# Supplementary material for: TT‐seq captures enhancer landscapes immediately after T‐cell stimulation
Source: Mol Syst Biol. 2017 Mar 7;13(3):920. doi: 10.15252/msb.20167507 (PMC5371733; doi:10.15252/msb.20167507)
Supplement: Supplementary file 3 — Table EV1 [file MSB-13-920-s003.xls]

## Sheet: Sheet1
Table EV1 - Transcript Annotation
seqnames	start	end	width	strand	name	gene_id	gene_name	type	location	change	length	synthesis_rate	half_life
chr1	629103	634884	5782	+	transcript_1	NA	NA	ncRNA	intergenic	no/slow response	5782	0.875079	33.7705
chr1	778879	811629	32751	+	transcript_2	ENSG00000237491.6	RP11-206L10.9	lincRNA	lincRNA	no/slow response	32751	0.0388406	16.2298
chr1	827601	857401	29801	+	transcript_3	NA	NA	eRNA	intergenic	no/slow response	29801	0.0457484	16.3798
chr1	858001	866601	8601	+	transcript_4	NA	NA	ncRNA	intergenic	up	8601	0.00300215	15.1305
chr1	905001	908601	3601	+	transcript_5	NA	NA	ncRNA	intergenic	no/slow response	3601	0.0409155	17.8698
chr1	909801	921001	11201	+	transcript_6	ENSG00000272438.1	RP11-54O7.16	lincRNA	lincRNA	no/slow response	11201	0.00851946	68.2144
chr1	960051	965712	5662	+	transcript_8	ENSG00000187961.11	KLHL17	protein_coding	protein_coding	no/slow response	5662	NA	NA
chr1	1000344	1015752	15409	+	transcript_9	ENSG00000187608.6	ISG15	protein_coding	protein_coding	up	15409	0.073114	36.7723
chr1	1021001	1056110	35110	+	transcript_10	ENSG00000188157.11	AGRN	protein_coding	protein_coding	no/slow response	35110	0.0240754	20.2088
chr1	1144201	1147001	2801	+	transcript_11	NA	NA	eRNA	intergenic	no/slow response	2801	0.0272252	2.7341
chr1	1232587	1241266	8680	+	transcript_12	ENSG00000176022.4	B3GALT6	protein_coding	protein_coding	no/slow response	8680	0.0573836	13.8631
chr1	1274062	1279394	5333	+	transcript_13	ENSG00000230415.1	RP5-902P8.10	lincRNA	lincRNA	no/slow response	5333	NA	NA
chr1	1279601	1280001	401	+	transcript_14	NA	NA	ncRNA	intergenic	no/slow response	401	0.00715969	104.594
chr1	1280487	1292017	11531	+	transcript_15	ENSG00000162572.17	SCNN1D	protein_coding	protein_coding	no/slow response	11531	0.0121537	26.4434
chr1	1308639	1322421	13783	+	transcript_16	ENSG00000169972.9	PUSL1	protein_coding	protein_coding	no/slow response	13783	9.9593e-07	157717
chr1	1324842	1329164	4323	+	transcript_17	ENSG00000224051.4	CPTP	protein_coding	protein_coding	down	4323	0.00757202	15.4675
chr1	1351401	1355201	3801	+	transcript_18	NA	NA	ncRNA	antisense	no/slow response	3801	0.0166542	33.6623
chr1	1356601	1362401	5801	+	transcript_19	NA	NA	eRNA	antisense	no/slow response	5801	0.0119545	28.6152
chr1	1375601	1377401	1801	+	transcript_20	NA	NA	eRNA	uaRNA	no/slow response	1801	0.0330625	0.877648
chr1	1399601	1416801	17201	+	transcript_21	NA	NA	eRNA	uaRNA	no/slow response	17201	0.0363412	19.8598
chr1	1471799	1497369	25571	+	transcript_22	ENSG00000160072.17	ATAD3B	protein_coding	protein_coding	no/slow response	25571	0.0206019	29.5662
chr1	1501001	1504001	3001	+	transcript_23	NA	NA	ncRNA	intergenic	up	3001	0.00485566	11.2494
chr1	1504629	1538922	34294	+	transcript_24	ENSG00000197785.11	ATAD3A	protein_coding	protein_coding	no/slow response	34294	0.0211643	24.5134
chr1	1575001	1577476	2476	+	transcript_25	ENSG00000215014.4	RP5-832C2.5	lincRNA	lincRNA	no/slow response	2476	0.0234077	11.9869
chr1	1615978	1632090	16113	+	transcript_26	ENSG00000197530.10	MIB2	protein_coding	protein_coding	no/slow response	16113	0.0157142	27.7702
chr1	1636201	1639801	3601	+	transcript_28	NA	NA	ncRNA	sense_intragenic	no/slow response	3601	0.00548449	7.45775
chr1	1645801	1649601	3801	+	transcript_29	NA	NA	ncRNA	sense_intragenic	up	3801	0.00415546	3.29023
chr1	1659001	1661601	2601	+	transcript_30	NA	NA	ncRNA	sense_intragenic	no/slow response	2601	0.034906	5.28003
chr1	1693801	1694601	801	+	transcript_31	NA	NA	ncRNA	sense_intragenic	no/slow response	801	0.0181857	19.8502
chr1	1724601	1727601	3001	+	transcript_32	NA	NA	ncRNA	uaRNA	no/slow response	3001	0.0257123	4.97119
chr1	1728201	1729801	1601	+	transcript_33	NA	NA	eRNA	antisense	no/slow response	1601	0.0063581	17.9617
chr1	1748201	1750201	2001	+	transcript_34	NA	NA	ncRNA	intergenic	no/slow response	2001	0.0134028	8.18549
chr1	1891401	1897001	5601	+	transcript_35	NA	NA	eRNA	uaRNA	down	5601	0.0277369	11.6798
chr1	2228746	2312898	84153	+	transcript_36	ENSG00000157933.9	SKI	protein_coding	protein_coding	no/slow response	84153	0.0598415	13.535
chr1	2391837	2407792	15956	+	transcript_37	ENSG00000157916.16	RER1	protein_coding	protein_coding	no/slow response	15956	0.106211	9.855
chr1	2546416	2549854	3439	+	transcript_38	ENSG00000272449.1	RP3-395M20.12	lincRNA	lincRNA	no/slow response	3439	0.0545851	14.3926
chr1	2555980	2567535	11556	+	transcript_39	ENSG00000157873.15	TNFRSF14	protein_coding	protein_coding	no/slow response	11556	0.0122885	0.559173
chr1	2586814	2591428	4615	+	transcript_40	ENSG00000157870.12	FAM213B	protein_coding	protein_coding	no/slow response	4615	0.00974507	69.9569
chr1	3033401	3036201	2801	+	transcript_41	NA	NA	eRNA	intergenic	up	2801	0.0212626	2.21431
chr1	3619662	3631094	11433	+	transcript_42	ENSG00000158109.12	TPRG1L	protein_coding	protein_coding	no/slow response	11433	0.0254819	53.9455
chr1	3796601	3797601	1001	+	transcript_43	NA	NA	eRNA	uaRNA	down	1001	0.0367112	4.39795
chr1	3857484	3888652	31169	+	transcript_44	ENSG00000169598.13	DFFB	protein_coding	protein_coding	no/slow response	31169	0.00960617	51.5747
chr1	3889801	3891801	2001	+	transcript_45	NA	NA	eRNA	antisense	no/slow response	2001	0.00586001	13.615
chr1	5975801	5977601	1801	+	transcript_46	NA	NA	ncRNA	antisense	no/slow response	1801	0.0204843	5.48853
chr1	5992731	6103083	110353	+	transcript_47	ENSG00000069424.12	KCNAB2	protein_coding	protein_coding	no/slow response	110353	0.120124	8.91305
chr1	6236181	6241559	5379	+	transcript_48	ENSG00000225077.2	LINC00337	lincRNA	lincRNA	no/slow response	5379	0.0139283	32.2322
chr1	6359201	6360801	1601	+	transcript_49	NA	NA	eRNA	antisense	up	1601	0.00174652	0.563048
chr1	6393601	6395201	1601	+	transcript_50	NA	NA	eRNA	uaRNA	no/slow response	1601	0.0205717	4.46712
chr1	6490601	6496401	5801	+	transcript_51	NA	NA	eRNA	antisense	down	5801	0.0198252	6.41153
chr1	6580085	6592401	12317	+	transcript_52	ENSG00000204859.9	ZBTB48	protein_coding	protein_coding	no/slow response	12317	0.0428827	18.1217
chr1	6702001	6703001	1001	+	transcript_55	NA	NA	eRNA	uaRNA	no/slow response	1001	0.0206044	0.858629
chr1	6785478	7770999	985522	+	transcript_56	ENSG00000171735.16	CAMTA1	protein_coding	protein_coding	no/slow response	985522	0.00102956	43.6724
chr1	7771324	7783679	12356	+	transcript_57	ENSG00000049245.10	VAMP3	protein_coding	protein_coding	no/slow response	12356	0.0275302	13.1358
chr1	7784579	7846985	62407	+	transcript_58	ENSG00000049246.12	PER3	protein_coding	protein_coding	no/slow response	62407	0.0100323	17.3202
chr1	7961688	7988136	26449	+	transcript_59	ENSG00000116288.10	PARK7	protein_coding	protein_coding	no/slow response	26449	NA	NA
chr1	8878801	8881801	3001	+	transcript_61	NA	NA	eRNA	uaRNA	no/slow response	3001	0.0492938	5.32364
chr1	8894001	8894401	401	+	transcript_62	NA	NA	ncRNA	intergenic	no/slow response	401	0.0115857	107.419
chr1	9235220	9273223	38004	+	transcript_63	ENSG00000049239.10	H6PD	protein_coding	protein_coding	no/slow response	38004	0.0317753	40.9293
chr1	9293590	9374455	80866	+	transcript_64	ENSG00000171621.11	SPSB1	protein_coding	protein_coding	no/slow response	80866	0.0139982	30.9062
chr1	9429201	9430401	1201	+	transcript_65	NA	NA	eRNA	intergenic	no/slow response	1201	0.025467	0.683717
chr1	9539501	9585546	46046	+	transcript_66	ENSG00000171612.6	SLC25A33	protein_coding	protein_coding	no/slow response	46046	0.0345648	21.2726
chr1	9589318	9622791	33474	+	transcript_68	ENSG00000188807.10	TMEM201	protein_coding	protein_coding	no/slow response	33474	0.0392514	16.8875
chr1	9624201	9624601	401	+	transcript_69	NA	NA	ncRNA	intergenic	no/slow response	401	0.0102397	0.551684
chr1	9652401	9655401	3001	+	transcript_70	NA	NA	eRNA	sense_intragenic	no/slow response	3001	0.0100292	15.8657
chr1	9657001	9658001	1001	+	transcript_71	NA	NA	eRNA	sense_intragenic	no/slow response	1001	0.0104445	12.7332
chr1	9658801	9660801	2001	+	transcript_72	NA	NA	eRNA	sense_intragenic	no/slow response	2001	0.012787	14.8272
chr1	9662201	9664001	1801	+	transcript_73	NA	NA	eRNA	sense_intragenic	down	1801	0.0119462	17.9907
chr1	9665201	9674401	9201	+	transcript_74	NA	NA	eRNA	sense_intragenic	no/slow response	9201	0.0106332	10.1601
chr1	9675401	9680001	4601	+	transcript_75	NA	NA	eRNA	sense_intragenic	no/slow response	4601	0.00883156	13.0177
chr1	9680601	9682401	1801	+	transcript_76	NA	NA	eRNA	sense_intragenic	no/slow response	1801	0.00686723	12.7147
chr1	9683469	9736788	53320	+	transcript_77	ENSG00000171608.13	PIK3CD	protein_coding	protein_coding	no/slow response	53320	0.00811951	64.2256
chr1	10033085	10181509	148425	+	transcript_78	ENSG00000130939.16	UBE4B	protein_coding	protein_coding	no/slow response	148425	0.0158952	2.92424
chr1	10185201	10187201	2001	+	transcript_80	NA	NA	ncRNA	intergenic	no/slow response	2001	0.00629213	5.91032
chr1	10210854	10389687	178834	+	transcript_81	ENSG00000054523.14	KIF1B	protein_coding	protein_coding	no/slow response	178834	0.0155662	10.2598
chr1	10391401	10393001	1601	+	transcript_82	NA	NA	ncRNA	intergenic	no/slow response	1601	0.00850381	18.6373
chr1	10393601	10394801	1201	+	transcript_83	NA	NA	ncRNA	intergenic	no/slow response	1201	0.0103176	17.2645
chr1	10399089	10426160	27072	+	transcript_84	ENSG00000142657.18	PGD	protein_coding	protein_coding	no/slow response	27072	0.0945977	10.6397
chr1	10474983	10637997	163015	+	transcript_88	ENSG00000142655.10	PEX14	protein_coding	protein_coding	no/slow response	163015	0.00965838	4.26796
chr1	11012601	11032601	20001	+	transcript_89	ENSG00000277726.2	TARDBP	protein_coding	protein_coding	no/slow response	20001	0.090346	17.5368
chr1	11060201	11063601	3401	+	transcript_91	NA	NA	eRNA	uaRNA	no/slow response	3401	0.00983553	12.7864
chr1	11273231	11298112	24882	+	transcript_92	ENSG00000120942.11	UBIAD1	protein_coding	protein_coding	no/slow response	24882	0.00115466	211.226
chr1	11407601	11414201	6601	+	transcript_94	NA	NA	eRNA	intergenic	down	6601	0.019165	2.61354
chr1	11479171	11544261	65091	+	transcript_95	ENSG00000204624.7	PTCHD2	protein_coding	protein_coding	no/slow response	65091	0.0133789	12.834
chr1	11609631	11611152	1522	+	transcript_96	ENSG00000235643.1	RP1-69M21.2	lincRNA	lincRNA	up	1522	0.00859259	0.689734
chr1	11654909	11663321	8413	+	transcript_97	ENSG00000132879.11	FBXO44	protein_coding	protein_coding	down	8413	0.00255616	21.1166
chr1	11681601	11682601	1001	+	transcript_98	NA	NA	eRNA	antisense	no/slow response	1001	0.0585278	0.944545
chr1	11691847	11725982	34136	+	transcript_99	ENSG00000162490.6	DRAXIN	protein_coding	protein_coding	no/slow response	34136	0.00699284	78.7367
chr1	11736167	11750768	14602	+	transcript_100	ENSG00000177674.13	AGTRAP	protein_coding	protein_coding	no/slow response	14602	0.00128143	3260.09
chr1	11806274	11852158	45885	+	transcript_101	ENSG00000011021.19	CLCN6	protein_coding	protein_coding	no/slow response	45885	0.0047429	2.93029
chr1	11908001	11909601	1601	+	transcript_103	NA	NA	eRNA	intergenic	no/slow response	1601	0.166419	5.20469
chr1	11934745	11975979	41235	+	transcript_104	ENSG00000083444.14	PLOD1	protein_coding	protein_coding	no/slow response	41235	0.0209713	31.068
chr1	11977201	11979001	1801	+	transcript_106	NA	NA	ncRNA	intergenic	no/slow response	1801	0.0111504	6.22164
chr1	11979394	12015715	36322	+	transcript_107	ENSG00000116688.14	MFN2	protein_coding	protein_coding	no/slow response	36322	NA	NA
chr1	12019601	12020801	1201	+	transcript_108	NA	NA	eRNA	sense_intragenic	no/slow response	1201	0.0180796	3.56402
chr1	12021439	12036094	14656	+	transcript_109	ENSG00000116691.8	MIIP	protein_coding	protein_coding	no/slow response	14656	NA	NA
chr1	12063327	12153392	90066	+	transcript_110	ENSG00000120949.12	TNFRSF8	protein_coding	protein_coding	no/slow response	90066	0.00889206	49.1197
chr1	12206801	12209221	2421	+	transcript_111	ENSG00000028137.14	TNFRSF1B	eRNA	sense_intragenic	no/slow response	2421	0.061304	0.860915
chr1	12230100	12517792	287693	+	transcript_112	ENSG00000048707.11	VPS13D	protein_coding	protein_coding	no/slow response	287693	NA	NA
chr1	12523401	12524401	1001	+	transcript_114	NA	NA	ncRNA	intergenic	up	1001	0.00426347	24.2967
chr1	13498801	13500001	1201	+	transcript_115	NA	NA	ncRNA	antisense	down	1201	0.021261	7.1579
chr1	13700473	13826257	125785	+	transcript_116	ENSG00000116731.20	PRDM2	protein_coding	protein_coding	no/slow response	125785	0.0618928	12.5967
chr1	14321001	14322001	1001	+	transcript_117	NA	NA	ncRNA	intergenic	no/slow response	1001	0.0138854	4.1894
chr1	14928543	15069417	140875	+	transcript_118	ENSG00000189337.13	KAZN	protein_coding	protein_coding	no/slow response	140875	0.00348382	0.557409
chr1	15236601	15238801	2201	+	transcript_119	NA	NA	ncRNA	intergenic	no/slow response	2201	0.035733	0.538853
chr1	15526881	15577261	50381	+	transcript_122	ENSG00000116138.10	DNAJC16	protein_coding	protein_coding	no/slow response	50381	NA	NA
chr1	15586601	15587601	1001	+	transcript_124	NA	NA	ncRNA	sense_intragenic	up	1001	0.00447918	2.03662
chr1	15604601	15605401	801	+	transcript_125	NA	NA	eRNA	intergenic	no/slow response	801	0.00571103	322.38
chr1	15617464	15672103	54640	+	transcript_126	ENSG00000197312.9	DDI2	protein_coding	protein_coding	no/slow response	54640	0.133409	15.6334
chr1	15684549	15742737	58189	+	transcript_127	ENSG00000116786.9	PLEKHM2	protein_coding	protein_coding	no/slow response	58189	NA	NA
chr1	15828201	15828601	401	+	transcript_128	NA	NA	ncRNA	intergenic	no/slow response	401	0.0169558	50.9833
chr1	15834401	15839401	5001	+	transcript_129	NA	NA	eRNA	intergenic	no/slow response	5001	0.0291007	11.6339
chr1	15840201	15841801	1601	+	transcript_130	NA	NA	ncRNA	intergenic	no/slow response	1601	0.00839708	28.7918
chr1	15843601	15845801	2201	+	transcript_131	NA	NA	ncRNA	intergenic	no/slow response	2201	0.00567087	39.0988
chr1	15847808	15964401	116594	+	transcript_132	ENSG00000065526.8	SPEN	protein_coding	protein_coding	no/slow response	116594	0.0746555	11.8563
chr1	16207201	16207601	401	+	transcript_133	NA	NA	eRNA	uaRNA	no/slow response	401	0.00644993	28.0495
chr1	16352661	16408517	55857	+	transcript_134	ENSG00000055070.14	SZRD1	protein_coding	protein_coding	no/slow response	55857	0.122958	0.57321
chr1	16410001	16411201	1201	+	transcript_135	NA	NA	ncRNA	antisense	up	1201	0.00250154	11.7954
chr1	16440757	16480980	40224	+	transcript_136	ENSG00000157191.17	NECAP2	protein_coding	protein_coding	no/slow response	40224	0.0288136	14.9736
chr1	16483001	16486401	3401	+	transcript_137	NA	NA	ncRNA	intergenic	up	3401	0.00558831	3.23518
chr1	16488201	16489001	801	+	transcript_138	NA	NA	ncRNA	intergenic	up	801	0.00339162	11.5628
chr1	16514689	16516379	1691	+	transcript_139	ENSG00000261135.1	RP4-798A10.7	lincRNA	lincRNA	no/slow response	1691	0.0480518	1.30657
chr1	16644801	16646801	2001	+	transcript_140	NA	NA	eRNA	uaRNA	no/slow response	2001	0.0234727	31.9058
chr1	16727201	16727601	401	+	transcript_141	NA	NA	ncRNA	intergenic	no/slow response	401	0.0881229	12.3515
chr1	16861801	16862201	401	+	transcript_142	NA	NA	ncRNA	sense_intragenic	no/slow response	401	0.0489371	13.1998
chr1	16895801	16899401	3601	+	transcript_143	NA	NA	eRNA	sense_intragenic	no/slow response	3601	0.0781386	4.07079
chr1	16900601	16908601	8001	+	transcript_144	NA	NA	eRNA	sense_intragenic	no/slow response	8001	0.00982305	6.58833
chr1	16920928	16973900	52973	+	transcript_145	ENSG00000058453.14	CROCC	protein_coding	protein_coding	no/slow response	52973	0.00779311	72.3066
chr1	16980801	16981601	801	+	transcript_146	NA	NA	ncRNA	conRNA	no/slow response	801	0.0112019	2.05488
chr1	17438001	17444601	6601	+	transcript_147	NA	NA	eRNA	antisense	no/slow response	6601	0.0439627	9.31173
chr1	17446001	17449001	3001	+	transcript_148	NA	NA	ncRNA	intergenic	up	3001	0.00357928	12.3272
chr1	19210401	19231801	21401	+	transcript_149	NA	NA	eRNA	uaRNA	no/slow response	21401	0.0548579	13.2333
chr1	19232201	19235401	3201	+	transcript_150	NA	NA	ncRNA	antisense	no/slow response	3201	0.00997101	17.2479
chr1	19237001	19245201	8201	+	transcript_151	NA	NA	ncRNA	antisense	no/slow response	8201	0.00586701	16.4213
chr1	19251622	19269406	17785	+	transcript_152	ENSG00000053372.4	MRTO4	protein_coding	protein_coding	no/slow response	17785	0.0415187	17.2438
chr1	19312344	19330976	18633	+	transcript_153	ENSG00000040487.10	PQLC2	protein_coding	protein_coding	down	18633	NA	NA
chr1	19485801	19489201	3401	+	transcript_154	NA	NA	eRNA	uaRNA	no/slow response	3401	0.0420869	7.7131
chr1	19489801	19500601	10801	+	transcript_155	NA	NA	eRNA	intergenic	no/slow response	10801	0.00920371	8.46592
chr1	19882437	19918399	35963	+	transcript_158	ENSG00000169914.5	OTUD3	protein_coding	protein_coding	no/slow response	35963	0.0773727	11.1833
chr1	20185618	20197152	11535	+	transcript_159	ENSG00000162543.5	UBXN10	protein_coding	protein_coding	up	11535	0.0252022	8.10029
chr1	20508201	20510201	2001	+	transcript_160	NA	NA	eRNA	uaRNA	no/slow response	2001	0.0167561	3.56381
chr1	20633728	20649405	15678	+	transcript_161	ENSG00000158828.5	PINK1	protein_coding	protein_coding	down	15678	0.00393705	84.6778
chr1	20661801	20663001	1201	+	transcript_163	NA	NA	eRNA	uaRNA	no/slow response	1201	0.0575021	2.16827
chr1	20787401	20788801	1401	+	transcript_164	NA	NA	eRNA	uaRNA	no/slow response	1401	0.0450261	0.777437
chr1	21626201	21626801	601	+	transcript_165	NA	NA	ncRNA	antisense	no/slow response	601	0.0103232	0.493092
chr1	21783201	21784001	801	+	transcript_166	NA	NA	eRNA	uaRNA	up	801	0.0137406	4.11059
chr1	22025540	22032749	7210	+	transcript_167	ENSG00000218510.4	LINC00339	lincRNA	lincRNA	no/slow response	7210	NA	NA
chr1	22039801	22041001	1201	+	transcript_168	NA	NA	eRNA	intergenic	up	1201	0.00339157	4.37211
chr1	22052721	22142095	89375	+	transcript_169	ENSG00000070831.13	CDC42	protein_coding	protein_coding	no/slow response	89375	0.0536194	13.042
chr1	22185601	22186401	801	+	transcript_170	NA	NA	ncRNA	intergenic	up	801	0.000644795	0.614937
chr1	22451875	22534346	82472	+	transcript_171	ENSG00000184677.14	ZBTB40	protein_coding	protein_coding	no/slow response	82472	0.0280284	48.029
chr1	22711601	22757801	46201	+	transcript_173	NA	NA	ncRNA	sense_intragenic	no/slow response	46201	0.0538033	15.1868
chr1	22758244	22924416	166173	+	transcript_174	ENSG00000133216.14	EPHB2	protein_coding	protein_coding	no/slow response	166173	0.0109862	17.747
chr1	23019507	23115381	95875	+	transcript_175	ENSG00000004487.13	KDM1A	protein_coding	protein_coding	no/slow response	95875	NA	NA
chr1	23118401	23121401	3001	+	transcript_176	NA	NA	eRNA	antisense	up	3001	0.0057251	11.4405
chr1	23122001	23123001	1001	+	transcript_177	NA	NA	ncRNA	antisense	no/slow response	1001	0.0129881	0.835539
chr1	23123401	23127401	4001	+	transcript_178	NA	NA	ncRNA	antisense	up	4001	0.00605384	6.27923
chr1	23344601	23345401	801	+	transcript_179	NA	NA	eRNA	uaRNA	no/slow response	801	0.0468711	3.39993
chr1	23369001	23374801	5801	+	transcript_180	NA	NA	eRNA	uaRNA	no/slow response	5801	0.0250721	19.794
chr1	23531601	23532601	1001	+	transcript_181	NA	NA	eRNA	uaRNA	no/slow response	1001	0.0247144	1.18002
chr1	23555001	23556601	1601	+	transcript_182	NA	NA	eRNA	antisense	down	1601	0.0736697	2.37808
chr1	23559001	23564001	5001	+	transcript_183	NA	NA	eRNA	conRNA	no/slow response	5001	0.0193068	4.29954
chr1	23620001	23621401	1401	+	transcript_184	NA	NA	eRNA	sense_intragenic	down	1401	0.0493951	1.27363
chr1	23691818	23703567	11750	+	transcript_185	ENSG00000142676.10	RPL11	protein_coding	protein_coding	no/slow response	11750	0.742701	36.356
chr1	23743486	23765709	22224	+	transcript_187	ENSG00000011007.10	TCEB3	protein_coding	protein_coding	no/slow response	22224	6.86858e-05	1875.79
chr1	23767601	23769801	2201	+	transcript_188	NA	NA	ncRNA	intergenic	up	2201	0.0132618	1.76395
chr1	23770201	23774801	4601	+	transcript_189	NA	NA	eRNA	intergenic	up	4601	0.00485578	5.44606
chr1	23778433	23803076	24644	+	transcript_190	ENSG00000057757.7	PITHD1	protein_coding	protein_coding	no/slow response	24644	0.00725065	15.8729
chr1	23826001	23826201	201	+	transcript_191	NA	NA	eRNA	uaRNA	no/slow response	201	0.00468908	67.5877
chr1	23959296	23967617	8322	+	transcript_192	ENSG00000189266.9	PNRC2	protein_coding	protein_coding	no/slow response	8322	NA	NA
chr1	23980601	23981601	1001	+	transcript_193	NA	NA	eRNA	uaRNA	no/slow response	1001	0.0212167	4.57539
chr1	24415896	24475011	59116	+	transcript_194	ENSG00000001461.14	NIPAL3	protein_coding	protein_coding	no/slow response	59116	0.0100268	60.7256
chr1	24502505	24542332	39828	+	transcript_195	ENSG00000117602.9	RCAN3	protein_coding	protein_coding	no/slow response	39828	0.0156838	37.3344
chr1	24643317	24680216	36900	+	transcript_196	ENSG00000133226.14	SRRM1	protein_coding	protein_coding	no/slow response	36900	0.277238	5.00057
chr1	24745402	24858612	113211	+	transcript_198	ENSG00000169504.12	CLIC4	protein_coding	protein_coding	no/slow response	113211	0.0143642	38.7719
chr1	25022601	25026201	3601	+	transcript_199	NA	NA	eRNA	intergenic	no/slow response	3601	0.0102762	2.14731
chr1	25032601	25032801	201	+	transcript_200	NA	NA	eRNA	intergenic	no/slow response	201	NA	NA
chr1	25232601	25238601	6001	+	transcript_201	NA	NA	eRNA	uaRNA	no/slow response	6001	0.0329739	9.52827
chr1	25239201	25242401	3201	+	transcript_202	NA	NA	eRNA	antisense	no/slow response	3201	0.0116104	6.41807
chr1	25338342	25362593	24252	+	transcript_203	ENSG00000183726.8	TMEM50A	protein_coding	protein_coding	no/slow response	24252	NA	NA
chr1	25430372	25508516	78145	+	transcript_204	ENSG00000204178.7	TMEM57	protein_coding	protein_coding	no/slow response	78145	0.0154599	0.555691
chr1	25547616	25571134	23519	+	transcript_205	ENSG00000157978.9	LDLRAP1	protein_coding	protein_coding	no/slow response	23519	0.00775411	82.346
chr1	26111233	26128999	17767	+	transcript_208	ENSG00000175087.7	PDIK1L	protein_coding	protein_coding	down	17767	0.0592518	23.374
chr1	26169951	26176049	6099	+	transcript_209	ENSG00000142684.7	ZNF593	protein_coding	protein_coding	no/slow response	6099	0.0363307	11.1914
chr1	26234235	26299307	65073	+	transcript_210	ENSG00000130695.11	CEP85	protein_coding	protein_coding	no/slow response	65073	0.190095	48.6986
chr1	26306801	26307801	1001	+	transcript_211	NA	NA	eRNA	uaRNA	no/slow response	1001	0.0139643	5.42835
chr1	26319601	26324601	5001	+	transcript_212	NA	NA	eRNA	sense_intragenic	no/slow response	5001	0.0134921	6.65799
chr1	26432413	26488360	55948	+	transcript_213	ENSG00000117682.14	DHDDS	protein_coding	protein_coding	no/slow response	55948	NA	NA
chr1	26501001	26503801	2801	+	transcript_215	NA	NA	eRNA	intergenic	no/slow response	2801	0.0214685	5.61258
chr1	26530127	26581438	51312	+	transcript_216	ENSG00000117676.11	RPS6KA1	protein_coding	protein_coding	no/slow response	51312	NA	NA
chr1	26620801	26622201	1401	+	transcript_217	NA	NA	eRNA	intergenic	no/slow response	1401	0.0961738	4.05311
chr1	26622601	26624801	2201	+	transcript_218	NA	NA	eRNA	intergenic	no/slow response	2201	0.00786947	16.319
chr1	26692601	26695201	2601	+	transcript_219	NA	NA	eRNA	intergenic	no/slow response	2601	0.0123351	13.3965
chr1	26695701	26795475	99775	+	transcript_220	ENSG00000117713.15	ARID1A	protein_coding	protein_coding	no/slow response	99775	0.00330782	0.562989
chr1	26795876	26803299	7424	+	transcript_221	ENSG00000060642.8	PIGV	protein_coding	protein_coding	up	7424	0.0229803	27.0656
chr1	26810001	26813801	3801	+	transcript_223	NA	NA	eRNA	intergenic	up	3801	0.00680688	21.1641
chr1	26826953	26859968	33016	+	transcript_224	ENSG00000204160.9	ZDHHC18	protein_coding	protein_coding	no/slow response	33016	NA	NA
chr1	26865201	26868601	3401	+	transcript_225	NA	NA	eRNA	intergenic	no/slow response	3401	0.0153181	4.56859
chr1	26900401	26901401	1001	+	transcript_226	NA	NA	eRNA	conRNA	no/slow response	1001	0.0510711	1.61538
chr1	26901779	26952169	50391	+	transcript_227	ENSG00000090273.11	NUDC	protein_coding	protein_coding	no/slow response	50391	0.0520101	14.9682
chr1	27207001	27207601	601	+	transcript_228	NA	NA	ncRNA	intergenic	no/slow response	601	2.39834e-05	73121.2
chr1	27234714	27316341	81628	+	transcript_229	ENSG00000142784.13	WDTC1	protein_coding	protein_coding	no/slow response	81628	0.00592816	22.4282
chr1	27317038	27340019	22982	+	transcript_230	ENSG00000186501.12	TMEM222	protein_coding	protein_coding	no/slow response	22982	0.0604583	3.25947
chr1	27340916	27354289	13374	+	transcript_231	ENSG00000142765.15	SYTL1	protein_coding	protein_coding	no/slow response	13374	0.02345	27.1604
chr1	27357801	27360801	3001	+	transcript_233	NA	NA	eRNA	antisense	up	3001	0.00252543	3.99113
chr1	27392682	27396257	3576	+	transcript_234	ENSG00000181773.6	GPR3	protein_coding	protein_coding	no/slow response	3576	0.0416461	18.1769
chr1	27521601	27527601	6001	+	transcript_235	NA	NA	eRNA	intergenic	down	6001	0.0122305	17.9752
chr1	27528401	27530801	2401	+	transcript_236	NA	NA	eRNA	intergenic	no/slow response	2401	0.00963571	24.3796
chr1	27531401	27533001	1601	+	transcript_237	NA	NA	eRNA	antisense	no/slow response	1601	0.0078163	16.0907
chr1	27631401	27639601	8201	+	transcript_238	NA	NA	eRNA	antisense	down	8201	0.0921127	1.79847
chr1	27726049	27764147	38099	+	transcript_239	ENSG00000009780.13	FAM76A	protein_coding	protein_coding	no/slow response	38099	0.013179	10.9423
chr1	27773246	27825637	52392	+	transcript_240	ENSG00000117758.11	STX12	protein_coding	protein_coding	no/slow response	52392	0.00940237	5.25661
chr1	27826418	27852305	25888	+	transcript_241	ENSG00000117751.15	PPP1R8	protein_coding	protein_coding	no/slow response	25888	0.00266602	24563.4
chr1	27855001	27859601	4601	+	transcript_243	NA	NA	eRNA	intergenic	up	4601	0.0049239	5.35557
chr1	27960310	27971278	10969	+	transcript_244	ENSG00000158156.7	XKR8	protein_coding	protein_coding	down	10969	0.00345504	43.9172
chr1	28236158	28241557	5400	+	transcript_245	ENSG00000130770.15	ATPIF1	protein_coding	protein_coding	no/slow response	5400	0.00702011	69.3496
chr1	28246634	28248071	1438	+	transcript_246	ENSG00000271398.1	RP5-1092A3.5	lincRNA	lincRNA	up	1438	0.00571553	0.557801
chr1	28259539	28284357	24819	+	transcript_247	ENSG00000130766.4	SESN2	protein_coding	protein_coding	no/slow response	24819	0.000904532	28021.8
chr1	28286201	28290601	4401	+	transcript_248	NA	NA	ncRNA	intergenic	up	4401	0.00853514	1.43165
chr1	28329093	28336615	7523	+	transcript_249	ENSG00000130772.11	MED18	protein_coding	protein_coding	no/slow response	7523	0.00379913	23.9777
chr1	28369734	28500347	130614	+	transcript_250	ENSG00000204138.10	PHACTR4	protein_coding	protein_coding	no/slow response	130614	0.0395513	19.0797
chr1	28506054	28545413	39360	+	transcript_252	ENSG00000180198.13	RCC1	protein_coding	protein_coding	no/slow response	39360	28.1047	0.963098
chr1	28545898	28583343	37446	+	transcript_253	ENSG00000180098.7	TRNAU1AP	protein_coding	protein_coding	no/slow response	37446	0.0228631	27.349
chr1	28643256	28644905	1650	+	transcript_254	ENSG00000229388.1	RP11-442N24__B.1	lincRNA	lincRNA	no/slow response	1650	0.0365017	2.46844
chr1	28648601	28650001	1401	+	transcript_255	NA	NA	eRNA	intergenic	up	1401	0.161487	8.6898
chr1	28669201	28671801	2601	+	transcript_256	NA	NA	eRNA	sense_intragenic	no/slow response	2601	0.0659042	10.3346
chr1	28672201	28674601	2401	+	transcript_257	NA	NA	ncRNA	sense_intragenic	no/slow response	2401	0.0198251	18.0773
chr1	28675001	28676601	1601	+	transcript_258	NA	NA	ncRNA	sense_intragenic	no/slow response	1601	0.0205682	19.4158
chr1	28676893	28720670	43778	+	transcript_259	ENSG00000162419.10	GMEB1	protein_coding	protein_coding	no/slow response	43778	0.0182132	24.9458
chr1	28722001	28722801	801	+	transcript_260	NA	NA	ncRNA	intergenic	no/slow response	801	0.0092579	0.61413
chr1	28736954	28771968	35015	+	transcript_261	ENSG00000198492.12	YTHDF2	protein_coding	protein_coding	no/slow response	35015	0.125766	32.2586
chr1	28887157	29121469	234313	+	transcript_263	ENSG00000159023.16	EPB41	protein_coding	protein_coding	no/slow response	234313	0.0036294	6.99592
chr1	29182001	29183601	1601	+	transcript_264	NA	NA	ncRNA	uaRNA	no/slow response	1601	0.00966341	7.69761
chr1	29236801	29237401	601	+	transcript_265	NA	NA	ncRNA	sense_intragenic	no/slow response	601	0.0109519	8.44953
chr1	29240917	29338227	97311	+	transcript_266	ENSG00000060656.17	PTPRU	protein_coding	protein_coding	no/slow response	97311	0.00882408	66.8724
chr1	30718801	30729801	11001	+	transcript_267	NA	NA	eRNA	antisense	no/slow response	11001	0.01073	14.3689
chr1	30732801	30733401	601	+	transcript_268	NA	NA	eRNA	antisense	no/slow response	601	0.0412416	0.536892
chr1	31155201	31157601	2401	+	transcript_269	NA	NA	eRNA	intergenic	no/slow response	2401	0.0210692	3.92278
chr1	31297042	31363336	66295	+	transcript_270	ENSG00000121766.12	ZCCHC17	protein_coding	protein_coding	no/slow response	66295	NA	NA
chr1	31413305	31436312	23008	+	transcript_272	ENSG00000168528.9	SERINC2	protein_coding	protein_coding	no/slow response	23008	0.00168528	72.5955
chr1	31506201	31560801	54601	+	transcript_273	NA	NA	eRNA	intergenic	no/slow response	54601	0.099934	24.9557
chr1	31561401	31572201	10801	+	transcript_274	NA	NA	ncRNA	intergenic	up	10801	0.0054327	14.272
chr1	31644801	31649201	4401	+	transcript_275	NA	NA	eRNA	conRNA	no/slow response	4401	0.020242	3.57669
chr1	31848801	31851201	2401	+	transcript_276	NA	NA	eRNA	intergenic	down	2401	0.0217038	2.99794
chr1	31929001	31929601	601	+	transcript_277	NA	NA	eRNA	antisense	no/slow response	601	0.0209984	4.41659
chr1	31938601	31940601	2001	+	transcript_278	NA	NA	eRNA	antisense	down	2001	0.017181	5.59143
chr1	31944601	31946001	1401	+	transcript_279	NA	NA	eRNA	conRNA	down	1401	0.0330207	2.73652
chr1	32108099	32205318	97220	+	transcript_282	ENSG00000025800.11	KPNA6	protein_coding	protein_coding	no/slow response	97220	0.111628	22.0733
chr1	32222171	32237877	15707	+	transcript_286	ENSG00000084623.9	EIF3I	protein_coding	protein_coding	no/slow response	15707	0.101424	0.52196
chr1	32239001	32243001	4001	+	transcript_287	NA	NA	eRNA	intergenic	no/slow response	4001	0.0050044	15.8536
chr1	32250001	32288468	38468	+	transcript_288	ENSG00000182866.14	LCK	protein_coding	protein_coding	no/slow response	38468	0.123563	18.0732
chr1	32291306	32335520	44215	+	transcript_290	ENSG00000116478.9	HDAC1	protein_coding	protein_coding	no/slow response	44215	0.0814311	13.1326
chr1	32351835	32365723	13889	+	transcript_291	ENSG00000162526.6	TSSK3	protein_coding	protein_coding	no/slow response	13889	0.0151767	21.0121
chr1	32394601	32398801	4201	+	transcript_292	NA	NA	eRNA	uaRNA	no/slow response	4201	0.0124974	6.60916
chr1	32540001	32546201	6201	+	transcript_293	NA	NA	ncRNA	sense_intragenic	no/slow response	6201	0.028684	10.347
chr1	32548601	32552601	4001	+	transcript_294	NA	NA	ncRNA	sense_intragenic	no/slow response	4001	0.00946483	12.0025
chr1	32553401	32610201	56801	+	transcript_296	ENSG00000160062.12	ZBTB8A	protein_coding	protein_coding	no/slow response	56801	0.00224062	48.7413
chr1	32651262	32696456	45195	+	transcript_297	ENSG00000162521.16	RBBP4	protein_coding	protein_coding	no/slow response	45195	0.138782	20.7457
chr1	32754201	32754801	601	+	transcript_298	NA	NA	ncRNA	sense_intragenic	no/slow response	601	0.0181425	4.69233
chr1	32767011	32775673	8663	+	transcript_299	ENSG00000162522.8	KIAA1522	protein_coding	protein_coding	no/slow response	8663	0.00571895	21.1338
chr1	32817649	32865080	47432	+	transcript_300	ENSG00000116497.15	S100PBP	protein_coding	protein_coding	no/slow response	47432	0.0616465	15.535
chr1	33081180	33125788	44609	+	transcript_302	ENSG00000142920.14	AZIN2	protein_coding	protein_coding	no/slow response	44609	0.0150163	41.7068
chr1	33127401	33136401	9001	+	transcript_303	NA	NA	eRNA	intergenic	no/slow response	9001	0.0144737	42.7464
chr1	33137001	33152001	15001	+	transcript_304	NA	NA	ncRNA	antisense	no/slow response	15001	0.00663507	27.9341
chr1	33155401	33157601	2201	+	transcript_305	NA	NA	ncRNA	antisense	no/slow response	2201	0.00337827	12.9201
chr1	33256865	33307543	50679	+	transcript_306	ENSG00000160094.12	ZNF362	protein_coding	protein_coding	no/slow response	50679	0.025314	16.5815
chr1	33314401	33315001	601	+	transcript_308	NA	NA	ncRNA	antisense	no/slow response	601	0.0104291	0.575969
chr1	33350001	33354801	4801	+	transcript_309	NA	NA	eRNA	uaRNA	no/slow response	4801	0.0101579	14.0438
chr1	33472683	33501461	28779	+	transcript_310	ENSG00000121903.12	ZSCAN20	protein_coding	protein_coding	no/slow response	28779	0.00660822	73.9489
chr1	34477801	34478201	401	+	transcript_311	NA	NA	ncRNA	intergenic	no/slow response	401	0.0552077	3.51697
chr1	35079421	35123090	43670	+	transcript_312	ENSG00000197056.7	ZMYM1	protein_coding	protein_coding	no/slow response	43670	0.0158748	0.499192
chr1	35192601	35194001	1401	+	transcript_313	NA	NA	eRNA	conRNA	no/slow response	1401	0.0132994	15.4976
chr1	35196601	35197201	601	+	transcript_314	NA	NA	ncRNA	intergenic	no/slow response	601	0.0129888	9.42069
chr1	35197801	35199401	1601	+	transcript_315	NA	NA	ncRNA	intergenic	no/slow response	1601	0.00965039	4.86441
chr1	35268698	35425315	156618	+	transcript_316	ENSG00000146463.9	ZMYM4	protein_coding	protein_coding	no/slow response	156618	0.060159	18.0643
chr1	35557830	35573434	15605	+	transcript_318	ENSG00000020129.13	NCDN	protein_coding	protein_coding	no/slow response	15605	0.0448393	16.0295
chr1	35808423	35861179	52757	+	transcript_319	ENSG00000134698.10	AGO4	protein_coding	protein_coding	no/slow response	52757	0.0208873	35.5797
chr1	36088917	36098024	9108	+	transcript_323	ENSG00000116863.10	ADPRHL2	protein_coding	protein_coding	no/slow response	9108	0.0675616	34.6758
chr1	36099601	36101801	2201	+	transcript_324	NA	NA	eRNA	antisense	up	2201	0.00517979	3.81103
chr1	36156186	36183989	27804	+	transcript_325	ENSG00000116871.13	MAP7D1	protein_coding	protein_coding	no/slow response	27804	0.0808296	11.0948
chr1	36186601	36188601	2001	+	transcript_326	NA	NA	eRNA	intergenic	up	2001	0.00891159	0.88017
chr1	36197001	36198001	1001	+	transcript_327	NA	NA	ncRNA	intergenic	no/slow response	1001	0.0201948	0.696961
chr1	36224454	36323462	99009	+	transcript_328	ENSG00000054118.11	THRAP3	protein_coding	protein_coding	no/slow response	99009	NA	NA
chr1	36386201	36388201	2001	+	transcript_331	NA	NA	eRNA	uaRNA	up	2001	0.015801	4.09944
chr1	36398001	36399401	1401	+	transcript_332	NA	NA	eRNA	uaRNA	no/slow response	1401	0.0247207	0.734901
chr1	36450601	36452801	2201	+	transcript_333	NA	NA	eRNA	uaRNA	no/slow response	2201	0.0373745	1.11474
chr1	36463801	36466201	2401	+	transcript_334	NA	NA	eRNA	conRNA	up	2401	0.0325725	4.02389
chr1	37474594	37486848	12255	+	transcript_335	ENSG00000163874.8	ZC3H12A	protein_coding	protein_coding	no/slow response	12255	NA	NA
chr1	37514801	37516001	1201	+	transcript_336	NA	NA	eRNA	uaRNA	no/slow response	1201	0.01564	0.622532
chr1	37519001	37525001	6001	+	transcript_337	NA	NA	ncRNA	intergenic	up	6001	0.029298	8.98447
chr1	37596201	37596801	601	+	transcript_338	NA	NA	eRNA	uaRNA	no/slow response	601	0.00665937	0.525937
chr1	37692523	37715952	23430	+	transcript_339	ENSG00000134690.8	CDCA8	protein_coding	protein_coding	no/slow response	23430	0.12236	56.3299
chr1	37802001	37804801	2801	+	transcript_340	NA	NA	ncRNA	antisense	no/slow response	2801	0.0068601	17.4437
chr1	37807769	37814770	7002	+	transcript_341	ENSG00000197982.13	C1orf122	protein_coding	protein_coding	no/slow response	7002	0.0227749	36.1158
chr1	37859801	37861401	1601	+	transcript_342	NA	NA	eRNA	uaRNA	no/slow response	1601	0.0556101	2.06529
chr1	37908401	37908601	201	+	transcript_343	NA	NA	ncRNA	antisense	no/slow response	201	0.0246099	16.8626
chr1	38012749	38041975	29227	+	transcript_344	ENSG00000183520.9	UTP11L	protein_coding	protein_coding	no/slow response	29227	0.0531664	15.1067
chr1	38860001	38868601	8601	+	transcript_345	NA	NA	eRNA	uaRNA	down	8601	0.020502	27.9998
chr1	38869201	38876601	7401	+	transcript_346	NA	NA	eRNA	antisense	no/slow response	7401	0.0228211	13.5571
chr1	38877201	38878401	1201	+	transcript_347	NA	NA	ncRNA	antisense	no/slow response	1201	0.0101185	12.5182
chr1	38880801	38883801	3001	+	transcript_348	NA	NA	ncRNA	conRNA	no/slow response	3001	0.010921	26.1597
chr1	38884201	38895401	11201	+	transcript_349	NA	NA	ncRNA	antisense	no/slow response	11201	0.0137166	14.1855
chr1	38895801	38896401	601	+	transcript_350	NA	NA	ncRNA	antisense	no/slow response	601	0.0174005	2.23742
chr1	38915401	38916401	1001	+	transcript_351	NA	NA	ncRNA	antisense	no/slow response	1001	0.00692669	8.99936
chr1	38917401	38920001	2601	+	transcript_352	NA	NA	ncRNA	antisense	no/slow response	2601	0.00702318	7.54273
chr1	38991312	39009421	18110	+	transcript_353	ENSG00000174574.13	AKIRIN1	protein_coding	protein_coding	no/slow response	18110	0.168239	18.4028
chr1	39026368	39036962	10595	+	transcript_355	ENSG00000168653.8	NDUFS5	protein_coding	protein_coding	no/slow response	10595	0.14718	353.971
chr1	39054401	39057801	3401	+	transcript_357	NA	NA	ncRNA	intergenic	up	3401	0.00790096	21.6963
chr1	39058401	39061201	2801	+	transcript_358	NA	NA	ncRNA	intergenic	up	2801	0.00376259	31.3177
chr1	39061601	39062801	1201	+	transcript_359	NA	NA	ncRNA	intergenic	no/slow response	1201	0.00448074	17.0897
chr1	39063201	39064201	1001	+	transcript_360	NA	NA	ncRNA	intergenic	no/slow response	1001	0.0043115	26.1937
chr1	39065001	39067801	2801	+	transcript_361	NA	NA	ncRNA	intergenic	up	2801	0.00333342	32.4813
chr1	39105401	39491146	385746	+	transcript_362	ENSG00000127603.21	MACF1	protein_coding	protein_coding	no/slow response	385746	0.0341183	11.3685
chr1	39492401	39495401	3001	+	transcript_363	NA	NA	ncRNA	sense_intragenic	no/slow response	3001	0.00701358	14.1597
chr1	39495801	39502801	7001	+	transcript_364	NA	NA	ncRNA	sense_intragenic	up	7001	0.00706214	20.1696
chr1	39503801	39505601	1801	+	transcript_365	NA	NA	ncRNA	sense_intragenic	no/slow response	1801	0.00956588	16.0324
chr1	39506401	39510001	3601	+	transcript_366	NA	NA	ncRNA	sense_intragenic	no/slow response	3601	0.00776757	20.6931
chr1	39738907	39764354	25448	+	transcript_367	ENSG00000084072.14	PPIE	protein_coding	protein_coding	no/slow response	25448	0.0856697	10.7049
chr1	39799601	39801001	1401	+	transcript_368	NA	NA	eRNA	intergenic	no/slow response	1401	0.0120343	12.7282
chr1	39883201	39886001	2801	+	transcript_369	NA	NA	eRNA	conRNA	up	2801	0.00468611	16.7297
chr1	39886601	39888001	1401	+	transcript_370	NA	NA	ncRNA	intergenic	no/slow response	1401	0.00322588	23.4671
chr1	39955184	39972965	17782	+	transcript_371	ENSG00000168389.15	MFSD2A	protein_coding	protein_coding	no/slow response	17782	0.0520375	10.2962
chr1	40040097	40081141	41045	+	transcript_373	ENSG00000131236.14	CAP1	protein_coding	protein_coding	no/slow response	41045	0.102523	9.738
chr1	40161401	40246794	85394	+	transcript_374	ENSG00000117000.8	RLF	protein_coding	protein_coding	no/slow response	85394	0.081737	44.3472
chr1	40258253	40299348	41096	+	transcript_375	ENSG00000084073.6	ZMPSTE24	protein_coding	protein_coding	no/slow response	41096	0.0482537	14.6888
chr1	40373732	40429915	56184	+	transcript_376	ENSG00000084070.9	SMAP2	protein_coding	protein_coding	no/slow response	56184	NA	NA
chr1	40449263	40475661	26399	+	transcript_377	ENSG00000187801.12	ZFP69B	protein_coding	protein_coding	no/slow response	26399	0.0456933	18.3832
chr1	40508777	40520774	11998	+	transcript_378	ENSG00000164002.9	EXO5	protein_coding	protein_coding	no/slow response	11998	NA	NA
chr1	40531691	40552449	20759	+	transcript_379	ENSG00000117010.13	ZNF684	protein_coding	protein_coding	no/slow response	20759	0.0323202	15.444
chr1	40691793	40783877	92085	+	transcript_380	ENSG00000066136.17	NFYC	protein_coding	protein_coding	no/slow response	92085	0.00136633	58.2564
chr1	40784313	40840453	56141	+	transcript_381	ENSG00000117013.12	KCNQ4	protein_coding	protein_coding	up	56141	0.00292848	0.550679
chr1	40979743	41057761	78019	+	transcript_382	ENSG00000171793.11	CTPS1	protein_coding	protein_coding	no/slow response	78019	0.0880645	10.4764
chr1	41361799	41385504	23706	+	transcript_383	ENSG00000204060.5	FOXO6	protein_coding	protein_coding	no/slow response	23706	0.00345725	24.9947
chr1	41562401	41562601	201	+	transcript_384	NA	NA	ncRNA	antisense	no/slow response	201	0.0224203	0.548268
chr1	41662401	41666001	3601	+	transcript_385	NA	NA	eRNA	antisense	up	3601	0.0436761	1.81746
chr1	41751601	41752801	1201	+	transcript_386	NA	NA	eRNA	antisense	up	1201	0.00802525	0.599424
chr1	41754001	41756201	2201	+	transcript_387	NA	NA	eRNA	antisense	up	2201	0.0104447	4.00655
chr1	41806801	41808601	1801	+	transcript_388	NA	NA	eRNA	antisense	up	1801	0.0327783	0.815094
chr1	41872401	41873201	801	+	transcript_389	NA	NA	ncRNA	antisense	up	801	0.0106164	0.553625
chr1	41882201	41883401	1201	+	transcript_390	NA	NA	ncRNA	antisense	no/slow response	1201	0.0320395	1.30896
chr1	42335401	42338201	2801	+	transcript_391	NA	NA	eRNA	uaRNA	down	2801	0.0450374	5.77686
chr1	42380967	42427654	46688	+	transcript_392	ENSG00000177181.12	RIMKLA	protein_coding	protein_coding	no/slow response	46688	0.00415942	88.5313
chr1	42456171	42475401	19231	+	transcript_394	ENSG00000186409.12	CCDC30	protein_coding	protein_coding	no/slow response	19231	0.0325925	20.6598
chr1	42658454	42671024	12571	+	transcript_395	ENSG00000171960.8	PPIH	protein_coding	protein_coding	no/slow response	12571	0.109644	9.19682
chr1	42671480	42722383	50904	+	transcript_396	ENSG00000065978.15	YBX1	protein_coding	protein_coding	no/slow response	50904	0.0045657	6303.87
chr1	42767297	42797585	30289	+	transcript_397	ENSG00000164008.11	C1orf50	protein_coding	protein_coding	no/slow response	30289	0.00219717	0.572785
chr1	42817148	42845747	28600	+	transcript_400	ENSG00000164010.11	ERMAP	protein_coding	protein_coding	no/slow response	28600	0.0152332	41.2826
chr1	42846656	42870601	23946	+	transcript_401	ENSG00000164011.15	ZNF691	protein_coding	protein_coding	no/slow response	23946	0.0538707	15.0343
chr1	42924401	42926201	1801	+	transcript_402	NA	NA	eRNA	antisense	no/slow response	1801	0.0204307	6.24072
chr1	43358993	43364562	5570	+	transcript_403	ENSG00000117399.11	CDC20	protein_coding	protein_coding	no/slow response	5570	0.229224	16.2203
chr1	43368201	43369401	1201	+	transcript_404	NA	NA	eRNA	uaRNA	down	1201	0.0209211	17.0644
chr1	43370401	43371801	1401	+	transcript_405	NA	NA	ncRNA	antisense	no/slow response	1401	0.0100261	9.97558
chr1	43389947	43460188	70242	+	transcript_406	ENSG00000198198.11	SZT2	protein_coding	protein_coding	no/slow response	70242	0.00378277	33.8604
chr1	43530894	43627430	96537	+	transcript_407	ENSG00000142949.14	PTPRF	protein_coding	protein_coding	no/slow response	96537	0.00929662	53.0795
chr1	43630201	43636601	6401	+	transcript_408	NA	NA	ncRNA	intergenic	no/slow response	6401	0.00645418	10.7015
chr1	43650178	43702724	52547	+	transcript_409	ENSG00000066135.10	KDM4A	protein_coding	protein_coding	no/slow response	52547	0.0632134	11.7711
chr1	43703256	43936017	232762	+	transcript_410	ENSG00000126091.17	ST3GAL3	protein_coding	protein_coding	no/slow response	232762	0.0205788	13.4279
chr1	43946976	43979044	32069	+	transcript_413	ENSG00000117408.8	IPO13	protein_coding	protein_coding	no/slow response	32069	0.0787138	0.526351
chr1	43979463	43991396	11934	+	transcript_414	ENSG00000117411.14	B4GALT2	protein_coding	protein_coding	no/slow response	11934	0.0190266	38.5875
chr1	44213492	44231678	18187	+	transcript_415	ENSG00000178028.11	DMAP1	protein_coding	protein_coding	no/slow response	18187	0.0385468	19.1615
chr1	44632119	44654801	22683	+	transcript_416	ENSG00000187147.15	RNF220	protein_coding	protein_coding	no/slow response	22683	0.0641047	13.3999
chr1	44739912	44784101	44190	+	transcript_417	ENSG00000142945.10	KIF2C	protein_coding	protein_coding	no/slow response	44190	0.035193	15.3152
chr1	44988201	44988601	401	+	transcript_421	NA	NA	ncRNA	intergenic	no/slow response	401	0.0149511	10.7279
chr1	45012265	45018089	5825	+	transcript_422	ENSG00000126088.10	UROD	protein_coding	protein_coding	no/slow response	5825	0.00118142	27870.1
chr1	45303801	45306201	2401	+	transcript_423	NA	NA	eRNA	antisense	no/slow response	2401	0.0395349	4.99779
chr1	45339736	45356501	16766	+	transcript_424	ENSG00000132773.9	TOE1	protein_coding	protein_coding	no/slow response	16766	0.0546763	14.4264
chr1	45500337	45514262	13926	+	transcript_425	ENSG00000132763.12	MMACHC	protein_coding	protein_coding	down	13926	0.0132385	49.5788
chr1	45522001	45523201	1201	+	transcript_426	NA	NA	eRNA	uaRNA	up	1201	0.0485329	0.903808
chr1	45550871	45577424	26554	+	transcript_427	ENSG00000117448.11	AKR1A1	protein_coding	protein_coding	no/slow response	26554	0.0559285	13.5844
chr1	45584073	45626164	42092	+	transcript_428	ENSG00000132780.14	NASP	protein_coding	protein_coding	no/slow response	42092	0.277248	5.00072
chr1	45627201	45627601	401	+	transcript_429	NA	NA	ncRNA	antisense	no/slow response	401	0.0104747	0.564267
chr1	45686705	45697655	10951	+	transcript_430	ENSG00000159596.6	TMEM69	protein_coding	protein_coding	no/slow response	10951	0.0893565	357.04
chr1	45750801	45753001	2201	+	transcript_432	NA	NA	eRNA	uaRNA	no/slow response	2201	0.0311713	2.30642
chr1	45803598	46047164	243567	+	transcript_433	ENSG00000086015.18	MAST2	protein_coding	protein_coding	no/slow response	243567	0.0243499	23.2138
chr1	46048201	46049001	801	+	transcript_434	NA	NA	ncRNA	antisense	no/slow response	801	0.00842285	7.39478
chr1	46133201	46141201	8001	+	transcript_435	NA	NA	eRNA	uaRNA	no/slow response	8001	0.0283183	4.9535
chr1	46247768	46305614	57847	+	transcript_436	ENSG00000085999.9	RAD54L	protein_coding	protein_coding	no/slow response	57847	0.0701636	12.5225
chr1	46305886	46318349	12464	+	transcript_437	ENSG00000173660.9	UQCRH	protein_coding	protein_coding	no/slow response	12464	0.090936	15.601
chr1	46340251	46375599	35349	+	transcript_438	ENSG00000117481.8	NSUN4	protein_coding	protein_coding	no/slow response	35349	0.0162664	8.12829
chr1	47228401	47234601	6201	+	transcript_439	NA	NA	ncRNA	antisense	no/slow response	6201	0.0358162	2.69845
chr1	47235401	47237001	1601	+	transcript_440	NA	NA	ncRNA	intergenic	no/slow response	1601	0.0126866	5.13126
chr1	47239401	47240201	801	+	transcript_441	NA	NA	ncRNA	intergenic	no/slow response	801	0.0795408	2.94761
chr1	47314401	47316201	1801	+	transcript_442	NA	NA	eRNA	uaRNA	up	1801	0.0231109	9.37521
chr1	47333899	47390581	56683	+	transcript_443	ENSG00000162368.11	CMPK1	protein_coding	protein_coding	no/slow response	56683	2.63224e-05	181504
chr1	50960386	50960906	521	+	transcript_444	ENSG00000123080.8	CDKN2C	eRNA	uaRNA	no/slow response	521	0.0351437	0.525555
chr1	50968801	50998601	29801	+	transcript_445	NA	NA	eRNA	sense_intragenic	no/slow response	29801	0.04052	17.3024
chr1	51236307	51274029	37723	+	transcript_446	ENSG00000123091.4	RNF11	protein_coding	protein_coding	no/slow response	37723	0.116651	28.5543
chr1	51292401	51295001	2601	+	transcript_448	NA	NA	ncRNA	antisense	up	2601	0.00532142	9.76362
chr1	51518201	51518801	601	+	transcript_449	NA	NA	eRNA	antisense	no/slow response	601	0.0565674	1.26624
chr1	51519401	51523001	3601	+	transcript_450	NA	NA	eRNA	uaRNA	no/slow response	3601	1.75042e-05	244648
chr1	51523401	51527401	4001	+	transcript_451	NA	NA	ncRNA	intergenic	no/slow response	4001	1.94395e-05	213081
chr1	51538401	51540401	2001	+	transcript_452	NA	NA	ncRNA	intergenic	no/slow response	2001	0.0353132	1.53414
chr1	51617122	51796540	179419	+	transcript_453	ENSG00000117859.16	OSBPL9	protein_coding	protein_coding	no/slow response	179419	0.075641	0.849374
chr1	51879001	51880801	1801	+	transcript_455	NA	NA	eRNA	uaRNA	no/slow response	1801	0.032551	2.70325
chr1	52055320	52094632	39313	+	transcript_456	ENSG00000134717.15	BTF3L4	protein_coding	protein_coding	no/slow response	39313	0.0741866	0.727969
chr1	52142269	52343010	200742	+	transcript_458	ENSG00000157077.12	ZFYVE9	protein_coding	protein_coding	no/slow response	200742	0.0193158	11.9045
chr1	52404624	52428141	23518	+	transcript_460	ENSG00000134748.12	PRPF38A	protein_coding	protein_coding	no/slow response	23518	0.065513	64.7058
chr1	52553601	52557401	3801	+	transcript_461	NA	NA	eRNA	uaRNA	no/slow response	3801	0.0295184	8.81376
chr1	52558401	52559601	1201	+	transcript_462	NA	NA	ncRNA	intergenic	no/slow response	1201	0.0096694	28.3004
chr1	52567201	52569001	1801	+	transcript_463	NA	NA	ncRNA	intergenic	no/slow response	1801	0.00847878	16.8884
chr1	52726482	52828351	101870	+	transcript_464	ENSG00000162378.10	ZYG11B	protein_coding	protein_coding	no/slow response	101870	0.00864509	76.3289
chr1	52927393	53055936	128544	+	transcript_465	ENSG00000116171.14	SCP2	protein_coding	protein_coding	no/slow response	128544	0.0119847	12.999
chr1	53196878	53217169	20292	+	transcript_467	ENSG00000157184.5	CPT2	protein_coding	protein_coding	no/slow response	20292	0.00861743	0.565724
chr1	53220401	53222801	2401	+	transcript_468	NA	NA	eRNA	conRNA	no/slow response	2401	0.0318958	1.81571
chr1	53238601	53239801	1201	+	transcript_469	NA	NA	eRNA	conRNA	no/slow response	1201	0.0425102	1.88295
chr1	53326401	53327601	1201	+	transcript_470	NA	NA	eRNA	antisense	no/slow response	1201	0.0522992	1.02198
chr1	53328236	53344736	16501	+	transcript_471	ENSG00000225675.2	RP4-784A16.5	lincRNA	lincRNA	no/slow response	16501	0.00431897	23.7543
chr1	53946378	53977009	30632	+	transcript_472	ENSG00000116212.12	LRRC42	protein_coding	protein_coding	no/slow response	30632	0.0356763	18.11
chr1	54053655	54108667	55013	+	transcript_473	ENSG00000116205.8	TCEANC2	protein_coding	protein_coding	no/slow response	55013	0.00447834	63.8322
chr1	54200203	54228407	28205	+	transcript_474	ENSG00000116221.13	MRPL37	protein_coding	protein_coding	no/slow response	28205	0.0988763	74.1918
chr1	54285401	54292801	7401	+	transcript_475	NA	NA	eRNA	antisense	down	7401	0.0247259	11.8228
chr1	54475001	54478801	3801	+	transcript_476	NA	NA	eRNA	intergenic	down	3801	0.0270541	2.54012
chr1	54715801	54751272	35472	+	transcript_477	ENSG00000271723.3	MROH7-TTC4	protein_coding	protein_coding	no/slow response	35472	0.0204546	22.132
chr1	54887401	54890201	2801	+	transcript_479	NA	NA	eRNA	uaRNA	no/slow response	2801	0.0277006	2.55958
chr1	55215401	55217201	1801	+	transcript_480	NA	NA	eRNA	uaRNA	no/slow response	1801	0.0345013	4.80554
chr1	58784426	58790601	6176	+	transcript_481	ENSG00000234807.5	LINC01135	lincRNA	lincRNA	up	6176	2.63258e-10	1.71718e+09
chr1	59296825	59773146	476322	+	transcript_482	ENSG00000172456.14	FGGY	protein_coding	protein_coding	no/slow response	476322	3.24931e-08	2.34659e+06
chr1	61082474	61464496	382023	+	transcript_483	ENSG00000162599.13	NFIA	protein_coding	protein_coding	no/slow response	382023	0.0189693	20.4668
chr1	62182601	62183201	601	+	transcript_484	NA	NA	ncRNA	intergenic	no/slow response	601	0.0422289	0.834539
chr1	62436605	62464009	27405	+	transcript_485	ENSG00000162607.10	USP1	protein_coding	protein_coding	no/slow response	27405	0.0528435	73.5182
chr1	62688401	62698001	9601	+	transcript_486	NA	NA	ncRNA	uaRNA	down	9601	0.0135921	19.3259
chr1	62784177	62873464	89288	+	transcript_487	ENSG00000125703.12	ATG4C	protein_coding	protein_coding	no/slow response	89288	0.0191446	24.4615
chr1	63367664	63461022	93359	+	transcript_488	ENSG00000088035.13	ALG6	protein_coding	protein_coding	no/slow response	93359	0.026314	24.0343
chr1	63523482	63574896	51415	+	transcript_489	ENSG00000203965.10	EFCAB7	protein_coding	protein_coding	no/slow response	51415	0.0150526	34.6708
chr1	63593408	63668001	74594	+	transcript_490	ENSG00000079739.13	PGM1	protein_coding	protein_coding	no/slow response	74594	0.0027234	12.3622
chr1	64470839	64694001	223163	+	transcript_491	ENSG00000158966.11	CACHD1	protein_coding	protein_coding	no/slow response	223163	0.008755	0.710247
chr1	64744987	64845347	100361	+	transcript_492	ENSG00000162437.12	RAVER2	protein_coding	protein_coding	no/slow response	100361	0.00771211	10.3644
chr1	65254488	65420094	165607	+	transcript_493	ENSG00000116675.13	DNAJC6	protein_coding	protein_coding	no/slow response	165607	0.00767704	0.644764
chr1	65420708	65438039	17332	+	transcript_494	ENSG00000213625.6	LEPROT	protein_coding	protein_coding	no/slow response	17332	NA	NA
chr1	66925023	66997115	72093	+	transcript_495	ENSG00000198160.12	MIER1	protein_coding	protein_coding	no/slow response	72093	0.0997853	9.21717
chr1	67685224	67692267	7044	+	transcript_496	ENSG00000116717.9	GADD45A	protein_coding	protein_coding	no/slow response	7044	0.0516422	16.2482
chr1	70205744	70256116	50373	+	transcript_497	ENSG00000116754.11	SRSF11	protein_coding	protein_coding	no/slow response	50373	0.138182	21.6331
chr1	70354861	70369422	14562	+	transcript_498	ENSG00000197568.11	HHLA3	protein_coding	protein_coding	no/slow response	14562	0.00954651	14.0083
chr1	70411291	70445533	34243	+	transcript_499	ENSG00000116761.9	CTH	protein_coding	protein_coding	no/slow response	34243	0.00469926	0.647773
chr1	71081401	71085201	3801	+	transcript_500	NA	NA	eRNA	uaRNA	no/slow response	3801	0.0139571	5.54721
chr1	71116201	71117001	801	+	transcript_501	NA	NA	ncRNA	intergenic	no/slow response	801	0.00837083	4.75304
chr1	74198201	74215201	17001	+	transcript_502	ENSG00000254685.4	FPGT	protein_coding	protein_coding	no/slow response	17001	NA	NA
chr1	74733197	74769893	36697	+	transcript_505	ENSG00000162623.13	TYW3	protein_coding	protein_coding	no/slow response	36697	0.041155	16.4133
chr1	75724426	75769403	44978	+	transcript_506	ENSG00000117054.11	ACADM	protein_coding	protein_coding	no/slow response	44978	0.059163	14.3802
chr1	75785001	75913601	128601	+	transcript_507	ENSG00000057468.6	MSH4	protein_coding	protein_coding	no/slow response	128601	0.0058929	13.3777
chr1	76699801	76700601	801	+	transcript_509	NA	NA	ncRNA	intergenic	no/slow response	801	0.00125276	4694.86
chr1	77129001	77129801	801	+	transcript_510	NA	NA	ncRNA	antisense	no/slow response	801	0.0298291	771.509
chr1	77219401	77237201	17801	+	transcript_511	NA	NA	eRNA	uaRNA	no/slow response	17801	0.0141836	15.7092
chr1	77683201	77685601	2401	+	transcript_512	NA	NA	eRNA	conRNA	down	2401	0.0275265	3.59452
chr1	77779685	77885363	105679	+	transcript_513	ENSG00000180488.12	FAM73A	protein_coding	protein_coding	no/slow response	105679	0.0632966	6.64339
chr1	77978401	78021201	42801	+	transcript_514	ENSG00000162616.8	DNAJB4	protein_coding	protein_coding	no/slow response	42801	0.0299225	20.6542
chr1	78650015	78665405	15391	+	transcript_520	ENSG00000137965.8	IFI44	protein_coding	protein_coding	no/slow response	15391	0.00875055	36.613
chr1	84078108	84243429	165322	+	transcript_521	ENSG00000142875.17	PRKACB	protein_coding	protein_coding	no/slow response	165322	0.0136237	20.8578
chr1	84298542	84353167	54626	+	transcript_523	ENSG00000203943.6	SAMD13	protein_coding	protein_coding	no/slow response	54626	0.0105495	0.538469
chr1	84479299	84505774	26476	+	transcript_524	ENSG00000117133.8	RPF1	protein_coding	protein_coding	no/slow response	26476	NA	NA
chr1	84690601	84694001	3401	+	transcript_526	NA	NA	eRNA	uaRNA	no/slow response	3401	0.0203818	8.84498
chr1	85201401	85203601	2201	+	transcript_527	NA	NA	eRNA	uaRNA	no/slow response	2201	0.0127878	3.18239
chr1	85276401	85282001	5601	+	transcript_528	NA	NA	eRNA	conRNA	no/slow response	5601	0.00499895	22.5278
chr1	85577201	85579001	1801	+	transcript_529	NA	NA	ncRNA	antisense	up	1801	0.00833743	1.80124
chr1	85933001	85933401	401	+	transcript_530	NA	NA	ncRNA	antisense	no/slow response	401	0.00717589	16.7917
chr1	86704611	86752988	48378	+	transcript_531	ENSG00000097033.12	SH3GLB1	protein_coding	protein_coding	no/slow response	48378	2.11904e-15	1.24418e+13
chr1	87328712	87358273	29562	+	transcript_534	ENSG00000143013.10	LMO4	protein_coding	protein_coding	no/slow response	29562	0.0253641	5.93357
chr1	88684291	88839422	155132	+	transcript_535	ENSG00000065243.16	PKN2	protein_coding	protein_coding	no/slow response	155132	0.0221505	24.2238
chr1	88856401	88858601	2201	+	transcript_537	NA	NA	ncRNA	antisense	up	2201	0.00330708	10.7375
chr1	88993001	88998801	5801	+	transcript_538	NA	NA	eRNA	uaRNA	no/slow response	5801	0.0160274	7.64804
chr1	89524953	89609265	84313	+	transcript_539	ENSG00000197147.10	LRRC8B	protein_coding	protein_coding	no/slow response	84313	0.0351287	32.4315
chr1	89995132	90045846	50715	+	transcript_544	ENSG00000162664.14	ZNF326	protein_coding	protein_coding	no/slow response	50715	0.000289477	351.566
chr1	91387201	91387601	401	+	transcript_545	NA	NA	ncRNA	antisense	no/slow response	401	4.67535e-05	110427
chr1	91500889	91559069	58181	+	transcript_546	ENSG00000097046.10	CDC7	protein_coding	protein_coding	no/slow response	58181	0.088381	10.7424
chr1	92156201	92163001	6801	+	transcript_547	NA	NA	ncRNA	intergenic	no/slow response	6801	0.00792885	16.7324
chr1	92299064	92402584	103521	+	transcript_548	ENSG00000122484.8	RPAP2	protein_coding	protein_coding	no/slow response	103521	0.0427244	16.7881
chr1	92486001	92490201	4201	+	transcript_549	NA	NA	ncRNA	conRNA	down	4201	0.0303704	3.98966
chr1	92832057	92845074	13018	+	transcript_550	ENSG00000122406.10	RPL5	protein_coding	protein_coding	no/slow response	13018	0.0523492	2.8422
chr1	92961601	92964201	2601	+	transcript_552	NA	NA	eRNA	uaRNA	no/slow response	2601	0.0432388	1.39299
chr1	93079310	93172461	93152	+	transcript_553	ENSG00000143033.15	MTF2	protein_coding	protein_coding	no/slow response	93152	0.122986	8.51525
chr1	93180048	93279396	99349	+	transcript_554	ENSG00000122483.15	CCDC18	protein_coding	protein_coding	no/slow response	99349	0.0253019	21.3449
chr1	93282601	93299801	17201	+	transcript_556	NA	NA	ncRNA	intergenic	no/slow response	17201	0.00890068	15.8549
chr1	93300801	93309601	8801	+	transcript_557	NA	NA	ncRNA	intergenic	no/slow response	8801	0.00899657	5.32716
chr1	93345949	93388768	42820	+	transcript_558	ENSG00000117505.10	DR1	protein_coding	protein_coding	no/slow response	42820	0.0576402	113.462
chr1	93448122	93580885	132764	+	transcript_559	ENSG00000137942.14	FNBP1L	protein_coding	protein_coding	no/slow response	132764	0.00348129	0.576481
chr1	93879201	93881801	2601	+	transcript_561	NA	NA	eRNA	conRNA	no/slow response	2601	0.026451	4.67345
chr1	94092601	94094801	2201	+	transcript_562	NA	NA	eRNA	antisense	up	2201	0.0191597	4.03472
chr1	94418444	94529779	111336	+	transcript_563	ENSG00000117528.9	ABCD3	protein_coding	protein_coding	no/slow response	111336	0.0495234	15.2975
chr1	94927601	94935201	7601	+	transcript_564	NA	NA	ncRNA	uaRNA	no/slow response	7601	0.00781933	16.5489
chr1	95191601	95197601	6001	+	transcript_565	NA	NA	ncRNA	sense_intragenic	no/slow response	6001	2.97974e-05	140298
chr1	95234201	95260401	26201	+	transcript_566	ENSG00000271092.3	TMEM56-RWDD3	protein_coding	protein_coding	no/slow response	26201	0.0341679	20.2443
chr1	95382401	95383801	1401	+	transcript_568	NA	NA	ncRNA	intergenic	up	1401	0.0037042	3.43431
chr1	96446801	96448601	1801	+	transcript_569	NA	NA	ncRNA	intergenic	no/slow response	1801	5.14759e-07	4.31276e+06
chr1	96721830	96841300	119471	+	transcript_570	ENSG00000117569.16	PTBP2	protein_coding	protein_coding	no/slow response	119471	0.27719	5.001
chr1	97529601	97530001	401	+	transcript_571	NA	NA	ncRNA	antisense	no/slow response	401	0.0107598	23.1741
chr1	98403201	98404201	1001	+	transcript_572	NA	NA	ncRNA	intergenic	no/slow response	1001	0.0134526	0.493607
chr1	99850124	99927735	77612	+	transcript_573	ENSG00000162688.13	AGL	protein_coding	protein_coding	no/slow response	77612	0.0012548	120.204
chr1	100133111	100160777	27667	+	transcript_576	ENSG00000122435.7	TRMT13	protein_coding	protein_coding	no/slow response	27667	0.0575435	13.8918
chr1	100266264	100301402	35139	+	transcript_577	ENSG00000137996.10	RTCA	protein_coding	protein_coding	no/slow response	35139	0.0045082	0.579108
chr1	100351446	100525418	173973	+	transcript_579	ENSG00000079335.15	CDC14A	protein_coding	protein_coding	no/slow response	173973	NA	NA
chr1	100894988	100993023	98036	+	transcript_580	ENSG00000162695.9	SLC30A7	protein_coding	protein_coding	no/slow response	98036	7.13745e-07	341875
chr1	100994201	100998201	4001	+	transcript_581	NA	NA	eRNA	antisense	no/slow response	4001	0.00618791	25.6607
chr1	101007201	101011001	3801	+	transcript_582	NA	NA	eRNA	antisense	no/slow response	3801	0.00587256	21.2425
chr1	101024801	101051001	26201	+	transcript_583	NA	NA	eRNA	conRNA	no/slow response	26201	0.0450805	15.3271
chr1	101051401	101071801	20401	+	transcript_584	NA	NA	eRNA	intergenic	up	20401	0.00480534	21.2595
chr1	101074201	101078401	4201	+	transcript_585	NA	NA	ncRNA	intergenic	no/slow response	4201	0.0057444	16.4796
chr1	101078801	101088201	9401	+	transcript_586	NA	NA	eRNA	intergenic	up	9401	0.00444099	30.3126
chr1	101236916	101244801	7886	+	transcript_587	ENSG00000170989.8	S1PR1	protein_coding	protein_coding	down	7886	0.0268349	11.2709
chr1	101309601	101319601	10001	+	transcript_588	NA	NA	eRNA	intergenic	down	10001	0.052973	1.7964
chr1	107056699	107068127	11429	+	transcript_591	ENSG00000198890.7	PRMT6	protein_coding	protein_coding	no/slow response	11429	0.0307423	21.945
chr1	107804601	107805401	801	+	transcript_592	NA	NA	eRNA	antisense	up	801	0.00343515	6.61125
chr1	107844801	107851801	7001	+	transcript_593	NA	NA	eRNA	antisense	down	7001	0.0607081	3.40358
chr1	107920201	107921201	1001	+	transcript_594	NA	NA	eRNA	antisense	no/slow response	1001	0.0402036	0.78995
chr1	107963801	107964801	1001	+	transcript_595	NA	NA	eRNA	antisense	no/slow response	1001	0.0599187	1.55803
chr1	107965401	107969401	4001	+	transcript_596	NA	NA	eRNA	uaRNA	no/slow response	4001	0.0164313	11.8075
chr1	107971201	107975801	4601	+	transcript_597	NA	NA	ncRNA	intergenic	no/slow response	4601	0.00768167	15.5557
chr1	107982401	107986201	3801	+	transcript_598	NA	NA	ncRNA	intergenic	no/slow response	3801	0.00661451	15.3478
chr1	108560386	108647794	87409	+	transcript_599	ENSG00000162636.13	FAM102B	protein_coding	protein_coding	no/slow response	87409	0.00491349	60.4037
chr1	108661001	108663801	2801	+	transcript_600	NA	NA	eRNA	conRNA	no/slow response	2801	0.0451605	8.23566
chr1	108664201	108673801	9601	+	transcript_601	NA	NA	ncRNA	intergenic	no/slow response	9601	0.00918588	8.98555
chr1	108681801	108683401	1601	+	transcript_602	NA	NA	ncRNA	intergenic	up	1601	0.00742864	5.60526
chr1	108692339	108710855	18517	+	transcript_603	ENSG00000134186.9	PRPF38B	protein_coding	protein_coding	no/slow response	18517	0.277263	5.00036
chr1	108746711	108817473	70763	+	transcript_604	ENSG00000116266.8	STXBP3	protein_coding	protein_coding	no/slow response	70763	0.0379562	14.3979
chr1	108877047	108951601	74555	+	transcript_605	ENSG00000121957.10	GPSM2	protein_coding	protein_coding	no/slow response	74555	0.0352966	17.8022
chr1	108992201	108993001	801	+	transcript_606	NA	NA	ncRNA	antisense	no/slow response	801	0.00887347	479.761
chr1	109076001	109077001	1001	+	transcript_607	NA	NA	eRNA	uaRNA	no/slow response	1001	0.0351549	2.69545
chr1	109090830	109098218	7389	+	transcript_608	ENSG00000215717.5	TMEM167B	protein_coding	protein_coding	no/slow response	7389	1.62573e-07	1.45726e+06
chr1	109100201	109109201	9001	+	transcript_609	NA	NA	eRNA	antisense	no/slow response	9001	0.126241	12.8864
chr1	109213932	109248688	34757	+	transcript_610	ENSG00000031698.10	SARS	protein_coding	protein_coding	no/slow response	34757	0.0752346	12.0883
chr1	109249768	109276133	26366	+	transcript_611	ENSG00000143126.7	CELSR2	protein_coding	protein_coding	no/slow response	26366	0.0193629	33.3496
chr1	109283201	109285001	1801	+	transcript_612	NA	NA	eRNA	uaRNA	no/slow response	1801	0.0299385	3.45931
chr1	109426601	109436601	10001	+	transcript_613	NA	NA	eRNA	uaRNA	no/slow response	10001	0.0152524	11.2386
chr1	109548644	109637204	88561	+	transcript_616	ENSG00000065135.8	GNAI3	protein_coding	protein_coding	no/slow response	88561	0.061167	13.6286
chr1	109656139	109674968	18830	+	transcript_617	ENSG00000168765.13	GSTM4	protein_coding	protein_coding	no/slow response	18830	0.0189596	36.272
chr1	109688408	109693422	5015	+	transcript_618	ENSG00000134184.10	GSTM1	protein_coding	protein_coding	no/slow response	5015	NA	NA
chr1	109802601	109804201	1601	+	transcript_619	NA	NA	eRNA	intergenic	no/slow response	1601	0.0170821	2.0936
chr1	109923681	109932201	8521	+	transcript_620	ENSG00000184371.11	CSF1	protein_coding	protein_coding	down	8521	0.046192	15.7063
chr1	109984799	110028273	43475	+	transcript_621	ENSG00000168710.15	AHCYL1	protein_coding	protein_coding	no/slow response	43475	0.0637127	14.231
chr1	110029482	110074369	44888	+	transcript_622	ENSG00000143093.12	STRIP1	protein_coding	protein_coding	no/slow response	44888	0.0264737	23.9342
chr1	110210430	110253220	42791	+	transcript_623	ENSG00000116396.11	KCNC4	protein_coding	protein_coding	no/slow response	42791	0.0261802	27.164
chr1	110339458	110369077	29620	+	transcript_624	ENSG00000162775.12	RBM15	protein_coding	protein_coding	no/slow response	29620	0.261614	28.1881
chr1	110396601	110397401	801	+	transcript_626	NA	NA	ncRNA	antisense	up	801	0.00269709	4.19714
chr1	110406801	110409601	2801	+	transcript_627	NA	NA	eRNA	conRNA	no/slow response	2801	0.0323755	7.84831
chr1	110410801	110416201	5401	+	transcript_628	NA	NA	ncRNA	intergenic	no/slow response	5401	0.0115146	6.32998
chr1	110672401	110674001	1601	+	transcript_629	NA	NA	eRNA	antisense	up	1601	NA	NA
chr1	110675401	110680601	5201	+	transcript_630	NA	NA	eRNA	uaRNA	up	5201	0.00232311	29.6016
chr1	110787401	110789201	1801	+	transcript_631	NA	NA	eRNA	intergenic	down	1801	0.0391125	1.18241
chr1	110873158	110929070	55913	+	transcript_632	ENSG00000143119.10	CD53	protein_coding	protein_coding	no/slow response	55913	0.0399842	17.4126
chr1	110964001	110966401	2401	+	transcript_633	NA	NA	eRNA	uaRNA	no/slow response	2401	0.0629228	2.04252
chr1	111139878	111205990	66113	+	transcript_634	ENSG00000134255.11	CEPT1	protein_coding	protein_coding	no/slow response	66113	0.0689589	12.1104
chr1	111214601	111218001	3401	+	transcript_635	NA	NA	eRNA	sense_intragenic	no/slow response	3401	0.0508459	1.51789
chr1	111221601	111224201	2601	+	transcript_636	NA	NA	eRNA	sense_intragenic	down	2601	0.0235489	7.9888
chr1	111225223	111250141	24919	+	transcript_637	ENSG00000064886.11	CHI3L2	protein_coding	protein_coding	no/slow response	24919	0.164445	38.7751
chr1	111449502	111472941	23440	+	transcript_638	ENSG00000116459.8	ATP5F1	protein_coding	protein_coding	no/slow response	23440	0.0797177	22.3347
chr1	111473238	111479401	6164	+	transcript_639	ENSG00000143110.9	C1orf162	protein_coding	protein_coding	up	6164	0.00940545	15.3036
chr1	111619834	111722352	102519	+	transcript_640	ENSG00000116473.12	RAP1A	protein_coding	protein_coding	no/slow response	102519	6.60495e-06	124798
chr1	111755934	111792777	36844	+	transcript_641	ENSG00000064703.9	DDX20	protein_coding	protein_coding	no/slow response	36844	0.0408409	16.7479
chr1	112618198	112680271	62074	+	transcript_645	ENSG00000116489.10	CAPZA1	protein_coding	protein_coding	no/slow response	62074	0.277208	5.00082
chr1	112680889	112706445	25557	+	transcript_646	ENSG00000155363.16	MOV10	protein_coding	protein_coding	no/slow response	25557	0.0443518	18.1718
chr1	112956401	112965001	8601	+	transcript_647	NA	NA	eRNA	uaRNA	no/slow response	8601	0.0409732	18.3023
chr1	112965401	112979601	14201	+	transcript_648	NA	NA	ncRNA	intergenic	no/slow response	14201	0.0211669	25.4445
chr1	112980201	112987601	7401	+	transcript_649	NA	NA	ncRNA	intergenic	no/slow response	7401	0.0173599	20.7809
chr1	112994001	113004801	10801	+	transcript_650	NA	NA	ncRNA	intergenic	no/slow response	10801	0.00928012	29.9029
chr1	113007223	113046962	39740	+	transcript_651	ENSG00000236066.3	RP11-389O22.1	lincRNA	lincRNA	up	39740	0.00546668	37.057
chr1	113073226	113143295	70070	+	transcript_652	ENSG00000198799.9	LRIG2	protein_coding	protein_coding	no/slow response	70070	0.0476884	15.7533
chr1	113390675	113686500	295826	+	transcript_653	ENSG00000081026.16	MAGI3	protein_coding	protein_coding	no/slow response	295826	0.0135408	60.0553
chr1	113691201	113705201	14001	+	transcript_654	NA	NA	ncRNA	antisense	up	14001	0.00464506	24.3335
chr1	113812601	113815601	3001	+	transcript_655	NA	NA	eRNA	uaRNA	no/slow response	3001	0.0180276	3.29042
chr1	113905359	113919936	14578	+	transcript_656	ENSG00000118655.4	DCLRE1B	protein_coding	protein_coding	no/slow response	14578	0.0433442	35.8966
chr1	113929392	113982492	53101	+	transcript_657	ENSG00000163349.19	HIPK1	protein_coding	protein_coding	no/slow response	53101	0.0129713	1.7893
chr1	114341601	114343201	1601	+	transcript_658	NA	NA	eRNA	intergenic	up	1601	0.00339117	9.75805
chr1	114511201	114515801	4601	+	transcript_659	NA	NA	eRNA	uaRNA	no/slow response	4601	0.0384231	2.65596
chr1	114581801	114583801	2001	+	transcript_660	NA	NA	eRNA	uaRNA	no/slow response	2001	0.087403	2.03517
chr1	114780801	114782001	1201	+	transcript_661	NA	NA	eRNA	uaRNA	no/slow response	1201	0.0466818	1.97668
chr1	115089601	115091801	2201	+	transcript_662	NA	NA	eRNA	uaRNA	up	2201	0.00213264	13.9474
chr1	115099698	115112224	12527	+	transcript_663	ENSG00000233730.1	RP4-666F24.3	lincRNA	lincRNA	up	12527	0.000857881	27.6856
chr1	115642021	115703058	61038	+	transcript_664	ENSG00000173218.12	VANGL1	protein_coding	protein_coding	no/slow response	61038	0.0121942	22.1152
chr1	116373269	116417001	43733	+	transcript_665	ENSG00000163399.13	ATP1A1	protein_coding	protein_coding	no/slow response	43733	0.104527	9.80071
chr1	116754479	116770955	16477	+	transcript_666	ENSG00000116824.4	CD2	protein_coding	protein_coding	no/slow response	16477	0.00993589	67.4269
chr1	117060348	117126989	66642	+	transcript_667	ENSG00000116830.9	TTF2	protein_coding	protein_coding	no/slow response	66642	NA	NA
chr1	117366838	117542012	175175	+	transcript_668	ENSG00000198162.10	MAN1A2	protein_coding	protein_coding	no/slow response	175175	0.0140169	15.7566
chr1	117606076	117648785	42710	+	transcript_669	ENSG00000183508.4	FAM46C	protein_coding	protein_coding	no/slow response	42710	0.200079	26.2547
chr1	117929786	117973546	43761	+	transcript_670	ENSG00000065183.13	WDR3	protein_coding	protein_coding	no/slow response	43761	0.00541358	106.256
chr1	119140401	119187001	46601	+	transcript_671	NA	NA	eRNA	conRNA	no/slow response	46601	0.0154701	37.0961
chr1	119187401	119195001	7601	+	transcript_672	NA	NA	ncRNA	intergenic	up	7601	0.00695109	13.4992
chr1	119195401	119199601	4201	+	transcript_673	NA	NA	ncRNA	intergenic	up	4201	0.00516559	12.8148
chr1	119711914	119750772	38859	+	transcript_674	ENSG00000092621.9	PHGDH	protein_coding	protein_coding	no/slow response	38859	0.0630805	13.716
chr1	120415001	120416201	1201	+	transcript_675	NA	NA	ncRNA	intergenic	no/slow response	1201	0.0166752	42.6744
chr1	120416601	120417001	401	+	transcript_676	NA	NA	ncRNA	intergenic	no/slow response	401	0.0155495	58.8598
chr1	120418401	120425801	7401	+	transcript_677	NA	NA	ncRNA	intergenic	down	7401	0.0157862	24.5087
chr1	120426201	120427401	1201	+	transcript_678	NA	NA	ncRNA	intergenic	no/slow response	1201	0.00941105	12.8795
chr1	120427801	120430001	2201	+	transcript_679	NA	NA	ncRNA	intergenic	no/slow response	2201	0.0105912	46.0728
chr1	120430801	120434001	3201	+	transcript_680	NA	NA	ncRNA	intergenic	no/slow response	3201	0.00935615	45.1775
chr1	120449201	120451001	1801	+	transcript_681	NA	NA	ncRNA	intergenic	no/slow response	1801	0.00969605	18.4571
chr1	120451601	120453001	1401	+	transcript_682	NA	NA	ncRNA	intergenic	no/slow response	1401	0.00845423	27.4386
chr1	120453401	120455401	2001	+	transcript_683	NA	NA	ncRNA	intergenic	no/slow response	2001	0.00451312	12.4639
chr1	120459601	120463601	4001	+	transcript_684	NA	NA	ncRNA	intergenic	no/slow response	4001	0.0159885	9.98595
chr1	120464001	120466601	2601	+	transcript_685	NA	NA	ncRNA	intergenic	no/slow response	2601	0.0278359	29.9216
chr1	120467601	120469201	1601	+	transcript_686	NA	NA	ncRNA	intergenic	no/slow response	1601	0.0125239	10.5685
chr1	120851401	120852001	601	+	transcript_687	NA	NA	ncRNA	intergenic	no/slow response	601	0.013721	0.54818
chr1	120942601	120943001	401	+	transcript_688	NA	NA	ncRNA	intergenic	up	401	0.0357886	7.78225
chr1	121393994	121397775	3782	+	transcript_689	ENSG00000227082.1	CH17-437K3.1	lincRNA	lincRNA	no/slow response	3782	0.0163686	0.705846
chr1	121398601	121401801	3201	+	transcript_690	NA	NA	ncRNA	intergenic	no/slow response	3201	0.0110943	16.9852
chr1	121519201	121530801	11601	+	transcript_691	NA	NA	eRNA	conRNA	down	11601	0.0233639	9.19738
chr1	121531801	121532401	601	+	transcript_692	NA	NA	ncRNA	intergenic	no/slow response	601	0.0326608	0.495994
chr1	121537801	121579801	42001	+	transcript_693	NA	NA	eRNA	intergenic	no/slow response	42001	0.0157873	32.6339
chr1	121580401	121604201	23801	+	transcript_694	NA	NA	eRNA	intergenic	no/slow response	23801	0.010235	23.3574
chr1	121608601	121609601	1001	+	transcript_695	NA	NA	eRNA	intergenic	up	1001	0.00497996	32.6743
chr1	143980601	143981001	401	+	transcript_696	NA	NA	ncRNA	intergenic	no/slow response	401	0.0197424	3.70051
chr1	144002401	144002801	401	+	transcript_697	NA	NA	ncRNA	intergenic	no/slow response	401	0.0207039	2.35031
chr1	144031601	144032001	401	+	transcript_698	NA	NA	ncRNA	intergenic	no/slow response	401	0.0166672	5.08363
chr1	144039601	144040201	601	+	transcript_699	NA	NA	ncRNA	intergenic	no/slow response	601	0.0135026	0.583677
chr1	144045601	144046601	1001	+	transcript_700	NA	NA	ncRNA	intergenic	no/slow response	1001	0.00960882	12.1001
chr1	144049801	144050401	601	+	transcript_701	NA	NA	ncRNA	intergenic	no/slow response	601	0.0202374	0.669786
chr1	144052601	144053401	801	+	transcript_702	NA	NA	ncRNA	intergenic	no/slow response	801	0.0133535	10.2444
chr1	144072401	144072801	401	+	transcript_703	NA	NA	ncRNA	intergenic	no/slow response	401	0.0140523	67.0404
chr1	144412601	144413201	601	+	transcript_704	NA	NA	ncRNA	intergenic	no/slow response	601	0.0236477	2.29772
chr1	144547001	144547401	401	+	transcript_705	NA	NA	ncRNA	intergenic	no/slow response	401	0.01754	0.803481
chr1	145281001	145283001	2001	+	transcript_706	NA	NA	ncRNA	intergenic	up	2001	0.0932149	5.31752
chr1	145458001	145458201	201	+	transcript_707	NA	NA	ncRNA	intergenic	no/slow response	201	0.0075934	0.574818
chr1	145608042	145677911	69870	+	transcript_708	ENSG00000117262.16	GPR89A	protein_coding	protein_coding	no/slow response	69870	0.0291196	16.1427
chr1	145682401	145697001	14601	+	transcript_710	NA	NA	eRNA	antisense	no/slow response	14601	0.0165499	19.2694
chr1	145824130	145850591	26462	+	transcript_711	ENSG00000186141.6	POLR3C	protein_coding	protein_coding	no/slow response	26462	NA	NA
chr1	145927601	145931001	3401	+	transcript_712	NA	NA	eRNA	uaRNA	no/slow response	3401	0.0334471	5.29346
chr1	145931801	145934201	2401	+	transcript_713	NA	NA	eRNA	antisense	no/slow response	2401	0.00731487	14.3757
chr1	145964037	145985663	21627	+	transcript_714	ENSG00000121851.10	POLR3GL	protein_coding	protein_coding	no/slow response	21627	0.00380945	27.8809
chr1	146035601	146036001	401	+	transcript_715	NA	NA	eRNA	intergenic	no/slow response	401	0.0641008	0.818854
chr1	146037001	146037201	201	+	transcript_716	NA	NA	eRNA	intergenic	no/slow response	201	0.0470174	0.545758
chr1	146038001	146038201	201	+	transcript_717	NA	NA	ncRNA	intergenic	no/slow response	201	0.090151	27.1187
chr1	146052557	146054712	2156	+	transcript_718	ENSG00000233396.5	RP11-458D21.1	lincRNA	lincRNA	no/slow response	2156	0.00891861	12.5722
chr1	146376801	146379401	2601	+	transcript_719	NA	NA	ncRNA	intergenic	up	2601	0.0637153	5.19673
chr1	146387201	146388201	1001	+	transcript_720	NA	NA	ncRNA	intergenic	up	1001	0.0702236	9.98652
chr1	146409801	146410401	601	+	transcript_721	NA	NA	ncRNA	intergenic	up	601	0.0617377	6.38428
chr1	146938455	146997715	59261	+	transcript_722	ENSG00000268043.5	NBPF12	protein_coding	protein_coding	no/slow response	59261	0.0270014	15.3612
chr1	146998801	147000001	1201	+	transcript_723	NA	NA	ncRNA	intergenic	no/slow response	1201	0.0149591	1.29309
chr1	147172801	147179801	7001	+	transcript_724	NA	NA	eRNA	uaRNA	no/slow response	7001	0.0107331	61.2323
chr1	147242701	147318371	75671	+	transcript_725	ENSG00000131778.15	CHD1L	protein_coding	protein_coding	no/slow response	75671	NA	NA
chr1	147541501	147636001	94501	+	transcript_726	ENSG00000116128.7	BCL9	protein_coding	protein_coding	no/slow response	94501	NA	NA
chr1	147928434	147998115	69682	+	transcript_727	ENSG00000188092.12	GPR89B	protein_coding	protein_coding	no/slow response	69682	0.0266034	18.9046
chr1	148001401	148003801	2401	+	transcript_729	NA	NA	ncRNA	intergenic	no/slow response	2401	0.0469678	13.4479
chr1	148005201	148016801	11601	+	transcript_730	NA	NA	ncRNA	intergenic	no/slow response	11601	0.01947	28.8465
chr1	148018401	148018601	201	+	transcript_731	NA	NA	ncRNA	intergenic	no/slow response	201	0.00784125	0.569143
chr1	148019001	148020201	1201	+	transcript_732	NA	NA	ncRNA	intergenic	no/slow response	1201	0.013184	22.2471
chr1	148020398	148025932	5535	+	transcript_733	ENSG00000274372.2	RP11-94I2.4	lincRNA	lincRNA	up	5535	NA	NA
chr1	148026601	148029201	2601	+	transcript_734	NA	NA	ncRNA	intergenic	no/slow response	2601	0.00767912	15.6916
chr1	148033801	148034601	801	+	transcript_735	NA	NA	ncRNA	intergenic	no/slow response	801	0.00651407	8.67599
chr1	148158001	148159001	1001	+	transcript_736	NA	NA	ncRNA	intergenic	no/slow response	1001	0.0182145	2.50601
chr1	148402401	148405801	3401	+	transcript_737	NA	NA	ncRNA	intergenic	no/slow response	3401	0.0125245	10.034
chr1	148406201	148408601	2401	+	transcript_738	NA	NA	ncRNA	intergenic	no/slow response	2401	0.0113243	10.8771
chr1	148459001	148460001	1001	+	transcript_739	NA	NA	ncRNA	conRNA	no/slow response	1001	0.0120868	17.8894
chr1	148522601	148525001	2401	+	transcript_740	NA	NA	ncRNA	intergenic	up	2401	0.0440958	2.20418
chr1	149390636	149558707	168072	+	transcript_741	ENSG00000271383.4	NBPF14	protein_coding	protein_coding	no/slow response	168072	0.00855479	12.5906
chr1	149614001	149614401	401	+	transcript_743	NA	NA	ncRNA	intergenic	no/slow response	401	0.016382	14.835
chr1	149614801	149615401	601	+	transcript_744	NA	NA	ncRNA	intergenic	no/slow response	601	0.0128438	13.1342
chr1	149618601	149619801	1201	+	transcript_745	NA	NA	ncRNA	intergenic	no/slow response	1201	0.00602713	37.1062
chr1	149620401	149620801	401	+	transcript_746	NA	NA	ncRNA	intergenic	no/slow response	401	0.00461857	10.417
chr1	149636201	149638001	1801	+	transcript_747	NA	NA	ncRNA	intergenic	up	1801	0.0170775	9.15559
chr1	149640601	149641801	1201	+	transcript_748	NA	NA	ncRNA	intergenic	no/slow response	1201	0.00993019	5.21847
chr1	149647001	149647601	601	+	transcript_749	NA	NA	ncRNA	intergenic	no/slow response	601	0.00530233	4.39984
chr1	149812601	149813001	401	+	transcript_750	NA	NA	ncRNA	uaRNA	no/slow response	401	0.0496799	2.22002
chr1	149843201	149850201	7001	+	transcript_751	NA	NA	eRNA	uaRNA	no/slow response	7001	0.0485136	13.1615
chr1	149886941	149902591	15651	+	transcript_752	ENSG00000178096.8	BOLA1	protein_coding	protein_coding	no/slow response	15651	0.236163	83.6589
chr1	149927801	149929401	1601	+	transcript_753	NA	NA	eRNA	conRNA	no/slow response	1601	0.075457	1.57614
chr1	150067735	150149801	82067	+	transcript_754	ENSG00000136631.10	VPS45	protein_coding	protein_coding	no/slow response	82067	0.0265736	23.2112
chr1	150149966	150167339	17374	+	transcript_755	ENSG00000023902.11	PLEKHO1	protein_coding	protein_coding	no/slow response	17374	0.133185	7.82951
chr1	150171801	150174001	2201	+	transcript_757	NA	NA	ncRNA	intergenic	up	2201	0.0041669	10.9508
chr1	150180601	150181201	601	+	transcript_758	NA	NA	ncRNA	intergenic	no/slow response	601	0.0045128	10.1895
chr1	150181601	150182801	1201	+	transcript_759	NA	NA	ncRNA	intergenic	up	1201	0.00229916	40.269
chr1	150234801	150238001	3201	+	transcript_760	NA	NA	eRNA	antisense	up	3201	0.0504368	5.45907
chr1	150293889	150316903	23015	+	transcript_761	ENSG00000266472.3	MRPS21	protein_coding	protein_coding	no/slow response	23015	0.0965603	34.2064
chr1	150318801	150321001	2201	+	transcript_762	NA	NA	eRNA	intergenic	up	2201	0.00295465	10.6134
chr1	150484201	150485401	1201	+	transcript_766	NA	NA	ncRNA	intergenic	up	1201	0.00370986	24.1263
chr1	150486414	150518376	31963	+	transcript_767	ENSG00000143374.12	TARS2	protein_coding	protein_coding	no/slow response	31963	0.00274731	17.2554
chr1	150549424	150560931	11508	+	transcript_769	ENSG00000143382.11	ADAMTSL4	protein_coding	protein_coding	no/slow response	11508	NA	NA
chr1	150579801	150581601	1801	+	transcript_770	NA	NA	eRNA	uaRNA	up	1801	0.022861	4.7053
chr1	150582201	150582801	601	+	transcript_771	NA	NA	ncRNA	intergenic	no/slow response	601	0.00660336	24.2425
chr1	150611801	150613001	1201	+	transcript_772	NA	NA	eRNA	antisense	up	1201	0.000405104	0.579966
chr1	150629801	150637001	7201	+	transcript_773	NA	NA	eRNA	uaRNA	no/slow response	7201	0.0206799	34.5202
chr1	150926433	150973983	47551	+	transcript_774	ENSG00000143379.10	SETDB1	protein_coding	protein_coding	no/slow response	47551	0.0326813	4.26645
chr1	151058401	151127456	69056	+	transcript_779	ENSG00000143458.9	GABPB2	protein_coding	protein_coding	no/slow response	69056	0.0972127	65.7301
chr1	151156601	151172801	16201	+	transcript_780	ENSG00000163156.9	SCNM1	protein_coding	protein_coding	no/slow response	16201	0.0158748	15.5891
chr1	151190201	151191201	1001	+	transcript_782	NA	NA	eRNA	antisense	no/slow response	1001	0.0108154	5.79495
chr1	151198608	151251257	52650	+	transcript_783	ENSG00000143398.17	PIP5K1A	protein_coding	protein_coding	no/slow response	52650	0.0696364	14.2424
chr1	151254431	151268126	13696	+	transcript_785	ENSG00000159352.13	PSMD4	protein_coding	protein_coding	no/slow response	13696	0.0669288	18.8317
chr1	151281537	151300028	18492	+	transcript_787	ENSG00000143373.15	ZNF687	protein_coding	protein_coding	no/slow response	18492	0.038036	19.3244
chr1	151301601	151306601	5001	+	transcript_788	NA	NA	ncRNA	antisense	up	5001	0.00251156	27.0121
chr1	151347001	151348601	1601	+	transcript_789	NA	NA	eRNA	conRNA	no/slow response	1601	0.015531	21.4996
chr1	151399564	151405001	5438	+	transcript_790	ENSG00000159377.8	PSMB4	protein_coding	protein_coding	no/slow response	5438	0.194858	19.2678
chr1	151459001	151460401	1401	+	transcript_791	NA	NA	eRNA	conRNA	no/slow response	1401	0.0196657	0.77752
chr1	151612098	151704870	92773	+	transcript_794	ENSG00000143376.10	SNX27	protein_coding	protein_coding	no/slow response	92773	0.00346052	70.3764
chr1	151763643	151765437	1795	+	transcript_795	ENSG00000143450.12	OAZ3	protein_coding	protein_coding	no/slow response	1795	0.030355	2.13426
chr1	151790801	151792601	1801	+	transcript_796	NA	NA	eRNA	uaRNA	down	1801	0.013285	18.2857
chr1	151839601	151842401	2801	+	transcript_797	NA	NA	eRNA	conRNA	no/slow response	2801	0.0112948	3.05846
chr1	151907001	151907601	601	+	transcript_798	NA	NA	eRNA	antisense	no/slow response	601	0.148407	0.605012
chr1	152035401	152036401	1001	+	transcript_799	NA	NA	eRNA	antisense	no/slow response	1001	0.0230167	0.835788
chr1	153522601	153523201	601	+	transcript_800	NA	NA	ncRNA	intergenic	no/slow response	601	0.0294798	0.756026
chr1	153631601	153631884	284	+	transcript_801	ENSG00000160678.9	S100A1	ncRNA	sense_intragenic	no/slow response	284	0.00983209	14.5703
chr1	153634089	153654943	20855	+	transcript_802	ENSG00000160679.10	CHTOP	protein_coding	protein_coding	no/slow response	20855	0.0112485	6.99484
chr1	153658724	153660116	1393	+	transcript_803	ENSG00000143553.8	SNAPIN	protein_coding	protein_coding	no/slow response	1393	0.00739677	23.2207
chr1	153671201	153671601	401	+	transcript_805	NA	NA	eRNA	uaRNA	no/slow response	401	0.108454	7.17461
chr1	153728093	153781542	53450	+	transcript_806	ENSG00000143624.11	INTS3	protein_coding	protein_coding	no/slow response	53450	0.0372426	19.8447
chr1	153923401	153925001	1601	+	transcript_807	NA	NA	eRNA	uaRNA	no/slow response	1601	0.0612559	9.79238
chr1	153925601	153937001	11401	+	transcript_808	NA	NA	ncRNA	antisense	no/slow response	11401	0.0118329	9.9779
chr1	153963601	153965001	1401	+	transcript_809	NA	NA	eRNA	antisense	no/slow response	1401	0.0139276	12.9802
chr1	153977815	153979243	1429	+	transcript_810	ENSG00000272654.1	RP11-422P24.11	lincRNA	lincRNA	no/slow response	1429	0.0140296	19.8907
chr1	153990801	153998201	7401	+	transcript_811	NA	NA	eRNA	sense_intragenic	no/slow response	7401	0.216612	9.317
chr1	154183201	154184601	1401	+	transcript_812	NA	NA	eRNA	antisense	no/slow response	1401	0.0563606	1.41008
chr1	154220394	154277281	56888	+	transcript_813	ENSG00000143569.16	UBAP2L	protein_coding	protein_coding	no/slow response	56888	6.31095e-08	277599
chr1	154325681	154355234	29554	+	transcript_814	ENSG00000143515.14	ATP8B2	protein_coding	protein_coding	no/slow response	29554	NA	NA
chr1	154628001	154630201	2201	+	transcript_815	NA	NA	eRNA	uaRNA	no/slow response	2201	0.0122892	13.1603
chr1	154671601	154679801	8201	+	transcript_816	NA	NA	ncRNA	intergenic	no/slow response	8201	0.0096016	9.80743
chr1	154937392	154938747	1356	+	transcript_817	ENSG00000270361.1	RP11-307C12.13	lincRNA	lincRNA	up	1356	0.00629863	6.23676
chr1	154955401	154957201	1801	+	transcript_818	NA	NA	eRNA	conRNA	up	1801	0.00113643	15.0081
chr1	154961601	154970001	8401	+	transcript_819	NA	NA	eRNA	antisense	no/slow response	8401	0.0260687	8.52529
chr1	154974710	154981498	6789	+	transcript_820	ENSG00000173207.10	CKS1B	protein_coding	protein_coding	no/slow response	6789	NA	NA
chr1	154981951	154995401	13451	+	transcript_821	ENSG00000160688.16	FLAD1	protein_coding	protein_coding	no/slow response	13451	0.00669162	0.551907
chr1	155135881	155138850	2970	+	transcript_825	ENSG00000169241.15	SLC50A1	protein_coding	protein_coding	no/slow response	2970	0.0229576	108.731
chr1	155174643	155187423	12781	+	transcript_826	ENSG00000163462.15	TRIM46	protein_coding	protein_coding	no/slow response	12781	0.00320505	56.842
chr1	155194899	155213154	18256	+	transcript_827	ENSG00000173171.12	MTX1	protein_coding	protein_coding	up	18256	NA	NA
chr1	155214401	155219201	4801	+	transcript_828	NA	NA	ncRNA	intergenic	up	4801	0.00518036	6.20195
chr1	155227801	155229001	1201	+	transcript_829	NA	NA	eRNA	intergenic	no/slow response	1201	0.0453198	1.14227
chr1	155273801	155274401	601	+	transcript_830	NA	NA	eRNA	antisense	no/slow response	601	0.0629222	0.580176
chr1	155277478	155290591	13114	+	transcript_831	ENSG00000143630.7	HCN3	protein_coding	protein_coding	no/slow response	13114	0.012206	46.2822
chr1	155334601	155345401	10801	+	transcript_835	NA	NA	ncRNA	antisense	up	10801	0.00583973	9.3575
chr1	155563001	155567401	4401	+	transcript_836	NA	NA	eRNA	uaRNA	no/slow response	4401	0.0478749	14.9149
chr1	155567801	155572401	4601	+	transcript_837	NA	NA	ncRNA	intergenic	no/slow response	4601	0.0412359	14.3944
chr1	155610479	155617516	7038	+	transcript_838	ENSG00000125459.12	MSTO1	protein_coding	protein_coding	no/slow response	7038	0.0408342	17.4655
chr1	155688890	155742856	53967	+	transcript_839	ENSG00000132676.13	DAP3	protein_coding	protein_coding	no/slow response	53967	0.0806801	11.7345
chr1	155746801	155752201	5401	+	transcript_841	NA	NA	ncRNA	antisense	no/slow response	5401	0.0360783	17.6222
chr1	155934601	155936601	2001	+	transcript_842	NA	NA	eRNA	uaRNA	no/slow response	2001	0.0237079	2.09584
chr1	155978601	155984601	6001	+	transcript_843	NA	NA	eRNA	antisense	down	6001	0.0385834	6.72944
chr1	156054833	156059720	4888	+	transcript_844	ENSG00000116586.9	LAMTOR2	protein_coding	protein_coding	down	4888	0.0291804	27.5684
chr1	156093134	156141048	47915	+	transcript_845	ENSG00000160789.17	LMNA	protein_coding	protein_coding	no/slow response	47915	0.000924578	1291.8
chr1	156154592	156179357	24766	+	transcript_846	ENSG00000196189.10	SEMA4A	protein_coding	protein_coding	no/slow response	24766	0.0134599	45.3939
chr1	156180401	156180801	401	+	transcript_847	NA	NA	ncRNA	intergenic	no/slow response	401	0.00739634	20.986
chr1	156181401	156187401	6001	+	transcript_848	NA	NA	ncRNA	intergenic	no/slow response	6001	0.0061127	34.234
chr1	156282188	156293153	10966	+	transcript_852	ENSG00000163472.16	TMEM79	protein_coding	protein_coding	no/slow response	10966	0.00526741	39.026
chr1	156501001	156504801	3801	+	transcript_853	NA	NA	eRNA	uaRNA	no/slow response	3801	0.0421118	2.31423
chr1	156505201	156507001	1801	+	transcript_854	NA	NA	eRNA	intergenic	up	1801	0.0205584	5.35309
chr1	156582064	156588251	6188	+	transcript_855	ENSG00000187862.9	TTC24	protein_coding	protein_coding	no/slow response	6188	NA	NA
chr1	156728657	156739198	10542	+	transcript_857	ENSG00000143303.9	RRNAD1	protein_coding	protein_coding	no/slow response	10542	0.0261898	27.1664
chr1	156741401	156742201	801	+	transcript_858	NA	NA	eRNA	conRNA	no/slow response	801	0.0111564	5.07466
chr1	156751801	156756801	5001	+	transcript_859	NA	NA	eRNA	sense_intragenic	down	5001	0.0431315	10.1745
chr1	156757401	156761401	4001	+	transcript_860	NA	NA	ncRNA	sense_intragenic	no/slow response	4001	0.014266	15.6927
chr1	156764908	156808801	43894	+	transcript_861	ENSG00000143294.12	PRCC	protein_coding	protein_coding	no/slow response	43894	0.072653	11.4741
chr1	156817001	156822601	5601	+	transcript_862	NA	NA	eRNA	uaRNA	up	5601	0.00691598	3.40828
chr1	157138601	157141801	3201	+	transcript_863	NA	NA	eRNA	uaRNA	no/slow response	3201	0.0331439	1.55025
chr1	157275001	157280801	5801	+	transcript_864	NA	NA	ncRNA	intergenic	no/slow response	5801	1.45432e-05	356876
chr1	157282601	157285201	2601	+	transcript_865	NA	NA	ncRNA	intergenic	no/slow response	2601	0.0904889	1.31581
chr1	157993317	158114486	121170	+	transcript_866	ENSG00000183853.15	KIRREL	protein_coding	protein_coding	no/slow response	121170	0.0168548	40.4777
chr1	158125601	158128601	3001	+	transcript_867	NA	NA	ncRNA	intergenic	no/slow response	3001	0.00546733	8.33095
chr1	158179900	158190401	10502	+	transcript_868	ENSG00000158473.6	CD1D	protein_coding	protein_coding	no/slow response	10502	0.0910086	52.5043
chr1	158200201	158201001	801	+	transcript_869	NA	NA	ncRNA	intergenic	no/slow response	801	0.0188124	0.540595
chr1	158203801	158216401	12601	+	transcript_870	NA	NA	ncRNA	conRNA	no/slow response	12601	0.0302088	22.1802
chr1	158217401	158217801	401	+	transcript_871	NA	NA	ncRNA	intergenic	no/slow response	401	0.00814343	14.908
chr1	158218401	158240601	22201	+	transcript_872	NA	NA	ncRNA	intergenic	no/slow response	22201	0.0130003	20.4874
chr1	158241001	158268401	27401	+	transcript_873	NA	NA	eRNA	sense_intragenic	no/slow response	27401	0.0361738	18.6565
chr1	158269001	158278201	9201	+	transcript_874	NA	NA	ncRNA	intergenic	up	9201	0.00785046	5.17165
chr1	158278592	158297625	19034	+	transcript_875	ENSG00000158481.10	CD1C	protein_coding	protein_coding	no/slow response	19034	0.0223224	36.2757
chr1	158330001	158345801	15801	+	transcript_876	NA	NA	eRNA	antisense	no/slow response	15801	0.0381641	7.11444
chr1	158346201	158347801	1601	+	transcript_877	NA	NA	ncRNA	intergenic	no/slow response	1601	0.00619932	6.54363
chr1	158353032	158372051	19020	+	transcript_878	ENSG00000158488.13	CD1E	protein_coding	protein_coding	no/slow response	19020	0.271303	27.2145
chr1	158399001	158402401	3401	+	transcript_879	NA	NA	eRNA	conRNA	no/slow response	3401	0.0501166	2.22694
chr1	158493201	158497601	4401	+	transcript_880	NA	NA	ncRNA	intergenic	no/slow response	4401	0.0151303	2.01582
chr1	159006001	159061000	55000	+	transcript_881	ENSG00000163565.16	IFI16	protein_coding	protein_coding	no/slow response	55000	NA	NA
chr1	159910601	159912001	1401	+	transcript_882	NA	NA	eRNA	antisense	up	1401	0.0007919	0.701547
chr1	159923801	159928401	4601	+	transcript_883	NA	NA	eRNA	antisense	up	4601	0.00121782	19.1863
chr1	160032001	160049601	17601	+	transcript_884	NA	NA	eRNA	uaRNA	no/slow response	17601	0.00958227	8.19842
chr1	160205420	160225401	19982	+	transcript_885	ENSG00000162734.10	PEA15	protein_coding	protein_coding	no/slow response	19982	0.0133021	87.2162
chr1	160262601	160264201	1601	+	transcript_886	NA	NA	eRNA	uaRNA	no/slow response	1601	0.0152043	1.33126
chr1	160343416	160374194	30779	+	transcript_887	ENSG00000162736.13	NCSTN	protein_coding	protein_coding	no/slow response	30779	0.0165953	12.6817
chr1	160400583	160430441	29859	+	transcript_888	ENSG00000162738.5	VANGL2	protein_coding	protein_coding	down	29859	0.000939139	61.7319
chr1	160540601	160541601	1001	+	transcript_889	NA	NA	eRNA	antisense	no/slow response	1001	0.0374397	0.857915
chr1	160629601	160630601	1001	+	transcript_890	NA	NA	eRNA	antisense	no/slow response	1001	0.0297075	0.930157
chr1	160631601	160632401	801	+	transcript_891	NA	NA	eRNA	antisense	up	801	0.00235082	16.9838
chr1	160712001	160712601	601	+	transcript_892	NA	NA	eRNA	uaRNA	up	601	0.00712813	3.25933
chr1	160796224	160836414	40191	+	transcript_893	ENSG00000122224.15	LY9	protein_coding	protein_coding	no/slow response	40191	0.0110609	18.3522
chr1	160837801	160839001	1201	+	transcript_894	NA	NA	eRNA	antisense	no/slow response	1201	0.0145894	5.02667
chr1	160895001	160895201	201	+	transcript_895	NA	NA	ncRNA	intergenic	no/slow response	201	NA	NA
chr1	160895601	160896601	1001	+	transcript_896	NA	NA	ncRNA	intergenic	no/slow response	1001	0.00146923	2150.9
chr1	161045601	161053601	8001	+	transcript_897	NA	NA	eRNA	conRNA	no/slow response	8001	0.0237168	7.57503
chr1	161068601	161069601	1001	+	transcript_898	NA	NA	eRNA	antisense	no/slow response	1001	0.0206023	0.6659
chr1	161118137	161142725	24589	+	transcript_899	ENSG00000158793.11	NIT1	protein_coding	protein_coding	no/slow response	24589	0.0342968	20.6887
chr1	161144801	161147201	2401	+	transcript_900	NA	NA	ncRNA	intergenic	no/slow response	2401	0.00357113	15.5668
chr1	161202398	161220837	18440	+	transcript_903	ENSG00000158864.10	NDUFS2	protein_coding	protein_coding	down	18440	NA	NA
chr1	161226075	161233804	7730	+	transcript_905	ENSG00000158882.10	TOMM40L	protein_coding	protein_coding	no/slow response	7730	NA	NA
chr1	161235401	161237201	1801	+	transcript_906	NA	NA	ncRNA	antisense	up	1801	0.00511567	13.3425
chr1	161314412	161379842	65431	+	transcript_907	ENSG00000143252.12	SDHC	protein_coding	protein_coding	no/slow response	65431	0.0444984	15.6194
chr1	161390201	161391001	801	+	transcript_908	NA	NA	eRNA	intergenic	no/slow response	801	0.0122483	5.10539
chr1	161399601	161411201	11601	+	transcript_909	NA	NA	eRNA	intergenic	no/slow response	11601	0.0105584	31.9951
chr1	161413001	161414401	1401	+	transcript_910	NA	NA	ncRNA	intergenic	no/slow response	1401	0.0103179	35.112
chr1	161424001	161425801	1801	+	transcript_911	NA	NA	ncRNA	intergenic	no/slow response	1801	0.00983016	27.1435
chr1	161426201	161431201	5001	+	transcript_912	NA	NA	ncRNA	intergenic	no/slow response	5001	0.0110377	22.9595
chr1	161505459	161519525	14067	+	transcript_913	ENSG00000143226.11	FCGR2A	protein_coding	protein_coding	no/slow response	14067	0.0149791	0.553077
chr1	161531001	161532601	1601	+	transcript_914	NA	NA	ncRNA	intergenic	no/slow response	1601	0.0660023	10.4238
chr1	161612601	161613201	601	+	transcript_915	NA	NA	ncRNA	sense_intragenic	no/slow response	601	0.0768107	21.9718
chr1	161749820	161759139	9320	+	transcript_916	ENSG00000081721.9	DUSP12	protein_coding	protein_coding	no/slow response	9320	0.0519101	15.4184
chr1	161766341	161978369	212029	+	transcript_918	ENSG00000118217.5	ATF6	protein_coding	protein_coding	no/slow response	212029	0.0466335	12.6617
chr1	162497872	162534201	36330	+	transcript_919	ENSG00000152332.13	UHMK1	protein_coding	protein_coding	no/slow response	36330	0.0622335	78.4422
chr1	162537201	162540001	2801	+	transcript_921	NA	NA	ncRNA	intergenic	no/slow response	2801	0.00680474	18.1955
chr1	162540801	162544601	3801	+	transcript_922	NA	NA	ncRNA	intergenic	no/slow response	3801	0.0092269	4.33338
chr1	162561727	162608122	46396	+	transcript_923	ENSG00000117143.11	UAP1	protein_coding	protein_coding	no/slow response	46396	0.0157417	22.1757
chr1	162608694	162646165	37472	+	transcript_924	ENSG00000162733.14	DDR2	protein_coding	protein_coding	no/slow response	37472	0.00853988	14.2358
chr1	162790801	162824922	34122	+	transcript_925	ENSG00000132196.11	HSD17B7	protein_coding	protein_coding	no/slow response	34122	0.0387926	15.5071
chr1	163321992	163359334	37343	+	transcript_926	ENSG00000143228.10	NUF2	protein_coding	protein_coding	no/slow response	37343	0.0595128	24.1069
chr1	165630932	165666095	35164	+	transcript_927	ENSG00000143198.10	MGST3	protein_coding	protein_coding	no/slow response	35164	0.0167259	37.9798
chr1	165769001	165779201	10201	+	transcript_928	NA	NA	eRNA	antisense	no/slow response	10201	0.0236934	23.5435
chr1	165827502	165926843	99342	+	transcript_929	ENSG00000143179.10	UCK2	protein_coding	protein_coding	no/slow response	99342	0.00554277	0.565117
chr1	166839762	166865078	25317	+	transcript_930	ENSG00000143157.9	POGK	protein_coding	protein_coding	no/slow response	25317	0.0189134	32.5957
chr1	167109201	167112001	2801	+	transcript_931	NA	NA	eRNA	sense_intragenic	up	2801	0.00928611	2.04823
chr1	167220230	167434983	214754	+	transcript_932	ENSG00000143190.19	POU2F1	protein_coding	protein_coding	no/slow response	214754	0.0465589	30.1141
chr1	167455601	167458601	3001	+	transcript_934	NA	NA	eRNA	antisense	no/slow response	3001	0.0249232	3.24293
chr1	167472601	167475801	3201	+	transcript_935	NA	NA	eRNA	antisense	no/slow response	3201	0.0221728	1.48347
chr1	167506201	167506401	201	+	transcript_936	NA	NA	eRNA	antisense	no/slow response	201	0.0262766	38.6252
chr1	167517801	167519001	1201	+	transcript_937	NA	NA	eRNA	conRNA	no/slow response	1201	0.00670648	6.60981
chr1	167628361	167709222	80862	+	transcript_938	ENSG00000198771.8	RCSD1	protein_coding	protein_coding	no/slow response	80862	0.175392	1.17863
chr1	167714601	167715001	401	+	transcript_939	NA	NA	ncRNA	intergenic	no/slow response	401	0.0232372	6.82013
chr1	167721996	167796801	74806	+	transcript_940	ENSG00000197965.9	MPZL1	protein_coding	protein_coding	no/slow response	74806	0.0364786	18.876
chr1	167863401	167887001	23601	+	transcript_942	NA	NA	ncRNA	antisense	no/slow response	23601	3.25045e-05	256996
chr1	167904401	167917201	12801	+	transcript_943	NA	NA	ncRNA	antisense	no/slow response	12801	5.08438e-06	465502
chr1	167917601	167925401	7801	+	transcript_944	NA	NA	ncRNA	antisense	no/slow response	7801	6.04341e-06	457740
chr1	167936001	168073825	137825	+	transcript_945	ENSG00000143164.13	DCAF6	protein_coding	protein_coding	no/slow response	137825	NA	NA
chr1	168178995	168210957	31963	+	transcript_947	ENSG00000143155.10	TIPRL	protein_coding	protein_coding	no/slow response	31963	0.00823309	274.42
chr1	168226055	168266004	39950	+	transcript_948	ENSG00000213064.7	SFT2D2	protein_coding	protein_coding	no/slow response	39950	NA	NA
chr1	168348801	168349201	401	+	transcript_949	NA	NA	eRNA	intergenic	no/slow response	401	0.0373129	10.3943
chr1	169106359	169136623	30265	+	transcript_950	ENSG00000143153.10	ATP1B1	protein_coding	protein_coding	up	30265	0.00256611	90.7756
chr1	169368027	169393273	25247	+	transcript_951	ENSG00000117475.11	BLZF1	protein_coding	protein_coding	no/slow response	25247	0.0317794	38.318
chr1	169427601	169429401	1801	+	transcript_953	NA	NA	ncRNA	antisense	no/slow response	1801	0.00837624	12.0899
chr1	169486178	169488926	2749	+	transcript_954	ENSG00000213062.4	RP1-206D15.6	lincRNA	lincRNA	no/slow response	2749	0.010085	23.2327
chr1	169662038	169876669	214632	+	transcript_955	ENSG00000000460.14	C1orf112	protein_coding	protein_coding	no/slow response	214632	0.00849082	36.3047
chr1	169891201	169892201	1001	+	transcript_957	NA	NA	eRNA	antisense	up	1001	0.00734147	0.488299
chr1	169894401	169895001	601	+	transcript_958	NA	NA	eRNA	uaRNA	no/slow response	601	0.0297573	3.88988
chr1	170532208	170558883	26676	+	transcript_959	ENSG00000120370.10	GORAB	protein_coding	protein_coding	no/slow response	26676	0.0494844	12.0174
chr1	171485565	171607002	121438	+	transcript_960	ENSG00000117523.13	PRRC2C	protein_coding	protein_coding	no/slow response	121438	0.0591827	13.6274
chr1	171742201	171746201	4001	+	transcript_962	NA	NA	eRNA	uaRNA	no/slow response	4001	0.0189709	4.54464
chr1	171781708	171806961	25254	+	transcript_963	ENSG00000010165.17	METTL13	protein_coding	protein_coding	no/slow response	25254	0.00375638	30.1613
chr1	172533085	172617928	84844	+	transcript_964	ENSG00000094975.11	SUCO	protein_coding	protein_coding	no/slow response	84844	0.0780982	10.3537
chr1	173477333	173494337	17005	+	transcript_965	ENSG00000117592.8	PRDX6	protein_coding	protein_coding	no/slow response	17005	0.115882	4.8813
chr1	173715006	173799418	84413	+	transcript_966	ENSG00000076321.8	KLHL20	protein_coding	protein_coding	no/slow response	84413	0.0437585	4.51097
chr1	173824458	173859060	34603	+	transcript_967	ENSG00000117593.9	DARS2	protein_coding	protein_coding	no/slow response	34603	NA	NA
chr1	173861601	173866201	4601	+	transcript_969	NA	NA	eRNA	intergenic	no/slow response	4601	0.0068393	44.4106
chr1	173868398	173906461	38064	+	transcript_970	ENSG00000185278.12	ZBTB37	protein_coding	protein_coding	no/slow response	38064	0.0281962	37.4985
chr1	174022513	174023701	1189	+	transcript_971	ENSG00000224977.1	RP11-160H22.3	lincRNA	lincRNA	up	1189	0.014118	0.65448
chr1	174159560	175023185	863626	+	transcript_972	ENSG00000152061.19	RABGAP1L	protein_coding	protein_coding	no/slow response	863626	0.0165898	24.5577
chr1	176207401	176210201	2801	+	transcript_974	NA	NA	eRNA	uaRNA	no/slow response	2801	0.0229868	2.72506
chr1	178542355	178546948	4594	+	transcript_975	ENSG00000213057.5	C1orf220	lincRNA	lincRNA	no/slow response	4594	0.0056703	4.46525
chr1	178547801	178554801	7001	+	transcript_977	NA	NA	ncRNA	sense_intragenic	down	7001	0.0111033	14.9433
chr1	178725268	178927506	202239	+	transcript_978	ENSG00000116191.15	RALGPS2	protein_coding	protein_coding	no/slow response	202239	0.0146165	24.1297
chr1	179293822	179358741	64920	+	transcript_982	ENSG00000057252.10	SOAT1	protein_coding	protein_coding	no/slow response	64920	0.00180174	2262.06
chr1	179362201	179364001	1801	+	transcript_984	NA	NA	ncRNA	intergenic	no/slow response	1801	0.00889446	3.57391
chr1	179418201	179418401	201	+	transcript_985	NA	NA	ncRNA	sense_intragenic	no/slow response	201	0.00572646	29.2711
chr1	179882703	179929525	46823	+	transcript_986	ENSG00000143337.16	TOR1AIP1	protein_coding	protein_coding	no/slow response	46823	0.0469269	6.44988
chr1	179954839	180120004	165166	+	transcript_987	ENSG00000135837.13	CEP350	protein_coding	protein_coding	no/slow response	165166	0.052237	14.2831
chr1	180154908	180212441	57534	+	transcript_988	ENSG00000116260.14	QSOX1	protein_coding	protein_coding	no/slow response	57534	0.0380639	18.0647
chr1	180632051	180903282	271232	+	transcript_990	ENSG00000143324.11	XPR1	protein_coding	protein_coding	no/slow response	271232	NA	NA
chr1	180903850	180912395	8546	+	transcript_991	ENSG00000225857.3	RP11-46A10.2	lincRNA	lincRNA	up	8546	NA	NA
chr1	181034007	181063401	29395	+	transcript_992	ENSG00000153029.12	MR1	protein_coding	protein_coding	no/slow response	29395	0.0127126	7.72795
chr1	181088727	181093465	4739	+	transcript_993	ENSG00000162783.10	IER5	protein_coding	protein_coding	no/slow response	4739	0.0919849	10.4714
chr1	181105601	181109001	3401	+	transcript_995	NA	NA	eRNA	intergenic	up	3401	0.00736747	1.30476
chr1	182301001	182301801	801	+	transcript_996	NA	NA	ncRNA	intergenic	no/slow response	801	0.0107535	0.494218
chr1	182839366	182895020	55655	+	transcript_997	ENSG00000135829.14	DHX9	protein_coding	protein_coding	no/slow response	55655	0.450176	4.37741
chr1	183470401	183471201	801	+	transcript_998	NA	NA	ncRNA	intergenic	no/slow response	801	0.0177502	0.565884
chr1	183471422	183579422	108001	+	transcript_999	ENSG00000116698.18	SMG7	protein_coding	protein_coding	no/slow response	108001	0.108936	9.04396
chr1	183634001	183635001	1001	+	transcript_1000	NA	NA	eRNA	antisense	no/slow response	1001	0.0377657	1.06097
chr1	183636130	183938201	302072	+	transcript_1001	ENSG00000143344.13	RGL1	protein_coding	protein_coding	no/slow response	302072	0.00601697	44.8719
chr1	184051740	184083896	32157	+	transcript_1002	ENSG00000198860.9	TSEN15	protein_coding	protein_coding	no/slow response	32157	0.00244124	53.2638
chr1	184387073	184636157	249085	+	transcript_1003	ENSG00000116667.10	C1orf21	protein_coding	protein_coding	no/slow response	249085	0.0108291	8.21621
chr1	185045458	185113103	67646	+	transcript_1004	ENSG00000121481.8	RNF2	protein_coding	protein_coding	no/slow response	67646	0.000999761	239.856
chr1	185157280	185293497	136218	+	transcript_1006	ENSG00000116668.10	SWT1	protein_coding	protein_coding	no/slow response	136218	0.0145234	11.264
chr1	185316401	185325201	8801	+	transcript_1007	NA	NA	eRNA	conRNA	up	8801	0.0137458	33.9495
chr1	185560001	185561801	1801	+	transcript_1008	NA	NA	eRNA	uaRNA	up	1801	0.00110038	0.668348
chr1	185567201	185569401	2201	+	transcript_1009	NA	NA	eRNA	intergenic	up	2201	0.000280775	0.649012
chr1	186375503	186433774	58272	+	transcript_1010	ENSG00000157181.12	C1orf27	protein_coding	protein_coding	no/slow response	58272	0.0406918	32.4644
chr1	187072542	187361216	288675	+	transcript_1012	ENSG00000236030.1	LINC01036	lincRNA	lincRNA	no/slow response	288675	0.00289703	41.2219
chr1	189236401	189237601	1201	+	transcript_1013	NA	NA	ncRNA	intergenic	no/slow response	1201	0.0231777	1.53435
chr1	189293801	189294801	1001	+	transcript_1014	NA	NA	ncRNA	intergenic	no/slow response	1001	0.0112935	0.907913
chr1	189333601	189339401	5801	+	transcript_1015	NA	NA	ncRNA	intergenic	no/slow response	5801	0.00554012	14.9448
chr1	189353801	189355001	1201	+	transcript_1016	NA	NA	ncRNA	intergenic	no/slow response	1201	0.0072734	6.10419
chr1	189363401	189364201	801	+	transcript_1017	NA	NA	ncRNA	intergenic	no/slow response	801	0.00433098	15.5695
chr1	192164001	192165601	1601	+	transcript_1018	NA	NA	ncRNA	sense_intragenic	no/slow response	1601	0.00802705	12.9061
chr1	192716201	192716801	601	+	transcript_1019	NA	NA	ncRNA	intergenic	no/slow response	601	0.0026522	82.678
chr1	192809066	192813853	4788	+	transcript_1020	ENSG00000116741.7	RGS2	protein_coding	protein_coding	up	4788	1.79775e-07	285410
chr1	193058687	193095226	36540	+	transcript_1021	ENSG00000116747.10	TROVE2	protein_coding	protein_coding	no/slow response	36540	0.0584571	26.7898
chr1	193122066	193294737	172672	+	transcript_1023	ENSG00000134371.9	CDC73	protein_coding	protein_coding	no/slow response	172672	NA	NA
chr1	197146801	197147201	401	+	transcript_1025	NA	NA	ncRNA	uaRNA	no/slow response	401	0.0281604	0.510325
chr1	197201601	197203201	1601	+	transcript_1026	NA	NA	eRNA	uaRNA	no/slow response	1601	0.0132333	15.2725
chr1	198157032	198330570	173539	+	transcript_1027	ENSG00000151414.12	NEK7	protein_coding	protein_coding	no/slow response	173539	0.2772	5.00101
chr1	198621201	198623401	2201	+	transcript_1028	NA	NA	eRNA	intergenic	no/slow response	2201	0.0320533	3.15916
chr1	198638487	198765840	127354	+	transcript_1029	ENSG00000081237.16	PTPRC	protein_coding	protein_coding	no/slow response	127354	0.0936002	11.6958
chr1	198930201	198931001	801	+	transcript_1030	NA	NA	eRNA	intergenic	no/slow response	801	0.0300545	3.0623
chr1	198935201	198936001	801	+	transcript_1031	NA	NA	eRNA	intergenic	up	801	0.00202922	16.8526
chr1	198937601	198938601	1001	+	transcript_1032	NA	NA	eRNA	intergenic	no/slow response	1001	0.0207476	0.626972
chr1	199007601	199012601	5001	+	transcript_1033	NA	NA	eRNA	intergenic	no/slow response	5001	0.0526954	1.58953
chr1	199013225	199077094	63870	+	transcript_1034	ENSG00000235492.1	LINC01221	lincRNA	lincRNA	no/slow response	63870	0.0264109	10.9846
chr1	199077601	199082401	4801	+	transcript_1035	NA	NA	ncRNA	intergenic	no/slow response	4801	0.00741516	17.5948
chr1	199162009	199169999	7991	+	transcript_1036	ENSG00000231718.1	RP11-382E9.1	lincRNA	lincRNA	down	7991	NA	NA
chr1	199172001	199180201	8201	+	transcript_1037	NA	NA	eRNA	intergenic	no/slow response	8201	0.0165018	8.10345
chr1	199278001	199278601	601	+	transcript_1038	NA	NA	ncRNA	intergenic	up	601	0.0060343	0.617047
chr1	200738956	200861305	122350	+	transcript_1039	ENSG00000118200.12	CAMSAP2	protein_coding	protein_coding	no/slow response	122350	0.00604669	66.1192
chr1	200863801	200867801	4001	+	transcript_1040	NA	NA	eRNA	intergenic	up	4001	0.00461777	8.13376
chr1	201019601	201020801	1201	+	transcript_1041	NA	NA	eRNA	antisense	no/slow response	1201	0.0229576	1.99559
chr1	201507267	201539001	31735	+	transcript_1042	ENSG00000223396.2	RPS10P7	lincRNA	lincRNA	no/slow response	31735	0.00447296	109.182
chr1	201539401	201546601	7201	+	transcript_1043	NA	NA	ncRNA	intergenic	no/slow response	7201	0.00629568	33.0826
chr1	201829203	201901430	72228	+	transcript_1044	ENSG00000198700.7	IPO9	protein_coding	protein_coding	no/slow response	72228	0.00174241	0.570867
chr1	201955526	201972572	17047	+	transcript_1045	ENSG00000134375.8	TIMM17A	protein_coding	protein_coding	no/slow response	17047	0.0733746	18.537
chr1	201973601	201974601	1001	+	transcript_1046	NA	NA	ncRNA	intergenic	no/slow response	1001	0.00525103	9.35338
chr1	201982654	202010601	27948	+	transcript_1047	ENSG00000176393.8	RNPEP	protein_coding	protein_coding	no/slow response	27948	NA	NA
chr1	202160201	202161801	1601	+	transcript_1048	NA	NA	eRNA	antisense	no/slow response	1601	0.0491246	2.00093
chr1	202164801	202172201	7401	+	transcript_1049	NA	NA	eRNA	intergenic	no/slow response	7401	0.00276061	1657.27
chr1	202173001	202174601	1601	+	transcript_1050	NA	NA	ncRNA	intergenic	no/slow response	1601	0.0126965	8.05909
chr1	202175401	202187201	11801	+	transcript_1051	NA	NA	ncRNA	intergenic	no/slow response	11801	0.000185029	16353.3
chr1	202342201	202344001	1801	+	transcript_1052	NA	NA	eRNA	uaRNA	no/slow response	1801	0.00984435	11.0503
chr1	202348727	202592801	244075	+	transcript_1053	ENSG00000077157.18	PPP1R12B	protein_coding	protein_coding	no/slow response	244075	NA	NA
chr1	202811001	202812201	1201	+	transcript_1055	NA	NA	eRNA	intergenic	no/slow response	1201	0.0218845	11.9833
chr1	202812801	202813401	601	+	transcript_1056	NA	NA	eRNA	intergenic	no/slow response	601	0.0140258	0.553252
chr1	203287696	203290440	2745	+	transcript_1059	ENSG00000231507.1	LINC01353	lincRNA	lincRNA	up	2745	0.0358806	0.542595
chr1	203305527	203312308	6782	+	transcript_1060	ENSG00000159388.5	BTG2	protein_coding	protein_coding	up	6782	0.0681099	12.9903
chr1	203327601	203328601	1001	+	transcript_1061	NA	NA	eRNA	intergenic	no/slow response	1001	0.0238036	0.637067
chr1	203613401	203614801	1401	+	transcript_1062	NA	NA	eRNA	intergenic	no/slow response	1401	0.0359171	2.25152
chr1	203626643	203747604	120962	+	transcript_1063	ENSG00000058668.12	ATP2B4	protein_coding	protein_coding	no/slow response	120962	6.81387e-09	5.60796e+06
chr1	203765225	203779563	14339	+	transcript_1064	ENSG00000122188.10	LAX1	protein_coding	protein_coding	no/slow response	14339	0.043355	37.9497
chr1	203795700	203857477	61778	+	transcript_1065	ENSG00000058673.13	ZC3H11A	protein_coding	protein_coding	no/slow response	61778	0.312561	18.2104
chr1	203861628	203874597	12970	+	transcript_1067	ENSG00000182004.10	SNRPE	protein_coding	protein_coding	no/slow response	12970	NA	NA
chr1	203884801	203890001	5201	+	transcript_1069	NA	NA	ncRNA	intergenic	up	5201	0.00529864	6.75286
chr1	204411401	204414601	3201	+	transcript_1070	NA	NA	eRNA	conRNA	up	3201	0.00579506	9.18557
chr1	204495001	204495801	801	+	transcript_1071	NA	NA	eRNA	uaRNA	down	801	0.0237213	2.85315
chr1	204506401	204506801	401	+	transcript_1072	NA	NA	eRNA	intergenic	no/slow response	401	0.393101	7.63449
chr1	204516452	204611563	95112	+	transcript_1073	ENSG00000198625.10	MDM4	protein_coding	protein_coding	no/slow response	95112	NA	NA
chr1	205504696	205532783	28088	+	transcript_1075	ENSG00000117266.13	CDK18	protein_coding	protein_coding	no/slow response	28088	0.0105525	59.9171
chr1	205540001	205546201	6201	+	transcript_1077	NA	NA	ncRNA	intergenic	no/slow response	6201	0.0048433	23.6012
chr1	205631601	205635001	3401	+	transcript_1078	NA	NA	eRNA	conRNA	no/slow response	3401	0.0274313	5.79815
chr1	205635601	205640201	4601	+	transcript_1079	NA	NA	ncRNA	intergenic	no/slow response	4601	0.00911896	9.49223
chr1	205641201	205643401	2201	+	transcript_1080	NA	NA	ncRNA	intergenic	no/slow response	2201	0.00761262	7.42952
chr1	205749801	205751601	1801	+	transcript_1081	NA	NA	eRNA	conRNA	no/slow response	1801	0.0255653	1.11419
chr1	205813401	205818801	5401	+	transcript_1082	NA	NA	eRNA	uaRNA	down	5401	0.0195158	4.77434
chr1	205958201	205958401	201	+	transcript_1083	NA	NA	ncRNA	intergenic	no/slow response	201	0.000108016	94658.2
chr1	206012401	206013401	1001	+	transcript_1084	NA	NA	eRNA	antisense	no/slow response	1001	0.0325304	1.32542
chr1	206035282	206102860	67579	+	transcript_1085	ENSG00000263961.4	C1orf186	protein_coding	protein_coding	no/slow response	67579	NA	NA
chr1	206203577	206468814	265238	+	transcript_1086	ENSG00000266028.5	SRGAP2	protein_coding	protein_coding	no/slow response	265238	0.0125893	38.614
chr1	206635583	206655878	20296	+	transcript_1089	ENSG00000143479.13	DYRK3	protein_coding	protein_coding	no/slow response	20296	0.00145573	166.877
chr1	206685127	206760113	74987	+	transcript_1091	ENSG00000162889.8	MAPKAPK2	protein_coding	protein_coding	no/slow response	74987	0.0778298	10.5857
chr1	206923401	206924601	1201	+	transcript_1092	NA	NA	eRNA	uaRNA	down	1201	0.0196064	12.2592
chr1	207053201	207082601	29401	+	transcript_1094	ENSG00000123836.12	PFKFB2	protein_coding	protein_coding	no/slow response	29401	0.0166712	37.3246
chr1	207321703	207366942	45240	+	transcript_1095	ENSG00000196352.11	CD55	protein_coding	protein_coding	up	45240	0.00517591	9.80464
chr1	207752109	207800853	48745	+	transcript_1096	ENSG00000117335.16	CD46	protein_coding	protein_coding	no/slow response	48745	0.0903985	9.14472
chr1	207869201	207871801	2601	+	transcript_1097	NA	NA	eRNA	intergenic	down	2601	0.0278377	1.10226
chr1	207872201	207874201	2001	+	transcript_1098	NA	NA	eRNA	uaRNA	no/slow response	2001	0.0166324	0.753992
chr1	209675440	209676376	937	+	transcript_1099	ENSG00000123689.5	G0S2	protein_coding	protein_coding	no/slow response	937	0.0641264	0.706533
chr1	209756073	209787801	31729	+	transcript_1100	ENSG00000009790.12	TRAF3IP3	protein_coding	protein_coding	no/slow response	31729	0.109289	9.17797
chr1	209828024	209858798	30775	+	transcript_1101	ENSG00000117597.15	DIEXF	protein_coding	protein_coding	no/slow response	30775	0.00552438	52.042
chr1	211259484	211320654	61171	+	transcript_1102	ENSG00000117625.11	RCOR3	protein_coding	protein_coding	no/slow response	61171	0.0613256	12.9175
chr1	211326801	211460539	133739	+	transcript_1105	ENSG00000082512.12	TRAF5	protein_coding	protein_coding	no/slow response	133739	0.0312824	4.48843
chr1	212035811	212144821	109011	+	transcript_1107	ENSG00000143476.15	DTL	protein_coding	protein_coding	no/slow response	109011	NA	NA
chr1	212146001	212148001	2001	+	transcript_1108	NA	NA	ncRNA	intergenic	no/slow response	2001	0.0100721	17.7241
chr1	212160801	212167601	6801	+	transcript_1109	NA	NA	eRNA	intergenic	no/slow response	6801	0.00995975	20.2506
chr1	212168271	212171221	2951	+	transcript_1110	ENSG00000229983.1	RP11-15I11.2	lincRNA	lincRNA	no/slow response	2951	0.000464069	236.499
chr1	212285484	212363196	77713	+	transcript_1111	ENSG00000066027.9	PPP2R5A	protein_coding	protein_coding	no/slow response	77713	0.016291	9.28921
chr1	212433050	212453537	20488	+	transcript_1113	ENSG00000117691.7	NENF	protein_coding	protein_coding	no/slow response	20488	0.017245	37.1844
chr1	212590001	212590401	401	+	transcript_1114	NA	NA	ncRNA	sense_intragenic	no/slow response	401	0.00429	37.4618
chr1	212608769	212624311	15543	+	transcript_1115	ENSG00000162772.14	ATF3	protein_coding	protein_coding	up	15543	0.0553075	8.48135
chr1	212637001	212638401	1401	+	transcript_1116	NA	NA	eRNA	intergenic	down	1401	0.0192054	0.645263
chr1	212791923	212817657	25735	+	transcript_1117	ENSG00000203705.8	TATDN3	protein_coding	protein_coding	no/slow response	25735	0.032402	20.7501
chr1	212858299	212902317	44019	+	transcript_1119	ENSG00000162769.10	FLVCR1	protein_coding	protein_coding	no/slow response	44019	0.047231	13.342
chr1	212950580	212998050	47471	+	transcript_1120	ENSG00000143494.13	VASH2	protein_coding	protein_coding	no/slow response	47471	0.0282871	33.3981
chr1	213051327	213298883	247557	+	transcript_1122	ENSG00000136643.9	RPS6KC1	protein_coding	protein_coding	no/slow response	247557	0.0235506	28.7797
chr1	213723601	213726001	2401	+	transcript_1123	NA	NA	ncRNA	intergenic	up	2401	0.00476313	2.71433
chr1	213988009	214042342	54334	+	transcript_1124	ENSG00000117707.13	PROX1	protein_coding	protein_coding	no/slow response	54334	0.0127964	39.367
chr1	214281236	214346323	65088	+	transcript_1125	ENSG00000143499.11	SMYD2	protein_coding	protein_coding	no/slow response	65088	0.0374044	18.3982
chr1	214603229	214681271	78043	+	transcript_1127	ENSG00000117724.10	CENPF	protein_coding	protein_coding	no/slow response	78043	0.0846745	35.3964
chr1	214868601	214868801	201	+	transcript_1128	NA	NA	ncRNA	intergenic	no/slow response	201	0.000512221	115.375
chr1	215567174	215627366	60193	+	transcript_1129	ENSG00000136636.10	KCTD3	protein_coding	protein_coding	no/slow response	60193	0.0291991	21.9238
chr1	217631423	217635823	4401	+	transcript_1131	ENSG00000162814.8	SPATA17	eRNA	uaRNA	up	4401	0.00502388	16.4577
chr1	218285322	218356832	71511	+	transcript_1132	ENSG00000067533.5	RRP15	protein_coding	protein_coding	no/slow response	71511	0.0133198	86.3302
chr1	219173903	219233392	59490	+	transcript_1133	ENSG00000143353.9	LYPLAL1	protein_coding	protein_coding	no/slow response	59490	0.0296357	24.8539
chr1	220094127	220154717	60591	+	transcript_1134	ENSG00000067704.9	IARS2	protein_coding	protein_coding	no/slow response	60591	0.0485683	15.6694
chr1	220253601	220255201	1601	+	transcript_1135	NA	NA	ncRNA	antisense	no/slow response	1601	0.00447382	2040.43
chr1	221708201	221709001	801	+	transcript_1136	NA	NA	eRNA	antisense	up	801	0.00806593	0.566415
chr1	221709401	221710201	801	+	transcript_1137	NA	NA	eRNA	antisense	up	801	0.00762947	0.53638
chr1	221714601	221716201	1601	+	transcript_1138	NA	NA	eRNA	antisense	up	1601	0.0108701	0.942772
chr1	221742401	221748201	5801	+	transcript_1139	NA	NA	eRNA	uaRNA	up	5801	0.00695691	6.36281
chr1	222590001	222591201	1201	+	transcript_1140	NA	NA	eRNA	uaRNA	no/slow response	1201	0.0137283	10.0924
chr1	222618120	222668302	50183	+	transcript_1141	ENSG00000154305.14	MIA3	protein_coding	protein_coding	no/slow response	50183	0.0544232	14.3325
chr1	222712201	222743018	30818	+	transcript_1143	ENSG00000162819.9	BROX	protein_coding	protein_coding	no/slow response	30818	0.0367946	19.5335
chr1	222815001	222997001	182001	+	transcript_1144	ENSG00000278610.1	RP11-455P21.3	lincRNA	lincRNA	no/slow response	182001	0.00253605	44.7067
chr1	223846001	223847401	1401	+	transcript_1146	NA	NA	eRNA	uaRNA	no/slow response	1401	0.0421042	3.11605
chr1	223992801	224035201	42401	+	transcript_1147	NA	NA	eRNA	intergenic	no/slow response	42401	0.0505657	15.4731
chr1	224114141	224165006	50866	+	transcript_1148	ENSG00000143756.9	FBXO28	protein_coding	protein_coding	no/slow response	50866	0.00707426	37.4683
chr1	224183272	224198718	15447	+	transcript_1149	ENSG00000143753.10	DEGS1	protein_coding	protein_coding	no/slow response	15447	0.0521739	15.6343
chr1	224330401	224331401	1001	+	transcript_1150	NA	NA	eRNA	uaRNA	no/slow response	1001	0.027497	2.48005
chr1	224356909	224378525	21617	+	transcript_1151	ENSG00000143771.9	CNIH4	protein_coding	protein_coding	no/slow response	21617	0.0548844	14.9935
chr1	224434933	224452089	17157	+	transcript_1153	ENSG00000143786.5	CNIH3	protein_coding	protein_coding	no/slow response	17157	0.019998	18.3111
chr1	224453201	224462601	9401	+	transcript_1154	NA	NA	eRNA	sense_intragenic	no/slow response	9401	0.0142533	16.8023
chr1	224929695	225172940	243246	+	transcript_1155	ENSG00000185842.12	DNAH14	protein_coding	protein_coding	no/slow response	243246	0.0113993	53.0568
chr1	225189801	225190001	201	+	transcript_1156	NA	NA	ncRNA	sense_intragenic	no/slow response	201	0.00394803	0.560678
chr1	225428401	225429601	1201	+	transcript_1157	NA	NA	eRNA	uaRNA	no/slow response	1201	0.0238132	3.8331
chr1	225467401	225471401	4001	+	transcript_1158	NA	NA	eRNA	intergenic	no/slow response	4001	0.0233635	8.88568
chr1	225473201	225489601	16401	+	transcript_1159	NA	NA	eRNA	antisense	up	16401	0.00899381	10.9347
chr1	225777882	225796750	18869	+	transcript_1160	ENSG00000143742.10	SRP9	protein_coding	protein_coding	no/slow response	18869	NA	NA
chr1	225799601	225800201	601	+	transcript_1162	NA	NA	ncRNA	intergenic	no/slow response	601	0.0370861	1.12369
chr1	225810147	225845526	35380	+	transcript_1163	ENSG00000143819.10	EPHX1	protein_coding	protein_coding	no/slow response	35380	3.1132e-07	250136
chr1	225924401	225926801	2401	+	transcript_1165	NA	NA	eRNA	uaRNA	no/slow response	2401	0.0230883	3.01691
chr1	225999601	226003201	3601	+	transcript_1166	NA	NA	eRNA	uaRNA	up	3601	0.0175471	5.61168
chr1	226062751	226077111	14361	+	transcript_1167	ENSG00000163041.7	H3F3A	protein_coding	protein_coding	no/slow response	14361	NA	NA
chr1	226110201	226112401	2201	+	transcript_1169	NA	NA	eRNA	intergenic	no/slow response	2201	0.0293889	1.29416
chr1	226186801	226189801	3001	+	transcript_1170	NA	NA	eRNA	uaRNA	down	3001	0.0337716	2.85448
chr1	226309401	226310801	1401	+	transcript_1171	NA	NA	eRNA	uaRNA	no/slow response	1401	0.0249303	11.0862
chr1	226653601	226659401	5801	+	transcript_1172	NA	NA	eRNA	antisense	down	5801	0.0188325	6.53475
chr1	226659801	226669801	10001	+	transcript_1173	NA	NA	eRNA	antisense	up	10001	0.00840076	6.84318
chr1	226703601	226704601	1001	+	transcript_1174	NA	NA	eRNA	antisense	no/slow response	1001	0.0719716	0.963502
chr1	226940318	226990163	49846	+	transcript_1175	ENSG00000163050.14	ADCK3	protein_coding	protein_coding	no/slow response	49846	0.012594	17.3703
chr1	227318801	227319601	801	+	transcript_1176	NA	NA	ncRNA	uaRNA	no/slow response	801	0.0235654	0.701796
chr1	227397201	227397801	601	+	transcript_1177	NA	NA	ncRNA	intergenic	no/slow response	601	0.0149593	0.553668
chr1	227563588	227689381	125794	+	transcript_1178	ENSG00000181450.15	ZNF678	protein_coding	protein_coding	no/slow response	125794	NA	NA
chr1	227735460	227788099	52640	+	transcript_1179	ENSG00000143740.12	SNAP47	protein_coding	protein_coding	no/slow response	52640	0.0354723	19.1683
chr1	227789401	227792401	3001	+	transcript_1180	NA	NA	eRNA	intergenic	no/slow response	3001	0.00524819	17.3284
chr1	227984201	227984601	401	+	transcript_1181	NA	NA	ncRNA	intergenic	no/slow response	401	0.0194049	0.729056
chr1	228082727	228102780	20054	+	transcript_1182	ENSG00000143761.11	ARF1	protein_coding	protein_coding	no/slow response	20054	7.48663e-05	154623
chr1	228109401	228116001	6601	+	transcript_1184	NA	NA	eRNA	uaRNA	no/slow response	6601	0.0115312	23.9096
chr1	228117001	228127001	10001	+	transcript_1185	NA	NA	ncRNA	intergenic	no/slow response	10001	0.00707241	15.0573
chr1	228158912	228186890	27979	+	transcript_1188	ENSG00000181873.10	IBA57	protein_coding	protein_coding	no/slow response	27979	0.0126638	28.5686
chr1	228213223	228378398	165176	+	transcript_1190	ENSG00000154358.17	OBSCN	protein_coding	protein_coding	no/slow response	165176	0.0135347	43.4153
chr1	228407201	228436801	29601	+	transcript_1191	NA	NA	eRNA	uaRNA	no/slow response	29601	0.0181514	33.6731
chr1	228458130	228461718	3589	+	transcript_1192	ENSG00000196890.4	HIST3H2BB	protein_coding	protein_coding	up	3589	0.0159079	89.586
chr1	228464801	228466201	1401	+	transcript_1193	NA	NA	eRNA	intergenic	no/slow response	1401	0.0402985	2.38614
chr1	228487384	228505985	18602	+	transcript_1194	ENSG00000168159.10	RNF187	protein_coding	protein_coding	no/slow response	18602	0.152323	33.6875
chr1	228635401	228635801	401	+	transcript_1196	NA	NA	ncRNA	intergenic	no/slow response	401	0.0354873	3.43406
chr1	228646601	228659801	13201	+	transcript_1197	NA	NA	ncRNA	intergenic	no/slow response	13201	0.0218188	23.3143
chr1	228687401	228688001	601	+	transcript_1198	NA	NA	ncRNA	intergenic	no/slow response	601	0.00499435	94.178
chr1	228735467	228747830	12364	+	transcript_1199	ENSG00000116574.5	RHOU	protein_coding	protein_coding	down	12364	0.103032	37.5093
chr1	228774601	228775001	401	+	transcript_1200	NA	NA	ncRNA	intergenic	no/slow response	401	0.0347115	0.539509
chr1	228794801	228796001	1201	+	transcript_1201	NA	NA	eRNA	intergenic	down	1201	0.0297054	0.99284
chr1	229142201	229143001	801	+	transcript_1202	NA	NA	ncRNA	intergenic	down	801	0.0232475	0.511717
chr1	229148401	229149801	1401	+	transcript_1203	NA	NA	ncRNA	intergenic	down	1401	0.0263509	0.590131
chr1	229271137	229333569	62433	+	transcript_1204	ENSG00000168118.9	RAB4A	protein_coding	protein_coding	no/slow response	62433	0.0214633	23.9391
chr1	229342801	229344001	1201	+	transcript_1206	NA	NA	ncRNA	conRNA	no/slow response	1201	0.0253672	1.04838
chr1	229508401	229509601	1201	+	transcript_1207	NA	NA	eRNA	uaRNA	no/slow response	1201	0.0310726	0.978949
chr1	229626264	229674814	48551	+	transcript_1208	ENSG00000135763.7	URB2	protein_coding	protein_coding	no/slow response	48551	0.00579535	0.554685
chr1	230067257	230311969	244713	+	transcript_1210	ENSG00000143641.9	GALNT2	protein_coding	protein_coding	no/slow response	244713	0.277204	5.00069
chr1	230642513	230696923	54411	+	transcript_1211	ENSG00000135775.11	COG2	protein_coding	protein_coding	no/slow response	54411	0.0560597	12.9699
chr1	230979122	231005165	26044	+	transcript_1212	ENSG00000173409.11	ARV1	protein_coding	protein_coding	down	26044	0.0268675	28.9073
chr1	231241242	231280601	39360	+	transcript_1213	ENSG00000116906.9	GNPAT	protein_coding	protein_coding	no/slow response	39360	0.0446327	16.8731
chr1	231338077	231356222	18146	+	transcript_1214	ENSG00000010072.13	SPRTN	protein_coding	protein_coding	no/slow response	18146	0.0647982	12.4305
chr1	232924401	232927401	3001	+	transcript_1220	NA	NA	eRNA	intergenic	down	3001	0.0370519	1.82231
chr1	232950630	232993751	43122	+	transcript_1221	ENSG00000135778.9	NTPCR	protein_coding	protein_coding	no/slow response	43122	0.0292436	23.9208
chr1	233328764	233387243	58480	+	transcript_1222	ENSG00000143674.8	MLK4	protein_coding	protein_coding	no/slow response	58480	0.0171055	26.1538
chr1	233613772	233683477	69706	+	transcript_1223	ENSG00000135750.12	KCNK1	protein_coding	protein_coding	no/slow response	69706	NA	NA
chr1	234171001	234171601	601	+	transcript_1224	NA	NA	eRNA	sense_intragenic	no/slow response	601	0.0379365	2.06045
chr1	234357008	234390001	32994	+	transcript_1225	ENSG00000168275.12	COA6	protein_coding	protein_coding	no/slow response	32994	0.032635	57.8659
chr1	234505201	234507401	2201	+	transcript_1226	NA	NA	ncRNA	intergenic	up	2201	0.0218806	3.84741
chr1	234519801	234520401	601	+	transcript_1227	NA	NA	ncRNA	intergenic	no/slow response	601	0.0302074	2.32211
chr1	234521201	234521601	401	+	transcript_1228	NA	NA	ncRNA	intergenic	no/slow response	401	0.0140516	0.551366
chr1	234522601	234527201	4601	+	transcript_1229	NA	NA	eRNA	intergenic	up	4601	0.0128053	4.13586
chr1	234610201	234614401	4201	+	transcript_1230	NA	NA	eRNA	uaRNA	no/slow response	4201	0.0225711	4.19481
chr1	234723911	234731393	7483	+	transcript_1231	ENSG00000227630.2	LINC01132	lincRNA	lincRNA	up	7483	0.00261227	7.29157
chr1	234845601	234848201	2601	+	transcript_1232	NA	NA	eRNA	intergenic	up	2601	9.20919e-07	36050
chr1	235012201	235014601	2401	+	transcript_1233	NA	NA	eRNA	intergenic	up	2401	0.0199282	0.914425
chr1	235161401	235162601	1201	+	transcript_1234	NA	NA	eRNA	conRNA	no/slow response	1201	0.0170366	3.30462
chr1	235297801	235299001	1201	+	transcript_1235	NA	NA	eRNA	antisense	up	1201	NA	NA
chr1	235328603	235347241	18639	+	transcript_1236	ENSG00000152904.9	GGPS1	protein_coding	protein_coding	no/slow response	18639	0.0215912	4.26675
chr1	235349801	235352001	2201	+	transcript_1237	NA	NA	ncRNA	intergenic	no/slow response	2201	0.00668094	6.29416
chr1	235367467	235457872	90406	+	transcript_1238	ENSG00000116957.10	TBCE	protein_coding	protein_coding	no/slow response	90406	0.0056245	26.4229
chr1	235504801	235505401	601	+	transcript_1239	NA	NA	ncRNA	uaRNA	no/slow response	601	0.031407	3.52252
chr1	235506201	235510401	4201	+	transcript_1240	NA	NA	ncRNA	intergenic	no/slow response	4201	0.0152072	3.0779
chr1	235642601	235644401	1801	+	transcript_1241	NA	NA	eRNA	antisense	no/slow response	1801	0.0134807	1.29934
chr1	235867201	235868601	1401	+	transcript_1242	NA	NA	eRNA	uaRNA	up	1401	0.012557	9.74428
chr1	236142518	236239692	97175	+	transcript_1243	ENSG00000077585.11	GPR137B	protein_coding	protein_coding	no/slow response	97175	0.025514	22.3514
chr1	236245601	236248801	3201	+	transcript_1244	NA	NA	ncRNA	antisense	up	3201	0.00555594	11.6035
chr1	236395469	236485218	89750	+	transcript_1245	ENSG00000186197.10	EDARADD	protein_coding	protein_coding	no/slow response	89750	0.00466145	23.3322
chr1	236524001	236553940	29940	+	transcript_1246	ENSG00000116977.16	LGALS8	protein_coding	protein_coding	no/slow response	29940	0.0349029	21.2457
chr1	236795321	236912632	117312	+	transcript_1247	ENSG00000116984.10	MTR	protein_coding	protein_coding	no/slow response	117312	0.0272856	7.77391
chr1	236981401	236981601	201	+	transcript_1248	NA	NA	ncRNA	intergenic	no/slow response	201	0.0202761	69.5019
chr1	239719233	239727862	8630	+	transcript_1249	ENSG00000133019.9	CHRM3	protein_coding	protein_coding	no/slow response	8630	0.0101724	4.17509
chr1	241848014	241923010	74997	+	transcript_1250	ENSG00000174371.14	EXO1	protein_coding	protein_coding	no/slow response	74997	0.0053227	74.6159
chr1	243255422	243508639	253218	+	transcript_1252	ENSG00000054282.13	SDCCAG8	protein_coding	protein_coding	no/slow response	253218	NA	NA
chr1	243851001	243852201	1201	+	transcript_1253	NA	NA	eRNA	conRNA	no/slow response	1201	0.00875932	13.8972
chr1	244049494	244058519	9026	+	transcript_1254	ENSG00000179456.10	ZBTB18	protein_coding	protein_coding	no/slow response	9026	0.0934681	37.4051
chr1	244653152	244713267	60116	+	transcript_1255	ENSG00000121644.16	DESI2	protein_coding	protein_coding	no/slow response	60116	0.0596056	13.4835
chr1	244835367	244854001	18635	+	transcript_1256	ENSG00000203667.7	COX20	protein_coding	protein_coding	no/slow response	18635	0.0480234	41.4506
chr1	244864401	244867201	2801	+	transcript_1257	NA	NA	eRNA	conRNA	no/slow response	2801	0.0338812	1.80231
chr1	245345801	245349601	3801	+	transcript_1258	NA	NA	ncRNA	sense_intragenic	no/slow response	3801	0.0181418	3.60938
chr1	246566488	246685772	119285	+	transcript_1259	ENSG00000162852.11	CNST	protein_coding	protein_coding	no/slow response	119285	0.0213054	18.9152
chr1	246724418	246783111	58694	+	transcript_1261	ENSG00000143653.9	SCCPDH	protein_coding	protein_coding	no/slow response	58694	0.0375125	38.9332
chr1	246932201	246933001	801	+	transcript_1263	NA	NA	eRNA	uaRNA	no/slow response	801	0.0138556	7.34115
chr1	247127401	247128801	1401	+	transcript_1264	NA	NA	ncRNA	antisense	no/slow response	1401	0.114075	11.1975
chr1	247130001	247170801	40801	+	transcript_1265	NA	NA	ncRNA	antisense	no/slow response	40801	0.087815	10.913
chr1	247172201	247187801	15601	+	transcript_1266	NA	NA	ncRNA	uaRNA	up	15601	0.00482928	28.7547
chr1	247331201	247354601	23401	+	transcript_1267	NA	NA	eRNA	conRNA	no/slow response	23401	0.0330125	19.8391
chr1	247857204	247881367	24164	+	transcript_1268	ENSG00000162722.8	TRIM58	protein_coding	protein_coding	no/slow response	24164	0.000457953	12882.1
chr1	247884601	247885801	1201	+	transcript_1269	NA	NA	ncRNA	intergenic	no/slow response	1201	0.00528075	28.2321
chr1	247894566	247897979	3414	+	transcript_1270	ENSG00000238243.3	OR2W3	protein_coding	protein_coding	no/slow response	3414	0.0068207	9.77234
chr1	248826401	248828401	2001	+	transcript_1271	NA	NA	eRNA	conRNA	no/slow response	2001	0.0120929	4.39235
chr1	248838256	248863187	24932	+	transcript_1272	ENSG00000171161.10	ZNF672	protein_coding	protein_coding	no/slow response	24932	0.0004673	132.917
chr1	248873801	248874601	801	+	transcript_1274	NA	NA	ncRNA	intergenic	no/slow response	801	0.0403829	13.7693
chr1	248906266	248929401	23136	+	transcript_1275	ENSG00000185220.9	PGBD2	protein_coding	protein_coding	no/slow response	23136	0.0176526	0.545193
chr1	14601	14801	201	-	transcript_1276	NA	NA	ncRNA	intergenic	no/slow response	201	0.0151799	11.4828
chr1	16001	17001	1001	-	transcript_1277	NA	NA	ncRNA	intergenic	no/slow response	1001	0.00709171	53.5951
chr1	17401	17601	201	-	transcript_1278	NA	NA	ncRNA	intergenic	no/slow response	201	0.00849029	23.3325
chr1	137601	139601	2001	-	transcript_1279	NA	NA	ncRNA	intergenic	no/slow response	2001	0.049387	0.87159
chr1	184919	187778	2860	-	transcript_1281	ENSG00000279457.1	FO538757.2	protein_coding	protein_coding	no/slow response	2860	0.00185362	44.9794
chr1	189201	192001	2801	-	transcript_1282	NA	NA	ncRNA	sense_intragenic	down	2801	0.0250227	11.0687
chr1	199001	199201	201	-	transcript_1283	NA	NA	ncRNA	sense_intragenic	no/slow response	201	0.00335384	8.39286
chr1	264446	289493	25048	-	transcript_1284	ENSG00000228463.6	AP006222.2	lincRNA	lincRNA	no/slow response	25048	0.00546998	15.6209
chr1	290201	290601	401	-	transcript_1285	NA	NA	ncRNA	intergenic	no/slow response	401	0.0199608	0.582885
chr1	296801	297201	401	-	transcript_1286	NA	NA	ncRNA	intergenic	no/slow response	401	0.0112813	30.8635
chr1	504201	504401	201	-	transcript_1287	NA	NA	ncRNA	intergenic	no/slow response	201	0.000589586	217.589
chr1	605001	605401	401	-	transcript_1288	NA	NA	ncRNA	intergenic	no/slow response	401	0.0283993	0.53697
chr1	629201	630601	1401	-	transcript_1289	NA	NA	ncRNA	intergenic	no/slow response	1401	0.087652	19.0335
chr1	631801	634601	2801	-	transcript_1290	NA	NA	ncRNA	intergenic	no/slow response	2801	0.111344	18.2098
chr1	690001	690201	201	-	transcript_1291	NA	NA	ncRNA	intergenic	no/slow response	201	0.00455058	6.15392
chr1	693001	693401	401	-	transcript_1292	NA	NA	ncRNA	intergenic	no/slow response	401	0.0334957	0.668809
chr1	696801	697201	401	-	transcript_1293	NA	NA	ncRNA	intergenic	no/slow response	401	0.00875495	0.535552
chr1	713401	714201	801	-	transcript_1294	NA	NA	ncRNA	intergenic	no/slow response	801	0.0122113	1.04282
chr1	714601	715001	401	-	transcript_1295	NA	NA	ncRNA	intergenic	no/slow response	401	0.0113841	0.555566
chr1	715601	716401	801	-	transcript_1296	NA	NA	ncRNA	intergenic	no/slow response	801	0.00902219	6.27108
chr1	717001	717601	601	-	transcript_1297	NA	NA	ncRNA	intergenic	no/slow response	601	0.017864	0.679029
chr1	718201	718601	401	-	transcript_1298	NA	NA	ncRNA	intergenic	no/slow response	401	0.0035371	20.3679
chr1	722001	723201	1201	-	transcript_1299	NA	NA	ncRNA	intergenic	no/slow response	1201	0.0180171	3.90788
chr1	729201	731001	1801	-	transcript_1300	NA	NA	ncRNA	intergenic	no/slow response	1801	0.0313483	18.2018
chr1	732601	734401	1801	-	transcript_1301	NA	NA	ncRNA	intergenic	no/slow response	1801	0.0259695	3.62735
chr1	736401	738201	1801	-	transcript_1302	NA	NA	ncRNA	intergenic	no/slow response	1801	0.0183605	12.7985
chr1	738601	739201	601	-	transcript_1303	NA	NA	ncRNA	intergenic	no/slow response	601	0.0272345	1.44414
chr1	740601	741001	401	-	transcript_1304	NA	NA	ncRNA	intergenic	no/slow response	401	0.0174963	29.5851
chr1	744001	744401	401	-	transcript_1305	NA	NA	ncRNA	intergenic	no/slow response	401	0.0329628	13.039
chr1	749239	749504	266	-	transcript_1306	ENSG00000235373.1	RP11-206L10.3	lincRNA	lincRNA	no/slow response	266	0.00978048	3.99063
chr1	752201	752601	401	-	transcript_1307	NA	NA	ncRNA	intergenic	no/slow response	401	0.0106962	31.5952
chr1	755001	755401	401	-	transcript_1308	NA	NA	ncRNA	intergenic	no/slow response	401	0.0271554	14.2473
chr1	756601	757001	401	-	transcript_1309	NA	NA	ncRNA	intergenic	no/slow response	401	0.0634208	0.811895
chr1	757601	758601	1001	-	transcript_1310	NA	NA	ncRNA	intergenic	no/slow response	1001	0.0295769	4.75292
chr1	760601	761401	801	-	transcript_1311	NA	NA	ncRNA	intergenic	no/slow response	801	0.0121707	5.58195
chr1	761801	764001	2201	-	transcript_1312	NA	NA	ncRNA	intergenic	no/slow response	2201	0.0314093	4.0564
chr1	764601	764748	148	-	transcript_1313	ENSG00000240618.1	RP11-206L10.5	lincRNA	lincRNA	no/slow response	148	NA	NA
chr1	765114	782641	17528	-	transcript_1314	ENSG00000228327.2	RP11-206L10.2	lincRNA	lincRNA	no/slow response	17528	0.025239	22.917
chr1	782801	808801	26001	-	transcript_1315	NA	NA	ncRNA	intergenic	no/slow response	26001	0.044216	16.3752
chr1	809201	813801	4601	-	transcript_1316	NA	NA	ncRNA	intergenic	no/slow response	4601	0.0358337	16.7934
chr1	814201	827601	13401	-	transcript_1317	NA	NA	ncRNA	intergenic	no/slow response	13401	0.0674911	12.8027
chr1	894401	895001	601	-	transcript_1318	NA	NA	ncRNA	intergenic	no/slow response	601	0.00790718	20.1134
chr1	895801	896401	601	-	transcript_1319	NA	NA	ncRNA	intergenic	up	601	0.00652074	48.0246
chr1	943176	959245	16070	-	transcript_1320	ENSG00000188976.8	NOC2L	protein_coding	protein_coding	no/slow response	16070	0.0464975	18.271
chr1	974363	986923	12561	-	transcript_1321	ENSG00000187642.7	PERM1	protein_coding	protein_coding	up	12561	0.00276671	22.0538
chr1	987401	994401	7001	-	transcript_1322	NA	NA	ncRNA	intergenic	up	7001	0.0297956	12.0787
chr1	994676	1000734	6059	-	transcript_1323	ENSG00000272512.1	RP11-54O7.17	lincRNA	lincRNA	up	6059	0.110851	11.4716
chr1	1017201	1017601	401	-	transcript_1324	NA	NA	ncRNA	intergenic	no/slow response	401	0.00916801	7.83879
chr1	1081442	1115493	34052	-	transcript_1325	ENSG00000131591.15	C1orf159	protein_coding	protein_coding	no/slow response	34052	0.0246728	27.3973
chr1	1199401	1201201	1801	-	transcript_1326	NA	NA	eRNA	intergenic	up	1801	0.00301361	9.70318
chr1	1206739	1231968	25230	-	transcript_1327	ENSG00000078808.14	SDF4	protein_coding	protein_coding	no/slow response	25230	NA	NA
chr1	1242454	1245023	2570	-	transcript_1328	ENSG00000184163.3	FAM132A	protein_coding	protein_coding	no/slow response	2570	0.0081446	13.5699
chr1	1246801	1248801	2001	-	transcript_1329	NA	NA	ncRNA	intergenic	no/slow response	2001	0.00650364	17.6322
chr1	1249712	1251511	1800	-	transcript_1330	ENSG00000260179.1	RP5-902P8.12	lincRNA	lincRNA	no/slow response	1800	0.0202314	14.3405
chr1	1251815	1273802	21988	-	transcript_1331	ENSG00000160087.18	UBE2J2	protein_coding	protein_coding	no/slow response	21988	0.059189	14.166
chr1	1291731	1307536	15806	-	transcript_1332	ENSG00000131584.16	ACAP3	protein_coding	protein_coding	no/slow response	15806	NA	NA
chr1	1308786	1324627	15842	-	transcript_1333	ENSG00000127054.16	CPSF3L	protein_coding	protein_coding	no/slow response	15842	0.0114328	51.494
chr1	1329083	1349102	20020	-	transcript_1334	ENSG00000107404.15	DVL1	protein_coding	protein_coding	no/slow response	20020	0.00736854	0.540139
chr1	1370204	1407249	37046	-	transcript_1336	ENSG00000221978.9	CCNL2	protein_coding	protein_coding	no/slow response	37046	0.0234796	15.5206
chr1	1470401	1471601	1201	-	transcript_1337	NA	NA	eRNA	uaRNA	no/slow response	1201	0.0180316	3.88478
chr1	1510001	1512001	2001	-	transcript_1338	NA	NA	eRNA	uaRNA	no/slow response	2001	0.0497377	3.18651
chr1	1535338	1574673	39336	-	transcript_1340	ENSG00000160075.11	SSU72	protein_coding	protein_coding	no/slow response	39336	NA	NA
chr1	1595001	1597001	2001	-	transcript_1341	NA	NA	ncRNA	intergenic	no/slow response	2001	0.0172764	2.45809
chr1	1598055	1599526	1472	-	transcript_1342	ENSG00000228594.2	C1orf233	protein_coding	protein_coding	no/slow response	1472	0.0246188	34.5836
chr1	1613601	1615801	2201	-	transcript_1343	NA	NA	eRNA	uaRNA	no/slow response	2201	0.0469615	11.613
chr1	1620201	1629801	9601	-	transcript_1344	NA	NA	eRNA	antisense	no/slow response	9601	0.00975489	24.122
chr1	1751529	1778324	26796	-	transcript_1349	ENSG00000008130.13	NADK	protein_coding	protein_coding	no/slow response	26796	0.0598651	13.3842
chr1	1778722	1891086	112365	-	transcript_1350	ENSG00000078369.15	GNB1	protein_coding	protein_coding	no/slow response	112365	0.128285	8.89033
chr1	2179744	2194732	14989	-	transcript_1351	ENSG00000162585.14	C1orf86	protein_coding	protein_coding	no/slow response	14989	NA	NA
chr1	2291801	2301201	9401	-	transcript_1352	NA	NA	eRNA	antisense	up	9401	0.00498943	8.04042
chr1	2358052	2391525	33474	-	transcript_1353	ENSG00000116151.11	MORN1	protein_coding	protein_coding	no/slow response	33474	0.00508745	56.2034
chr1	2401516	2412405	10890	-	transcript_1354	ENSG00000157911.7	PEX10	protein_coding	protein_coding	no/slow response	10890	2.80867e-12	5.69105e+11
chr1	2501101	2526568	25468	-	transcript_1356	ENSG00000157881.11	PANK4	protein_coding	protein_coding	no/slow response	25468	0.0408945	16.865
chr1	2582201	2586401	4201	-	transcript_1357	NA	NA	eRNA	uaRNA	down	4201	0.0134952	11.4604
chr1	2635916	2642984	7069	-	transcript_1358	ENSG00000215912.9	TTC34	protein_coding	protein_coding	no/slow response	7069	0.0323203	22.2104
chr1	3029401	3033001	3601	-	transcript_1359	NA	NA	eRNA	intergenic	up	3601	0.0135156	2.94398
chr1	3486201	3490401	4201	-	transcript_1360	NA	NA	ncRNA	sense_intragenic	no/slow response	4201	0.00621543	29.8131
chr1	3627370	3650078	22709	-	transcript_1361	ENSG00000116213.13	WRAP73	protein_coding	protein_coding	no/slow response	22709	0.0384936	18.7817
chr1	3731601	3747401	15801	-	transcript_1362	NA	NA	eRNA	antisense	no/slow response	15801	0.0220595	33.1608
chr1	3775698	3796481	20784	-	transcript_1363	ENSG00000130764.7	LRRC47	protein_coding	protein_coding	down	20784	4.04699e-08	376580
chr1	3810201	3857183	46983	-	transcript_1364	ENSG00000116198.10	CEP104	protein_coding	protein_coding	no/slow response	46983	0.0322101	20.9787
chr1	3885118	3900229	15112	-	transcript_1365	ENSG00000198912.8	C1orf174	protein_coding	protein_coding	down	15112	0.0575704	58.7596
chr1	5848735	5992398	143664	-	transcript_1366	ENSG00000131697.15	NPHP4	protein_coding	protein_coding	no/slow response	143664	NA	NA
chr1	5994001	5994801	801	-	transcript_1367	NA	NA	eRNA	antisense	no/slow response	801	0.0105653	0.743738
chr1	6027201	6028201	1001	-	transcript_1368	NA	NA	eRNA	antisense	no/slow response	1001	0.0261272	0.876213
chr1	6149601	6150801	1201	-	transcript_1369	NA	NA	ncRNA	sense_intragenic	no/slow response	1201	0.012412	4.42748
chr1	6174001	6176801	2801	-	transcript_1370	NA	NA	ncRNA	sense_intragenic	no/slow response	2801	0.0216671	3.01706
chr1	6180744	6200855	20112	-	transcript_1371	ENSG00000116251.7	RPL22	protein_coding	protein_coding	no/slow response	20112	0.0165506	20.7262
chr1	6217654	6235880	18227	-	transcript_1372	ENSG00000116237.13	ICMT	protein_coding	protein_coding	no/slow response	18227	0.0978447	10.6212
chr1	6246237	6260624	14388	-	transcript_1373	ENSG00000158292.6	GPR153	protein_coding	protein_coding	no/slow response	14388	0.0271341	62.7756
chr1	6262401	6393348	130948	-	transcript_1374	ENSG00000097021.17	ACOT7	protein_coding	protein_coding	no/slow response	130948	0.002064	50.369
chr1	6394801	6395401	601	-	transcript_1375	NA	NA	ncRNA	intergenic	up	601	0.013568	5.12261
chr1	6518677	6554507	35831	-	transcript_1377	ENSG00000162408.10	NOL9	protein_coding	protein_coding	no/slow response	35831	0.0549476	15.053
chr1	6578201	6579801	1601	-	transcript_1378	NA	NA	eRNA	uaRNA	up	1601	0.0047465	7.51736
chr1	6583864	6602856	18993	-	transcript_1379	ENSG00000162413.14	KLHL21	protein_coding	protein_coding	no/slow response	18993	0.0886223	10.4069
chr1	6608201	6613201	5001	-	transcript_1380	NA	NA	ncRNA	uaRNA	no/slow response	5001	0.0118528	12.0392
chr1	6631720	6701785	70066	-	transcript_1381	ENSG00000007923.13	DNAJC11	protein_coding	protein_coding	no/slow response	70066	0.0450722	16.1026
chr1	6783401	6784801	1401	-	transcript_1382	NA	NA	eRNA	uaRNA	no/slow response	1401	0.0221183	11.884
chr1	7958801	7961401	2601	-	transcript_1383	NA	NA	eRNA	uaRNA	no/slow response	2601	0.0241946	4.8453
chr1	8009583	8025807	16225	-	transcript_1384	ENSG00000116285.10	ERRFI1	protein_coding	protein_coding	no/slow response	16225	6.19537e-09	8.67871e+06
chr1	8152801	8153401	601	-	transcript_1385	NA	NA	eRNA	intergenic	no/slow response	601	0.0324904	0.581535
chr1	8347484	8817676	470193	-	transcript_1386	ENSG00000142599.15	RERE	protein_coding	protein_coding	no/slow response	470193	0.0169059	39.0061
chr1	8852827	8878672	25846	-	transcript_1387	ENSG00000074800.11	ENO1	protein_coding	protein_coding	no/slow response	25846	0.034244	6.16279
chr1	9676401	9679001	2601	-	transcript_1388	NA	NA	eRNA	antisense	no/slow response	2601	0.00734697	14.3464
chr1	9679401	9682601	3201	-	transcript_1389	NA	NA	eRNA	uaRNA	no/slow response	3201	0.0118495	22.2635
chr1	9683401	9687601	4201	-	transcript_1390	NA	NA	eRNA	antisense	no/slow response	4201	0.0163967	13.4715
chr1	9722421	9823671	101251	-	transcript_1391	ENSG00000171603.14	CLSTN1	protein_coding	protein_coding	no/slow response	101251	0.049062	15.9785
chr1	9844875	9895437	50563	-	transcript_1392	ENSG00000178585.12	CTNNBIP1	protein_coding	protein_coding	no/slow response	50563	0.00332111	0.549956
chr1	9896001	9906201	10201	-	transcript_1393	NA	NA	ncRNA	sense_intragenic	no/slow response	10201	0.0163128	38.8048
chr1	9906801	9910001	3201	-	transcript_1394	NA	NA	eRNA	sense_intragenic	no/slow response	3201	0.025675	28.555
chr1	9922119	9943359	21241	-	transcript_1395	ENSG00000162441.9	LZIC	protein_coding	protein_coding	no/slow response	21241	NA	NA
chr1	10382601	10384001	1401	-	transcript_1396	NA	NA	ncRNA	antisense	no/slow response	1401	0.00939038	15.3024
chr1	10384401	10386201	1801	-	transcript_1397	NA	NA	ncRNA	antisense	no/slow response	1801	0.0171271	3.60184
chr1	10396801	10398801	2001	-	transcript_1398	NA	NA	eRNA	uaRNA	down	2001	0.0156183	11.1207
chr1	10425401	10426601	1201	-	transcript_1399	NA	NA	ncRNA	antisense	no/slow response	1201	0.0134548	3.04369
chr1	10427001	10430801	3801	-	transcript_1400	NA	NA	eRNA	conRNA	no/slow response	3801	0.0140652	6.48997
chr1	10442001	10442801	801	-	transcript_1401	NA	NA	ncRNA	antisense	up	801	0.00164332	72.5985
chr1	10443801	10445401	1601	-	transcript_1402	NA	NA	ncRNA	antisense	up	1601	0.00292339	22.1709
chr1	10454538	10472515	17978	-	transcript_1404	ENSG00000160049.9	DFFA	protein_coding	protein_coding	no/slow response	17978	0.0108486	53.6349
chr1	11030472	11047714	17243	-	transcript_1405	ENSG00000009724.14	MASP2	protein_coding	protein_coding	up	17243	0.00140161	7.61118
chr1	11048201	11048401	201	-	transcript_1406	NA	NA	ncRNA	intergenic	no/slow response	201	0.0150687	0.569596
chr1	11050177	11059904	9728	-	transcript_1407	ENSG00000116649.7	SRM	protein_coding	protein_coding	no/slow response	9728	0.0555063	19.1584
chr1	11060399	11100535	40137	-	transcript_1408	ENSG00000171824.11	EXOSC10	protein_coding	protein_coding	no/slow response	40137	0.0562057	14.6835
chr1	11103100	11262511	159412	-	transcript_1410	ENSG00000198793.10	MTOR	protein_coding	protein_coding	no/slow response	159412	0.0501756	15.1454
chr1	11520801	11523001	2201	-	transcript_1411	NA	NA	ncRNA	antisense	no/slow response	2201	0.00656271	23.1131
chr1	11527801	11580201	52401	-	transcript_1412	NA	NA	ncRNA	antisense	no/slow response	52401	0.0279952	26.0419
chr1	11670127	11691526	21400	-	transcript_1414	ENSG00000116670.12	MAD2L2	protein_coding	protein_coding	no/slow response	21400	0.00107651	80.6417
chr1	11784714	11805927	21214	-	transcript_1415	ENSG00000177000.8	MTHFR	protein_coding	protein_coding	no/slow response	21214	NA	NA
chr1	11909001	11910001	1001	-	transcript_1416	NA	NA	ncRNA	intergenic	up	1001	0.0268179	10.432
chr1	11916586	11926053	9468	-	transcript_1417	ENSG00000116685.13	KIAA2013	protein_coding	protein_coding	down	9468	0.0821907	30.9354
chr1	11933601	11934601	1001	-	transcript_1418	NA	NA	eRNA	uaRNA	no/slow response	1001	0.0185764	3.38449
chr1	12018001	12018601	601	-	transcript_1419	NA	NA	eRNA	uaRNA	no/slow response	601	0.0289081	0.603838
chr1	12567401	12619102	51702	-	transcript_1420	ENSG00000162496.6	DHRS3	protein_coding	protein_coding	no/slow response	51702	0.00670623	0.558016
chr1	13697001	13700201	3201	-	transcript_1421	NA	NA	eRNA	uaRNA	no/slow response	3201	0.0211917	1.75309
chr1	14367401	14375601	8201	-	transcript_1422	NA	NA	ncRNA	intergenic	no/slow response	8201	1.51545e-05	210232
chr1	14382601	14392401	9801	-	transcript_1423	NA	NA	ncRNA	intergenic	no/slow response	9801	1.9067e-05	239305
chr1	14418401	14420001	1601	-	transcript_1424	NA	NA	ncRNA	intergenic	no/slow response	1601	0.0587688	0.982433
chr1	15490880	15524773	33894	-	transcript_1426	ENSG00000132906.15	CASP9	protein_coding	protein_coding	no/slow response	33894	0.014592	24.4234
chr1	15682601	15684201	1601	-	transcript_1427	NA	NA	eRNA	uaRNA	no/slow response	1601	0.0258402	3.55815
chr1	15807352	15808560	1209	-	transcript_1428	ENSG00000233954.6	UQCRHL	protein_coding	protein_coding	no/slow response	1209	0.00797012	2536.88
chr1	15811401	15811801	401	-	transcript_1429	NA	NA	ncRNA	intergenic	no/slow response	401	0.00525107	43.5988
chr1	15816201	15818601	2401	-	transcript_1430	NA	NA	ncRNA	intergenic	up	2401	0.00715225	12.9838
chr1	15827001	15836001	9001	-	transcript_1431	NA	NA	eRNA	intergenic	no/slow response	9001	0.0403091	14.6876
chr1	15843801	15847601	3801	-	transcript_1432	NA	NA	eRNA	uaRNA	no/slow response	3801	0.0609171	3.50937
chr1	15923291	15976058	52768	-	transcript_1433	ENSG00000116809.9	ZBTB17	protein_coding	protein_coding	no/slow response	52768	0.0459869	15.1668
chr1	16194534	16206487	11954	-	transcript_1434	ENSG00000142632.14	ARHGEF19	protein_coding	protein_coding	no/slow response	11954	0.00667022	0.551804
chr1	16218001	16222601	4601	-	transcript_1435	NA	NA	ncRNA	intergenic	up	4601	0.00662027	7.22217
chr1	16223801	16226801	3001	-	transcript_1436	NA	NA	ncRNA	intergenic	no/slow response	3001	0.00611004	20.0441
chr1	16229367	16239142	9776	-	transcript_1437	ENSG00000132881.9	RSG1	protein_coding	protein_coding	no/slow response	9776	8.74887e-08	588467
chr1	16239665	16352424	112760	-	transcript_1438	ENSG00000037637.8	FBXO42	protein_coding	protein_coding	no/slow response	112760	0.0281388	0.549576
chr1	16454801	16456001	1201	-	transcript_1439	NA	NA	ncRNA	antisense	no/slow response	1201	0.00648252	7.96365
chr1	16458401	16475401	17001	-	transcript_1440	NA	NA	ncRNA	antisense	no/slow response	17001	0.024935	23.2892
chr1	16477801	16479201	1401	-	transcript_1441	NA	NA	ncRNA	antisense	no/slow response	1401	0.00869095	36.6618
chr1	16482001	16487801	5801	-	transcript_1442	NA	NA	ncRNA	intergenic	no/slow response	5801	0.00861405	22.4184
chr1	16490401	16495201	4801	-	transcript_1443	NA	NA	ncRNA	intergenic	no/slow response	4801	0.0155199	39.0466
chr1	16497001	16498801	1801	-	transcript_1444	NA	NA	ncRNA	intergenic	down	1801	0.0127333	42.1801
chr1	16506201	16509801	3601	-	transcript_1445	NA	NA	eRNA	intergenic	no/slow response	3601	0.00673649	19.1585
chr1	16511401	16514401	3001	-	transcript_1446	NA	NA	eRNA	uaRNA	no/slow response	3001	0.0831537	8.53695
chr1	16532001	16532401	401	-	transcript_1447	NA	NA	ncRNA	intergenic	no/slow response	401	0.0115313	0.543714
chr1	16545801	16546001	201	-	transcript_1448	NA	NA	ncRNA	intergenic	no/slow response	201	0.0719158	21.6997
chr1	16558444	16619129	60686	-	transcript_1449	ENSG00000219481.8	NBPF1	protein_coding	protein_coding	no/slow response	60686	0.07576	11.5047
chr1	16619577	16644664	25088	-	transcript_1450	ENSG00000215908.6	CROCCP2	lincRNA	lincRNA	no/slow response	25088	0.00807421	20.9406
chr1	16651401	16652001	601	-	transcript_1451	NA	NA	ncRNA	intergenic	no/slow response	601	0.00990562	14.0025
chr1	16654801	16655201	401	-	transcript_1452	NA	NA	ncRNA	intergenic	no/slow response	401	0.036346	0.762879
chr1	16678001	16678401	401	-	transcript_1453	NA	NA	ncRNA	intergenic	no/slow response	401	0.0315027	31.1055
chr1	16684801	16689001	4201	-	transcript_1454	NA	NA	ncRNA	intergenic	no/slow response	4201	0.00877329	74.5931
chr1	16894001	16895601	1601	-	transcript_1455	NA	NA	eRNA	antisense	no/slow response	1601	0.0272067	3.33099
chr1	16904301	16904783	483	-	transcript_1456	ENSG00000272426.1	RP11-108M9.6	lincRNA	lincRNA	no/slow response	483	0.00608134	30.5046
chr1	16984206	17005955	21750	-	transcript_1457	ENSG00000159363.15	ATP13A2	protein_coding	protein_coding	no/slow response	21750	0.0188584	31.4986
chr1	17006601	17011601	5001	-	transcript_1458	NA	NA	eRNA	sense_intragenic	down	5001	0.0162411	4.97847
chr1	17015688	17054019	38332	-	transcript_1459	ENSG00000117118.7	SDHB	protein_coding	protein_coding	no/slow response	38332	0.0533704	14.9637
chr1	17400899	17439679	38781	-	transcript_1460	ENSG00000179051.11	RCC2	protein_coding	protein_coding	no/slow response	38781	NA	NA
chr1	18868401	18924601	56201	-	transcript_1461	ENSG00000255275.3	RP13-279N23.2	protein_coding	protein_coding	no/slow response	56201	0.00114453	57.661
chr1	19061696	19226364	164669	-	transcript_1465	ENSG00000127481.12	UBR4	protein_coding	protein_coding	no/slow response	164669	0.0533249	13.3481
chr1	19226746	19251494	24749	-	transcript_1466	ENSG00000127463.11	EMC1	protein_coding	protein_coding	no/slow response	24749	0.0446371	15.4199
chr1	19264401	19274001	9601	-	transcript_1467	NA	NA	ncRNA	antisense	no/slow response	9601	0.00866912	12.0682
chr1	19277841	19291496	13656	-	transcript_1469	ENSG00000162482.4	AKR7A3	protein_coding	protein_coding	no/slow response	13656	0.00730264	10.6076
chr1	19300055	19312044	11990	-	transcript_1471	ENSG00000053371.10	AKR7A2	protein_coding	protein_coding	no/slow response	11990	NA	NA
chr1	19321983	19485500	163518	-	transcript_1472	ENSG00000077549.15	CAPZB	protein_coding	protein_coding	no/slow response	163518	0.006013	55.367
chr1	19595601	19596801	1201	-	transcript_1473	NA	NA	eRNA	uaRNA	no/slow response	1201	0.0325631	0.889083
chr1	20163655	20187770	24116	-	transcript_1474	ENSG00000187980.6	PLA2G2C	protein_coding	protein_coding	up	24116	0.00595769	35.4923
chr1	20481877	20486235	4359	-	transcript_1475	ENSG00000162545.5	CAMK2N1	protein_coding	protein_coding	no/slow response	4359	0.0356128	56.0258
chr1	20495018	20508112	13095	-	transcript_1476	ENSG00000090432.6	MUL1	protein_coding	protein_coding	no/slow response	13095	0.0686224	24.6923
chr1	20637672	20661362	23691	-	transcript_1477	ENSG00000244038.7	DDOST	protein_coding	protein_coding	no/slow response	23691	0.0841274	10.7821
chr1	20735353	20795329	59977	-	transcript_1478	ENSG00000127483.15	HP1BP3	protein_coding	protein_coding	no/slow response	59977	0.120817	20.5853
chr1	20796311	21176881	380571	-	transcript_1479	ENSG00000075151.17	EIF4G3	protein_coding	protein_coding	no/slow response	380571	0.0307366	4.35476
chr1	21212977	21345152	132176	-	transcript_1480	ENSG00000117298.12	ECE1	protein_coding	protein_coding	no/slow response	132176	0.0273955	24.4313
chr1	21423201	21423401	201	-	transcript_1481	NA	NA	ncRNA	intergenic	no/slow response	201	0.00028901	415.75
chr1	21594001	21669305	75305	-	transcript_1482	ENSG00000076864.17	RAP1GAP	protein_coding	protein_coding	no/slow response	75305	0.00692397	77.6559
chr1	21669668	21783118	113451	-	transcript_1483	ENSG00000090686.13	USP48	protein_coding	protein_coding	no/slow response	113451	0.0553915	13.7534
chr1	21935201	21936801	1601	-	transcript_1484	NA	NA	ncRNA	sense_intragenic	no/slow response	1601	0.0103045	20.1987
chr1	22022995	22025850	2856	-	transcript_1485	ENSG00000228397.1	RP1-224A6.3	lincRNA	lincRNA	up	2856	0.00884381	3.4165
chr1	23075801	23168829	93029	-	transcript_1487	ENSG00000169641.11	LUZP1	protein_coding	protein_coding	no/slow response	93029	0.0141032	46.4191
chr1	23272341	23344292	71952	-	transcript_1488	ENSG00000125944.16	HNRNPR	protein_coding	protein_coding	no/slow response	71952	0.0414425	13.4935
chr1	23356245	23368828	12584	-	transcript_1489	ENSG00000125945.12	ZNF436	protein_coding	protein_coding	no/slow response	12584	0.0352191	29.4633
chr1	23392201	23392801	601	-	transcript_1490	NA	NA	ncRNA	sense_intragenic	no/slow response	601	0.0105001	0.562072
chr1	23426001	23427801	1801	-	transcript_1491	NA	NA	ncRNA	intergenic	no/slow response	1801	0.012157	4.88766
chr1	23502091	23531179	29089	-	transcript_1493	ENSG00000007968.6	E2F2	protein_coding	protein_coding	no/slow response	29089	0.0278493	40.0206
chr1	23546501	23552678	6178	-	transcript_1494	ENSG00000235052.1	RP1-150O5.3	lincRNA	lincRNA	no/slow response	6178	0.0127697	8.97802
chr1	23553066	23559468	6403	-	transcript_1495	ENSG00000117318.8	ID3	protein_coding	protein_coding	no/slow response	6403	NA	NA
chr1	23596401	23602201	5801	-	transcript_1496	NA	NA	eRNA	antisense	down	5801	0.033375	3.35263
chr1	23612001	23619601	7601	-	transcript_1497	NA	NA	eRNA	antisense	down	7601	0.0202959	11.9379
chr1	23742001	23743201	1201	-	transcript_1498	NA	NA	eRNA	uaRNA	no/slow response	1201	0.0301467	0.935755
chr1	23750401	23757401	7001	-	transcript_1499	NA	NA	ncRNA	antisense	no/slow response	7001	0.00645324	20.6851
chr1	23758401	23766601	8201	-	transcript_1500	NA	NA	ncRNA	antisense	no/slow response	8201	0.0178942	36.4102
chr1	23767601	23775801	8201	-	transcript_1501	NA	NA	eRNA	intergenic	no/slow response	8201	0.0184043	34.961
chr1	23776201	23778201	2001	-	transcript_1502	NA	NA	eRNA	uaRNA	no/slow response	2001	0.0224534	16.3209
chr1	23790269	23800729	10461	-	transcript_1504	ENSG00000117308.12	GALE	protein_coding	protein_coding	no/slow response	10461	0.0135083	52.778
chr1	23801129	23825386	24258	-	transcript_1505	ENSG00000117305.12	HMGCL	protein_coding	protein_coding	no/slow response	24258	0.0160438	39.7307
chr1	23844072	23870103	26032	-	transcript_1506	ENSG00000179163.11	FUCA1	protein_coding	protein_coding	no/slow response	26032	0.0185397	52.9385
chr1	23870447	23913339	42893	-	transcript_1507	ENSG00000188822.7	CNR2	protein_coding	protein_coding	no/slow response	42893	0.0475599	30.0054
chr1	23956847	23980313	23467	-	transcript_1508	ENSG00000188529.12	SRSF10	protein_coding	protein_coding	no/slow response	23467	0.168427	21.2038
chr1	24501201	24502801	1601	-	transcript_1509	NA	NA	eRNA	conRNA	no/slow response	1601	0.0156132	2.73492
chr1	24635001	24637601	2601	-	transcript_1510	NA	NA	ncRNA	antisense	no/slow response	2601	0.0134883	1.02369
chr1	24638001	24643001	5001	-	transcript_1511	NA	NA	eRNA	uaRNA	no/slow response	5001	0.0458671	2.96184
chr1	24769401	24770201	801	-	transcript_1512	NA	NA	ncRNA	antisense	up	801	0.00264735	12.8422
chr1	24888650	24965133	76484	-	transcript_1513	ENSG00000020633.16	RUNX3	protein_coding	protein_coding	no/slow response	76484	NA	NA
chr1	25213001	25214401	1401	-	transcript_1514	NA	NA	ncRNA	intergenic	no/slow response	1401	0.00831023	0.667016
chr1	25216023	25229573	13551	-	transcript_1515	ENSG00000117614.7	SYF2	protein_coding	protein_coding	no/slow response	13551	0.0390978	19.5133
chr1	25229908	25338198	108291	-	transcript_1516	ENSG00000117616.15	RSRP1	protein_coding	protein_coding	no/slow response	108291	0.0125293	18.4583
chr1	25811092	25859395	48304	-	transcript_1517	ENSG00000127423.8	AUNIP	protein_coding	protein_coding	no/slow response	48304	0.00611794	23.03
chr1	25883890	25906410	22521	-	transcript_1518	ENSG00000117632.18	STMN1	protein_coding	protein_coding	no/slow response	22521	0.229564	28.5127
chr1	25952460	25998064	45605	-	transcript_1519	ENSG00000158006.11	PAFAH2	protein_coding	protein_coding	no/slow response	45605	NA	NA
chr1	26034001	26035401	1401	-	transcript_1520	NA	NA	eRNA	antisense	no/slow response	1401	0.0093478	20.4467
chr1	26108401	26111601	3201	-	transcript_1521	NA	NA	eRNA	conRNA	down	3201	0.0443935	7.68572
chr1	26125001	26126401	1401	-	transcript_1522	NA	NA	eRNA	antisense	no/slow response	1401	0.00885241	0.597837
chr1	26274695	26306609	31915	-	transcript_1523	ENSG00000158062.18	UBXN11	protein_coding	protein_coding	no/slow response	31915	0.0131836	41.4165
chr1	26429401	26431001	1601	-	transcript_1524	NA	NA	eRNA	antisense	no/slow response	1601	0.0357641	0.952914
chr1	26441801	26451601	9801	-	transcript_1525	NA	NA	ncRNA	antisense	up	9801	0.00569099	16.8064
chr1	26454201	26472801	18601	-	transcript_1526	NA	NA	eRNA	conRNA	no/slow response	18601	0.0173776	32.1018
chr1	26497801	26499401	1601	-	transcript_1527	NA	NA	eRNA	intergenic	no/slow response	1601	0.0103948	7.71121
chr1	26500001	26500201	201	-	transcript_1528	NA	NA	eRNA	intergenic	no/slow response	201	0.037069	0.522053
chr1	26619201	26621401	2201	-	transcript_1529	NA	NA	eRNA	intergenic	no/slow response	2201	0.0203151	3.15393
chr1	26688601	26696001	7401	-	transcript_1530	NA	NA	eRNA	uaRNA	no/slow response	7401	0.0319438	7.31593
chr1	26786001	26788001	2001	-	transcript_1531	NA	NA	eRNA	conRNA	no/slow response	2001	0.0137164	6.53141
chr1	26862001	26865801	3801	-	transcript_1532	NA	NA	eRNA	antisense	no/slow response	3801	0.0234389	5.13502
chr1	26920401	26921401	1001	-	transcript_1535	NA	NA	eRNA	antisense	up	1001	0.00702065	0.557702
chr1	27094784	27155104	60321	-	transcript_1536	ENSG00000090020.8	SLC9A1	protein_coding	protein_coding	no/slow response	60321	0.0378409	19.8014
chr1	27338601	27340001	1401	-	transcript_1537	NA	NA	eRNA	uaRNA	no/slow response	1401	0.00712114	4.42067
chr1	27341001	27344001	3001	-	transcript_1538	NA	NA	eRNA	antisense	no/slow response	3001	0.0124804	4.64871
chr1	27394041	27490123	96083	-	transcript_1539	ENSG00000158195.8	WASF2	protein_coding	protein_coding	no/slow response	96083	0.00823897	91.9963
chr1	27531201	27604119	72919	-	transcript_1541	ENSG00000126705.11	AHDC1	protein_coding	protein_coding	no/slow response	72919	0.0497246	14.4984
chr1	27607677	27627575	19899	-	transcript_1542	ENSG00000000938.10	FGR	protein_coding	protein_coding	no/slow response	19899	0.0127738	0.55415
chr1	27628601	27634201	5601	-	transcript_1543	NA	NA	eRNA	sense_intragenic	no/slow response	5601	0.0178401	6.44992
chr1	27654801	27657401	2601	-	transcript_1544	NA	NA	ncRNA	intergenic	no/slow response	2601	0.0188234	5.31507
chr1	27658415	27663537	5123	-	transcript_1545	ENSG00000233975.1	RP11-288L9.1	lincRNA	lincRNA	down	5123	0.0259408	0.580085
chr1	27664663	27672162	7500	-	transcript_1546	ENSG00000126709.12	IFI6	protein_coding	protein_coding	no/slow response	7500	0.046861	83.7399
chr1	27724601	27725601	1001	-	transcript_1547	NA	NA	eRNA	uaRNA	up	1001	0.00928783	0.579139
chr1	27829401	27830601	1201	-	transcript_1548	NA	NA	eRNA	uaRNA	no/slow response	1201	0.0118747	7.78058
chr1	27878201	27880001	1801	-	transcript_1549	NA	NA	ncRNA	antisense	up	1801	0.0057919	2.5348
chr1	27881494	27914549	33056	-	transcript_1550	ENSG00000117748.7	RPA2	protein_coding	protein_coding	no/slow response	33056	NA	NA
chr1	27963431	28088570	125140	-	transcript_1551	ENSG00000158161.13	EYA3	protein_coding	protein_coding	no/slow response	125140	0.0414204	3.41248
chr1	28095801	28096401	601	-	transcript_1552	NA	NA	ncRNA	intergenic	no/slow response	601	0.00709523	2464.68
chr1	28196535	28232998	36464	-	transcript_1553	ENSG00000126698.8	DNAJC8	protein_coding	protein_coding	no/slow response	36464	0.0658788	13.091
chr1	28233201	28247201	14001	-	transcript_1554	NA	NA	eRNA	conRNA	no/slow response	14001	0.0182617	33.204
chr1	28324001	28329001	5001	-	transcript_1555	NA	NA	eRNA	uaRNA	no/slow response	5001	0.0149111	7.82139
chr1	28504601	28505801	1201	-	transcript_1556	NA	NA	eRNA	uaRNA	no/slow response	1201	0.0177867	2.86082
chr1	28576801	28582001	5201	-	transcript_1557	NA	NA	eRNA	antisense	no/slow response	5201	0.128563	7.90279
chr1	28588161	28643059	54899	-	transcript_1558	ENSG00000120656.9	TAF12	protein_coding	protein_coding	no/slow response	54899	0.000531561	116.913
chr1	28647201	28648201	1001	-	transcript_1559	NA	NA	eRNA	intergenic	no/slow response	1001	0.0263786	0.66503
chr1	28663601	28667401	3801	-	transcript_1560	NA	NA	eRNA	intergenic	no/slow response	3801	0.0167549	6.57299
chr1	28667801	28668801	1001	-	transcript_1561	NA	NA	eRNA	conRNA	no/slow response	1001	0.0224426	7.7247
chr1	28669201	28670001	801	-	transcript_1562	NA	NA	eRNA	antisense	no/slow response	801	0.0987199	3.06146
chr1	28735601	28737601	2001	-	transcript_1563	NA	NA	eRNA	conRNA	no/slow response	2001	0.0140064	9.62145
chr1	29132201	29137001	4801	-	transcript_1564	NA	NA	ncRNA	intergenic	up	4801	0.00192007	4.6815
chr1	29140323	29183768	43446	-	transcript_1566	ENSG00000116350.13	SRSF4	protein_coding	protein_coding	no/slow response	43446	0.00677212	47.784
chr1	29188346	29230906	42561	-	transcript_1568	ENSG00000116353.13	MECR	protein_coding	protein_coding	no/slow response	42561	0.0228256	29.2369
chr1	30729801	30757780	27980	-	transcript_1569	ENSG00000162511.7	LAPTM5	protein_coding	protein_coding	no/slow response	27980	NA	NA
chr1	30868761	30899009	30249	-	transcript_1570	ENSG00000162512.13	SDC3	protein_coding	protein_coding	no/slow response	30249	NA	NA
chr1	30899601	30905201	5601	-	transcript_1571	NA	NA	ncRNA	sense_intragenic	down	5601	0.00894384	27.5259
chr1	30928328	31065675	137348	-	transcript_1572	ENSG00000134644.13	PUM1	protein_coding	protein_coding	no/slow response	137348	0.277195	5.00073
chr1	31154001	31155001	1001	-	transcript_1573	NA	NA	eRNA	intergenic	no/slow response	1001	0.0496425	1.15076
chr1	31253201	31296750	43550	-	transcript_1575	ENSG00000060688.10	SNRNP40	protein_coding	protein_coding	no/slow response	43550	0.0355011	11.8751
chr1	31617963	31644858	26896	-	transcript_1576	ENSG00000162517.10	PEF1	protein_coding	protein_coding	no/slow response	26896	NA	NA
chr1	31847201	31848601	1401	-	transcript_1577	NA	NA	eRNA	intergenic	no/slow response	1401	0.0350525	3.79026
chr1	31884601	31885401	801	-	transcript_1578	NA	NA	ncRNA	intergenic	no/slow response	801	0.00503521	3.38507
chr1	31888401	31942801	54401	-	transcript_1579	ENSG00000184007.15	PTP4A2	protein_coding	protein_coding	no/slow response	54401	0.510197	3.86238
chr1	31943001	31944401	1401	-	transcript_1581	NA	NA	eRNA	sense_intragenic	down	1401	0.0438987	2.46523
chr1	32012401	32013401	1001	-	transcript_1582	NA	NA	eRNA	uaRNA	no/slow response	1001	0.0256799	8.58203
chr1	32072001	32072801	801	-	transcript_1583	NA	NA	eRNA	conRNA	no/slow response	801	0.0191617	4.11944
chr1	32178601	32179601	1001	-	transcript_1584	NA	NA	eRNA	uaRNA	no/slow response	1001	0.0206591	0.555684
chr1	32214354	32222319	7966	-	transcript_1586	ENSG00000160055.17	TMEM234	protein_coding	protein_coding	no/slow response	7966	0.0253292	21.7848
chr1	32249401	32251201	1801	-	transcript_1587	NA	NA	eRNA	uaRNA	down	1801	0.0380709	0.911798
chr1	32272801	32274001	1201	-	transcript_1588	NA	NA	eRNA	antisense	no/slow response	1201	0.0403323	13.5261
chr1	32291201	32291801	601	-	transcript_1589	NA	NA	eRNA	uaRNA	no/slow response	601	0.0297518	3.37039
chr1	32318601	32336201	17601	-	transcript_1590	NA	NA	eRNA	sense_intragenic	no/slow response	17601	0.1171	18.898
chr1	32354673	32394413	39741	-	transcript_1591	ENSG00000160058.16	BSDC1	protein_coding	protein_coding	no/slow response	39741	NA	NA
chr1	32598562	32650888	52327	-	transcript_1592	ENSG00000176261.13	ZBTB8OS	protein_coding	protein_coding	no/slow response	52327	0.0356915	16.1932
chr1	32777397	32817997	40601	-	transcript_1594	ENSG00000134684.8	YARS	protein_coding	protein_coding	no/slow response	40601	0.123565	8.64204
chr1	32921292	32964759	43468	-	transcript_1595	ENSG00000116514.14	RNF19B	protein_coding	protein_coding	no/slow response	43468	0.0232329	31.2346
chr1	32970801	32973401	2601	-	transcript_1596	NA	NA	ncRNA	uaRNA	up	2601	0.00340981	9.16372
chr1	32995237	33080963	85727	-	transcript_1598	ENSG00000004455.14	AK2	protein_coding	protein_coding	no/slow response	85727	0.0206609	3.47892
chr1	33136862	33181990	45129	-	transcript_1600	ENSG00000116525.11	TRIM62	protein_coding	protein_coding	no/slow response	45129	0.00923292	16.0494
chr1	33314410	33349618	35209	-	transcript_1601	ENSG00000134686.14	PHC2	protein_coding	protein_coding	no/slow response	35209	0.0546851	3.06195
chr1	34845215	34859730	14516	-	transcript_1602	ENSG00000163866.8	SMIM12	protein_coding	protein_coding	no/slow response	14516	0.0352876	29.3493
chr1	35171634	35193136	21503	-	transcript_1607	ENSG00000116560.8	SFPQ	protein_coding	protein_coding	no/slow response	21503	1.71953	2.74924
chr1	35266201	35268801	2601	-	transcript_1608	NA	NA	eRNA	uaRNA	no/slow response	2601	0.0210432	1.97124
chr1	35430308	35557604	127297	-	transcript_1609	ENSG00000142687.15	KIAA0319L	protein_coding	protein_coding	no/slow response	127297	0.0255242	24.9455
chr1	35566401	35574001	7601	-	transcript_1610	NA	NA	ncRNA	conRNA	no/slow response	7601	0.0118634	16.5353
chr1	35574801	35577801	3001	-	transcript_1611	NA	NA	eRNA	antisense	down	3001	0.0246781	8.4752
chr1	35592345	35641505	49161	-	transcript_1613	ENSG00000126067.9	PSMB2	protein_coding	protein_coding	no/slow response	49161	0.0779692	436.035
chr1	35710359	35721811	11453	-	transcript_1614	ENSG00000142686.7	C1orf216	protein_coding	protein_coding	no/slow response	11453	NA	NA
chr1	35722183	35769948	47766	-	transcript_1615	ENSG00000092853.11	CLSPN	protein_coding	protein_coding	no/slow response	47766	0.070595	12.8081
chr1	35927401	35931001	3601	-	transcript_1616	NA	NA	eRNA	conRNA	no/slow response	3601	0.037339	3.52501
chr1	36134201	36155850	21650	-	transcript_1617	ENSG00000054116.9	TRAPPC3	protein_coding	protein_coding	no/slow response	21650	0.0547391	15.2411
chr1	36223001	36224601	1601	-	transcript_1618	NA	NA	eRNA	conRNA	no/slow response	1601	0.0411736	3.16134
chr1	36322053	36322801	749	-	transcript_1619	ENSG00000142694.6	EVA1B	protein_coding	protein_coding	no/slow response	749	0.00658794	41.6922
chr1	36337354	36385829	48476	-	transcript_1620	ENSG00000196182.8	STK40	protein_coding	protein_coding	no/slow response	48476	0.0336378	22.0072
chr1	36389144	36397888	8745	-	transcript_1622	ENSG00000181817.5	LSM10	protein_coding	protein_coding	no/slow response	8745	0.0754664	0.436663
chr1	36415743	36464349	48607	-	transcript_1623	ENSG00000116885.16	OSCP1	protein_coding	protein_coding	no/slow response	48607	0.0110997	967.118
chr1	37469601	37474401	4801	-	transcript_1625	NA	NA	eRNA	uaRNA	down	4801	0.0120436	19.6032
chr1	37481637	37514754	33118	-	transcript_1626	ENSG00000163875.13	MEAF6	protein_coding	protein_coding	no/slow response	33118	0.00797218	160.777
chr1	37532601	37554269	21669	-	transcript_1627	ENSG00000163877.9	SNIP1	protein_coding	protein_coding	no/slow response	21669	NA	NA
chr1	37564236	37595914	31679	-	transcript_1629	ENSG00000134697.10	GNL2	protein_coding	protein_coding	no/slow response	31679	0.0901614	10.4747
chr1	37680632	37692215	11584	-	transcript_1630	ENSG00000116922.12	C1orf109	protein_coding	protein_coding	no/slow response	11584	0.0394263	18.9503
chr1	37706768	37740102	33335	-	transcript_1631	ENSG00000183317.14	EPHA10	protein_coding	protein_coding	no/slow response	33335	NA	NA
chr1	37740601	37745801	5201	-	transcript_1632	NA	NA	ncRNA	sense_intragenic	down	5201	0.0117875	21.5786
chr1	37751401	37752801	1401	-	transcript_1633	NA	NA	ncRNA	sense_intragenic	down	1401	0.0127255	10.2478
chr1	37795173	37808169	12997	-	transcript_1634	ENSG00000196449.3	YRDC	protein_coding	protein_coding	no/slow response	12997	0.0771027	34.1425
chr1	37948001	37950401	2401	-	transcript_1637	NA	NA	ncRNA	intergenic	up	2401	0.00333883	13.6002
chr1	37953843	37993359	39517	-	transcript_1639	ENSG00000183431.9	SF3A3	protein_coding	protein_coding	no/slow response	39517	0.0689547	12.7357
chr1	37993776	38002946	9171	-	transcript_1640	ENSG00000183386.7	FHL3	protein_coding	protein_coding	no/slow response	9171	0.019187	3.56841
chr1	38003201	38005201	2001	-	transcript_1641	NA	NA	eRNA	sense_intragenic	no/slow response	2001	0.0319639	12.9127
chr1	39196401	39197001	601	-	transcript_1646	NA	NA	eRNA	antisense	no/slow response	601	0.0292878	0.507166
chr1	39325001	39328201	3201	-	transcript_1647	NA	NA	eRNA	antisense	up	3201	0.00362849	4.85764
chr1	39393801	39394001	201	-	transcript_1648	NA	NA	eRNA	antisense	no/slow response	201	0.115147	2.01549
chr1	39557859	39576763	18905	-	transcript_1650	ENSG00000090621.11	PABPC4	protein_coding	protein_coding	no/slow response	18905	0.00328581	48.1663
chr1	39608401	39611001	2601	-	transcript_1651	NA	NA	ncRNA	intergenic	no/slow response	2601	0.0089748	3.75427
chr1	39620683	39639624	18942	-	transcript_1652	ENSG00000163909.7	HEYL	protein_coding	protein_coding	no/slow response	18942	0.0164901	36.6623
chr1	39737401	39738601	1201	-	transcript_1653	NA	NA	eRNA	uaRNA	no/slow response	1201	0.0107434	3.47685
chr1	39823451	39883474	60024	-	transcript_1655	ENSG00000043514.13	TRIT1	protein_coding	protein_coding	no/slow response	60024	0.00945261	0.564054
chr1	39893493	39901848	8356	-	transcript_1656	ENSG00000116990.10	MYCL	protein_coding	protein_coding	no/slow response	8356	0.00373024	76.1784
chr1	40036201	40040401	4201	-	transcript_1657	NA	NA	eRNA	conRNA	no/slow response	4201	0.0272403	2.47499
chr1	40063748	40097204	33457	-	transcript_1658	ENSG00000131238.14	PPT1	protein_coding	protein_coding	no/slow response	33457	0.0476369	16.1842
chr1	40160201	40161201	1001	-	transcript_1659	NA	NA	eRNA	uaRNA	no/slow response	1001	0.010829	6.22541
chr1	40251601	40252201	601	-	transcript_1660	NA	NA	ncRNA	antisense	no/slow response	601	0.012015	0.58292
chr1	40254201	40258001	3801	-	transcript_1661	NA	NA	eRNA	uaRNA	no/slow response	3801	0.0520014	15.1495
chr1	40488001	40494201	6201	-	transcript_1662	NA	NA	ncRNA	antisense	no/slow response	6201	0.00940021	33.2443
chr1	40498601	40502201	3601	-	transcript_1663	NA	NA	ncRNA	intergenic	no/slow response	3601	0.00884545	32.1568
chr1	40506601	40508601	2001	-	transcript_1664	NA	NA	eRNA	uaRNA	no/slow response	2001	0.00739643	40.427
chr1	40614887	40665472	50586	-	transcript_1665	ENSG00000117016.7	RIMS3	protein_coding	protein_coding	no/slow response	50586	0.00348789	101.02
chr1	40669252	40692058	22807	-	transcript_1666	ENSG00000237899.1	RP4-739H11.3	lincRNA	lincRNA	no/slow response	22807	NA	NA
chr1	40972201	40979601	7401	-	transcript_1667	NA	NA	ncRNA	uaRNA	no/slow response	7401	0.0116896	5.9176
chr1	41005601	41017801	12201	-	transcript_1668	NA	NA	ncRNA	sense_intragenic	no/slow response	12201	0.00979671	2.91155
chr1	41019177	41207880	188704	-	transcript_1669	ENSG00000010803.14	SCMH1	protein_coding	protein_coding	no/slow response	188704	0.00577229	8.6409
chr1	41208201	41242001	33801	-	transcript_1670	NA	NA	eRNA	sense_intragenic	no/slow response	33801	0.0712258	12.5479
chr1	41500601	41989771	489171	-	transcript_1671	ENSG00000127124.11	HIVEP3	protein_coding	protein_coding	no/slow response	489171	0.0570573	13.5064
chr1	41993201	42035601	42401	-	transcript_1672	NA	NA	eRNA	sense_intragenic	no/slow response	42401	0.0183099	34.6563
chr1	42167500	42335172	167673	-	transcript_1673	ENSG00000198815.6	FOXJ3	protein_coding	protein_coding	no/slow response	167673	0.0844948	9.99516
chr1	42461801	42463001	1201	-	transcript_1674	NA	NA	eRNA	uaRNA	up	1201	0.00597182	0.797616
chr1	42499801	42500001	201	-	transcript_1675	NA	NA	ncRNA	antisense	no/slow response	201	0.0044316	57.7021
chr1	42657401	42658201	801	-	transcript_1676	NA	NA	eRNA	uaRNA	no/slow response	801	0.0220456	0.634491
chr1	42677601	42682201	4601	-	transcript_1677	NA	NA	eRNA	uaRNA	no/slow response	4601	0.0263323	7.8883
chr1	42744198	42767001	22804	-	transcript_1678	ENSG00000117385.13	LEPRE1	protein_coding	protein_coding	no/slow response	22804	0.0410788	17.3529
chr1	42803380	42817320	13941	-	transcript_1679	ENSG00000177868.9	CCDC23	protein_coding	protein_coding	down	13941	0.0145991	112.53
chr1	42921559	42958850	37292	-	transcript_1680	ENSG00000117394.17	SLC2A1	protein_coding	protein_coding	no/slow response	37292	0.103118	8.99035
chr1	43161323	43172261	10939	-	transcript_1681	ENSG00000117395.8	EBNA1BP2	protein_coding	protein_coding	no/slow response	10939	0.0806814	11.4179
chr1	43353601	43355201	1601	-	transcript_1682	NA	NA	ncRNA	intergenic	no/slow response	1601	0.00711703	10.3558
chr1	43359211	43367983	8773	-	transcript_1684	ENSG00000066322.10	ELOVL1	protein_coding	protein_coding	no/slow response	8773	NA	NA
chr1	43368345	43389770	21426	-	transcript_1685	ENSG00000159479.14	MED8	protein_coding	protein_coding	no/slow response	21426	0.0339753	18.6581
chr1	43686801	43702601	15801	-	transcript_1686	NA	NA	ncRNA	uaRNA	no/slow response	15801	0.00800416	62.6281
chr1	43703401	43707401	4001	-	transcript_1687	NA	NA	eRNA	antisense	no/slow response	4001	0.0325642	4.14963
chr1	43780201	43781601	1401	-	transcript_1688	NA	NA	ncRNA	antisense	up	1401	0.000305295	71.1815
chr1	43937001	43940601	3601	-	transcript_1689	NA	NA	ncRNA	antisense	no/slow response	3601	0.0123342	15.8071
chr1	43941601	43946601	5001	-	transcript_1690	NA	NA	eRNA	uaRNA	no/slow response	5001	0.0220523	11.8977
chr1	44122201	44122401	201	-	transcript_1691	NA	NA	ncRNA	antisense	no/slow response	201	0.00393022	0.563576
chr1	44208756	44355276	146521	-	transcript_1692	ENSG00000117419.12	ERI3	protein_coding	protein_coding	no/slow response	146521	0.0133476	22.4828
chr1	44628801	44632401	3601	-	transcript_1693	NA	NA	eRNA	conRNA	no/slow response	3601	0.0325024	3.11926
chr1	44633608	44674463	40856	-	transcript_1694	ENSG00000126106.11	TMEM53	protein_coding	protein_coding	no/slow response	40856	NA	NA
chr1	44717601	44722001	4401	-	transcript_1695	NA	NA	eRNA	antisense	up	4401	0.0338654	6.46672
chr1	44730001	44731401	1401	-	transcript_1696	NA	NA	eRNA	intergenic	up	1401	0.130944	4.42829
chr1	44738801	44739601	801	-	transcript_1697	NA	NA	eRNA	uaRNA	no/slow response	801	0.0396753	3.93393
chr1	44772601	44773601	1001	-	transcript_1698	NA	NA	ncRNA	antisense	no/slow response	1001	0.00784079	15.0247
chr1	44774001	44775401	1401	-	transcript_1699	NA	NA	eRNA	conRNA	no/slow response	1401	0.050037	4.39972
chr1	44798601	44800201	1601	-	transcript_1700	NA	NA	eRNA	uaRNA	no/slow response	1601	0.0188756	0.696118
chr1	44802601	44809801	7201	-	transcript_1701	NA	NA	eRNA	sense_intragenic	up	7201	0.00662779	6.89537
chr1	44820651	44837236	16586	-	transcript_1703	ENSG00000117425.11	PTCH2	protein_coding	protein_coding	up	16586	NA	NA
chr1	44840822	44986564	145743	-	transcript_1705	ENSG00000070785.14	EIF2B3	protein_coding	protein_coding	no/slow response	145743	0.00544339	0.56718
chr1	44998801	45011296	12496	-	transcript_1706	ENSG00000126107.12	HECTD3	protein_coding	protein_coding	no/slow response	12496	0.0245146	30.2757
chr1	45318001	45323401	5401	-	transcript_1707	NA	NA	ncRNA	intergenic	up	5401	0.0078781	7.68134
chr1	45325201	45492001	166801	-	transcript_1709	ENSG00000070759.14	TESK2	protein_coding	protein_coding	no/slow response	166801	0.000593194	116.404
chr1	45493001	45495601	2601	-	transcript_1711	NA	NA	ncRNA	intergenic	no/slow response	2601	0.0116696	56.4565
chr1	45498201	45500001	1801	-	transcript_1712	NA	NA	eRNA	uaRNA	no/slow response	1801	0.00813546	32.1226
chr1	45503780	45521863	18084	-	transcript_1714	ENSG00000117450.11	PRDX1	protein_coding	protein_coding	no/slow response	18084	NA	NA
chr1	45549601	45550801	1201	-	transcript_1715	NA	NA	eRNA	uaRNA	no/slow response	1201	0.057767	2.52346
chr1	45611508	45707902	96395	-	transcript_1717	ENSG00000159592.8	GPBP1L1	protein_coding	protein_coding	no/slow response	96395	0.0675056	9.12934
chr1	45711092	45750690	39599	-	transcript_1718	ENSG00000197429.8	IPP	protein_coding	protein_coding	no/slow response	39599	0.0194763	22.0442
chr1	45752001	45753601	1601	-	transcript_1719	NA	NA	ncRNA	intergenic	up	1601	0.0114754	3.84126
chr1	46013001	46014201	1201	-	transcript_1720	NA	NA	ncRNA	antisense	up	1201	0.00348775	4.26607
chr1	46017001	46132801	115801	-	transcript_1721	ENSG00000117461.12	PIK3R3	protein_coding	protein_coding	no/slow response	115801	0.00874843	46.8892
chr1	46179182	46198418	19237	-	transcript_1724	ENSG00000085998.11	POMGNT1	protein_coding	protein_coding	no/slow response	19237	0.0258359	27.1578
chr1	46246401	46247401	1001	-	transcript_1725	NA	NA	eRNA	uaRNA	no/slow response	1001	0.0223105	5.14609
chr1	46252001	46253401	1401	-	transcript_1726	NA	NA	ncRNA	antisense	up	1401	0.00780055	0.650069
chr1	46254401	46255401	1001	-	transcript_1727	NA	NA	ncRNA	antisense	up	1001	0.00211323	6.35985
chr1	46257250	46303262	46013	-	transcript_1728	ENSG00000132128.14	LRRC41	protein_coding	protein_coding	no/slow response	46013	0.0320254	21.0137
chr1	46339401	46341001	1601	-	transcript_1729	NA	NA	eRNA	conRNA	no/slow response	1601	0.0277136	1.0712
chr1	46555426	46616826	61401	-	transcript_1730	ENSG00000079277.17	MKNK1	protein_coding	protein_coding	no/slow response	61401	0.00920496	19.1332
chr1	47174563	47179130	4568	-	transcript_1734	ENSG00000225506.2	CYP4A22-AS1	lincRNA	lincRNA	no/slow response	4568	0.00855517	0.575027
chr1	47199783	47233001	33219	-	transcript_1736	ENSG00000162367.9	TAL1	protein_coding	protein_coding	no/slow response	33219	0.116596	9.22824
chr1	47237801	47239601	1801	-	transcript_1737	NA	NA	ncRNA	intergenic	no/slow response	1801	0.0244772	1.27703
chr1	47241930	47314792	72863	-	transcript_1738	ENSG00000123473.13	STIL	protein_coding	protein_coding	no/slow response	72863	0.0988321	10.7565
chr1	47318801	47319801	1001	-	transcript_1739	NA	NA	ncRNA	intergenic	no/slow response	1001	0.00363344	25.6877
chr1	47328601	47334201	5601	-	transcript_1740	NA	NA	eRNA	conRNA	no/slow response	5601	0.0169033	13.0827
chr1	47398801	47416201	17401	-	transcript_1741	NA	NA	ncRNA	conRNA	no/slow response	17401	0.00663875	13.8124
chr1	47417601	47437601	20001	-	transcript_1742	NA	NA	eRNA	antisense	no/slow response	20001	0.033393	18.8155
chr1	48196201	48196401	201	-	transcript_1743	NA	NA	ncRNA	intergenic	no/slow response	201	0.0124353	4.57886
chr1	48288017	48472146	184130	-	transcript_1744	ENSG00000132122.9	SPATA6	protein_coding	protein_coding	no/slow response	184130	0.0121777	8.01913
chr1	48722201	48776809	54609	-	transcript_1746	ENSG00000162373.10	BEND5	protein_coding	protein_coding	no/slow response	54609	0.0390963	10.0116
chr1	50426968	50960225	533258	-	transcript_1747	ENSG00000185104.17	FAF1	protein_coding	protein_coding	no/slow response	533258	0.0119865	23.1449
chr1	50966801	50969401	2601	-	transcript_1748	NA	NA	eRNA	antisense	no/slow response	2601	0.0155013	7.6422
chr1	51345332	51519267	173936	-	transcript_1749	ENSG00000085832.14	EPS15	protein_coding	protein_coding	no/slow response	173936	0.0325921	21.0451
chr1	51775992	51878716	102725	-	transcript_1750	ENSG00000078618.17	NRD1	protein_coding	protein_coding	no/slow response	102725	NA	NA
chr1	52016241	52056891	40651	-	transcript_1751	ENSG00000117862.9	TXNDC12	protein_coding	protein_coding	no/slow response	40651	0.184943	13.0855
chr1	52332201	52336401	4201	-	transcript_1752	NA	NA	ncRNA	antisense	up	4201	0.00281422	7.65821
chr1	52343307	52366136	22830	-	transcript_1754	ENSG00000154222.12	CC2D1B	protein_coding	protein_coding	no/slow response	22830	0.0591948	13.5807
chr1	52366646	52407001	40356	-	transcript_1755	ENSG00000085840.10	ORC1	protein_coding	protein_coding	no/slow response	40356	0.0349423	28.6672
chr1	52408103	52553452	145350	-	transcript_1756	ENSG00000134744.11	ZCCHC11	protein_coding	protein_coding	no/slow response	145350	0.0534131	13.8086
chr1	52683712	52698327	14616	-	transcript_1757	ENSG00000162377.5	COA7	protein_coding	protein_coding	down	14616	0.0574486	31.1208
chr1	52772001	52772601	601	-	transcript_1758	NA	NA	ncRNA	antisense	no/slow response	601	0.0437689	1803.08
chr1	53194801	53196801	2001	-	transcript_1759	NA	NA	eRNA	uaRNA	no/slow response	2001	0.0212196	0.947172
chr1	53199481	53220594	21114	-	transcript_1760	ENSG00000162384.11	C1orf123	protein_coding	protein_coding	no/slow response	21114	0.00891499	27.9918
chr1	53222401	53327907	105507	-	transcript_1761	ENSG00000157193.12	LRP8	protein_coding	protein_coding	no/slow response	105507	0.0446007	39.3737
chr1	53757718	53838486	80769	-	transcript_1762	ENSG00000058804.11	NDC1	protein_coding	protein_coding	no/slow response	80769	2.16979e-05	111482
chr1	54026212	54053391	27180	-	transcript_1765	ENSG00000116209.9	TMEM59	protein_coding	protein_coding	no/slow response	27180	0.0205527	15.8095
chr1	54164801	54200001	35201	-	transcript_1768	ENSG00000256407.1	RP11-446E24.4	protein_coding	protein_coding	no/slow response	35201	0.0102233	52.5304
chr1	54214862	54413461	198600	-	transcript_1769	ENSG00000157216.13	SSBP3	protein_coding	protein_coding	no/slow response	198600	0.0608627	13.1779
chr1	54753279	54764487	11209	-	transcript_1770	ENSG00000162396.5	PARS2	protein_coding	protein_coding	no/slow response	11209	0.0247176	28.1288
chr1	54835535	54887181	51647	-	transcript_1771	ENSG00000116133.9	DHCR24	protein_coding	protein_coding	no/slow response	51647	0.0535489	56.2219
chr1	54936801	54939001	2201	-	transcript_1772	NA	NA	ncRNA	intergenic	no/slow response	2201	0.0167078	4.92229
chr1	55062320	55215361	153042	-	transcript_1773	ENSG00000162402.10	USP24	protein_coding	protein_coding	no/slow response	153042	0.0794622	10.8515
chr1	56619201	56619601	401	-	transcript_1774	NA	NA	ncRNA	sense_intragenic	no/slow response	401	0.00949154	17.4391
chr1	57342601	57343001	401	-	transcript_1775	NA	NA	ncRNA	sense_intragenic	no/slow response	401	0.0376713	0.538047
chr1	58343128	58546714	203587	-	transcript_1776	ENSG00000173406.13	DAB1	protein_coding	protein_coding	no/slow response	203587	0.0129659	46.5454
chr1	58629801	58630201	401	-	transcript_1778	NA	NA	ncRNA	intergenic	no/slow response	401	0.0092613	54.5266
chr1	58631001	58631601	601	-	transcript_1779	NA	NA	ncRNA	intergenic	no/slow response	601	0.00515299	3897.74
chr1	58640033	58700028	59996	-	transcript_1780	ENSG00000162601.7	MYSM1	protein_coding	protein_coding	no/slow response	59996	0.099184	10.4106
chr1	58777407	58784035	6629	-	transcript_1781	ENSG00000177606.6	JUN	protein_coding	protein_coding	up	6629	0.0996097	10.7859
chr1	61670381	61725111	54731	-	transcript_1783	ENSG00000162604.10	TM2D1	protein_coding	protein_coding	no/slow response	54731	0.0513656	13.0989
chr1	62181201	62183601	2401	-	transcript_1784	NA	NA	ncRNA	intergenic	down	2401	0.026537	1.93705
chr1	62332001	62333401	1401	-	transcript_1785	NA	NA	ncRNA	intergenic	up	1401	0.00170761	12.927
chr1	62432601	62436401	3801	-	transcript_1786	NA	NA	eRNA	uaRNA	no/slow response	3801	0.100927	1.5004
chr1	62453611	62664961	211351	-	transcript_1788	ENSG00000116641.13	DOCK7	protein_coding	protein_coding	no/slow response	211351	0.013492	6.35227
chr1	62665601	62686001	20401	-	transcript_1789	NA	NA	ncRNA	sense_intragenic	down	20401	0.0167167	9.45948
chr1	62686601	62688001	1401	-	transcript_1790	NA	NA	ncRNA	sense_intragenic	down	1401	0.0237058	7.37661
chr1	63425201	63427001	1801	-	transcript_1791	NA	NA	ncRNA	antisense	no/slow response	1801	0.0216183	1.31271
chr1	63429601	63594470	164870	-	transcript_1792	ENSG00000142856.14	ITGB3BP	protein_coding	protein_coding	no/slow response	164870	NA	NA
chr1	64818551	64966537	147987	-	transcript_1793	ENSG00000162434.9	JAK1	protein_coding	protein_coding	no/slow response	147987	0.0481766	14.4801
chr1	65044001	65067001	23001	-	transcript_1794	NA	NA	eRNA	intergenic	no/slow response	23001	0.0102797	67.4721
chr1	66912578	66925188	12611	-	transcript_1795	ENSG00000152763.14	WDR78	protein_coding	protein_coding	no/slow response	12611	0.0180788	14.8135
chr1	66997874	67054370	56497	-	transcript_1797	ENSG00000116704.7	SLC35D1	protein_coding	protein_coding	no/slow response	56497	0.0589503	26.5002
chr1	67325201	67331601	6401	-	transcript_1798	NA	NA	ncRNA	antisense	up	6401	0.00305879	5.74593
chr1	67362667	67431014	68348	-	transcript_1800	ENSG00000142864.12	SERBP1	protein_coding	protein_coding	no/slow response	68348	0.144672	8.21253
chr1	70137134	70205526	68393	-	transcript_1801	ENSG00000066557.5	LRRC40	protein_coding	protein_coding	no/slow response	68393	0.0242604	77.8424
chr1	70220601	70221401	801	-	transcript_1802	NA	NA	eRNA	antisense	no/slow response	801	0.0207576	3.02485
chr1	70248047	70354683	106637	-	transcript_1803	ENSG00000118454.10	ANKRD13C	protein_coding	protein_coding	no/slow response	106637	0.042899	16.1179
chr1	70970810	71043934	73125	-	transcript_1804	ENSG00000050628.18	PTGER3	protein_coding	protein_coding	no/slow response	73125	0.00841254	3.90345
chr1	71044462	71081021	36560	-	transcript_1805	ENSG00000132485.10	ZRANB2	protein_coding	protein_coding	no/slow response	36560	0.000206616	41245.5
chr1	74701492	74733032	31541	-	transcript_1806	ENSG00000116791.11	CRYZ	protein_coding	protein_coding	no/slow response	31541	0.0217727	27.5068
chr1	74950801	74951601	801	-	transcript_1807	NA	NA	ncRNA	intergenic	no/slow response	801	0.033816	0.706417
chr1	75708801	75714601	5801	-	transcript_1808	NA	NA	ncRNA	intergenic	up	5801	0.00424976	13.6038
chr1	75715601	75724601	9001	-	transcript_1809	NA	NA	eRNA	conRNA	no/slow response	9001	0.0277921	3.74481
chr1	75783601	75786001	2401	-	transcript_1810	NA	NA	eRNA	uaRNA	no/slow response	2401	0.0200687	6.09131
chr1	77080292	77219395	139104	-	transcript_1811	ENSG00000142892.12	PIGK	protein_coding	protein_coding	no/slow response	139104	6.9346e-06	186373
chr1	77932259	77979474	47216	-	transcript_1816	ENSG00000162613.14	FUBP1	protein_coding	protein_coding	no/slow response	47216	0.410262	5.14344
chr1	78004201	78004601	401	-	transcript_1817	NA	NA	ncRNA	antisense	up	401	0.0565457	17.5466
chr1	83134601	83135001	401	-	transcript_1818	NA	NA	ncRNA	intergenic	no/slow response	401	0.0164783	6.55321
chr1	83136601	83137201	601	-	transcript_1819	NA	NA	ncRNA	intergenic	no/slow response	601	0.0093715	14.6942
chr1	83142601	83143201	601	-	transcript_1820	NA	NA	ncRNA	intergenic	no/slow response	601	0.0124103	15.3728
chr1	83143601	83143801	201	-	transcript_1821	NA	NA	ncRNA	intergenic	no/slow response	201	0.0118896	23.2336
chr1	83150201	83150601	401	-	transcript_1822	NA	NA	ncRNA	intergenic	no/slow response	401	0.0125065	17.2207
chr1	83181201	83181401	201	-	transcript_1823	NA	NA	ncRNA	intergenic	no/slow response	201	0.042398	0.806978
chr1	83967201	83969001	1801	-	transcript_1824	NA	NA	ncRNA	sense_intragenic	no/slow response	1801	0.00607151	14.3977
chr1	83977401	83980601	3201	-	transcript_1825	NA	NA	ncRNA	sense_intragenic	no/slow response	3201	0.0109499	11.9732
chr1	84072067	84077907	5841	-	transcript_1826	ENSG00000271576.1	RP11-486G15.2	lincRNA	lincRNA	no/slow response	5841	0.0215554	10.6197
chr1	84283401	84299201	15801	-	transcript_1827	NA	NA	eRNA	conRNA	no/slow response	15801	0.00806194	25.8809
chr1	84492239	84511559	19321	-	transcript_1828	ENSG00000174021.8	GNG5	protein_coding	protein_coding	no/slow response	19321	0.0814869	67.5776
chr1	84545358	84574411	29054	-	transcript_1830	ENSG00000117151.10	CTBS	protein_coding	protein_coding	no/slow response	29054	0.0137931	59.4578
chr1	84635558	84690412	54855	-	transcript_1831	ENSG00000117155.14	SSX2IP	protein_coding	protein_coding	no/slow response	54855	2.96669e-09	1.74219e+08
chr1	85154686	85200792	46107	-	transcript_1833	ENSG00000097096.8	SYDE2	protein_coding	protein_coding	no/slow response	46107	0.0132839	51.3526
chr1	85571808	85576788	4981	-	transcript_1836	ENSG00000153904.16	DDAH1	ncRNA	sense_intragenic	up	4981	0.00491448	9.31549
chr1	85646092	85708403	62312	-	transcript_1838	ENSG00000117174.8	ZNHIT6	protein_coding	protein_coding	no/slow response	62312	0.0713411	32.6776
chr1	86344563	86396294	51732	-	transcript_1839	ENSG00000122417.13	ODF2L	protein_coding	protein_coding	no/slow response	51732	NA	NA
chr1	86703201	86704601	1401	-	transcript_1840	NA	NA	eRNA	uaRNA	no/slow response	1401	0.0095132	27.8053
chr1	86855829	86914087	58259	-	transcript_1841	ENSG00000183291.13	2015-09-01	protein_coding	protein_coding	no/slow response	58259	NA	NA
chr1	87043201	87045801	2601	-	transcript_1842	NA	NA	eRNA	antisense	up	2601	4.20381e-05	117.167
chr1	88675201	88684201	9001	-	transcript_1843	NA	NA	eRNA	uaRNA	no/slow response	9001	0.0135043	8.81651
chr1	88801001	88801801	801	-	transcript_1844	NA	NA	ncRNA	antisense	up	801	0.00575666	5.89697
chr1	88840601	88841601	1001	-	transcript_1845	NA	NA	ncRNA	intergenic	no/slow response	1001	0.0052451	12.7753
chr1	88846483	88891859	45377	-	transcript_1846	ENSG00000137947.9	GTF2B	protein_coding	protein_coding	no/slow response	45377	NA	NA
chr1	88911755	89016093	104339	-	transcript_1847	ENSG00000137944.14	CCBL2	protein_coding	protein_coding	no/slow response	104339	0.0558814	17.1934
chr1	89017307	89022791	5485	-	transcript_1848	ENSG00000117226.9	GBP3	protein_coding	protein_coding	down	5485	NA	NA
chr1	89036548	89065289	28742	-	transcript_1849	ENSG00000117228.9	GBP1	protein_coding	protein_coding	no/slow response	28742	0.0487032	15.4729
chr1	89103718	89126059	22342	-	transcript_1850	ENSG00000162645.10	GBP2	protein_coding	protein_coding	no/slow response	22342	0.00443588	248.658
chr1	89126801	89127401	601	-	transcript_1851	NA	NA	eRNA	sense_intragenic	no/slow response	601	0.015438	0.548859
chr1	89255362	89272809	17448	-	transcript_1852	ENSG00000154451.12	GBP5	protein_coding	protein_coding	no/slow response	17448	0.00799283	14.7428
chr1	89522601	89524801	2201	-	transcript_1853	NA	NA	eRNA	uaRNA	no/slow response	2201	0.015969	7.02658
chr1	89623801	89633001	9201	-	transcript_1854	NA	NA	eRNA	uaRNA	no/slow response	9201	0.00869905	15.725
chr1	89817201	89821801	4601	-	transcript_1855	NA	NA	eRNA	conRNA	down	4601	0.0151913	12.3735
chr1	89991201	89995001	3801	-	transcript_1856	NA	NA	eRNA	uaRNA	no/slow response	3801	0.00979305	21.0072
chr1	90704171	90717553	13383	-	transcript_1857	ENSG00000143032.7	BARHL2	protein_coding	protein_coding	no/slow response	13383	0.00780197	46.0012
chr1	90782991	90851607	68617	-	transcript_1858	ENSG00000233593.4	RP4-665J23.1	lincRNA	lincRNA	no/slow response	68617	0.0126872	21.3019
chr1	90867401	91022190	154790	-	transcript_1859	ENSG00000122482.18	ZNF644	protein_coding	protein_coding	no/slow response	154790	0.0933561	6.77375
chr1	91499001	91500801	1801	-	transcript_1860	NA	NA	eRNA	uaRNA	no/slow response	1801	0.0511672	0.896509
chr1	92238310	92298961	60652	-	transcript_1861	ENSG00000174842.14	GLMN	protein_coding	protein_coding	no/slow response	60652	0.0427765	16.2799
chr1	92456756	92486461	29706	-	transcript_1862	ENSG00000162676.9	GFI1	protein_coding	protein_coding	no/slow response	29706	0.020585	57.9139
chr1	92831097	92961445	130349	-	transcript_1863	ENSG00000154511.9	FAM69A	protein_coding	protein_coding	no/slow response	130349	NA	NA
chr1	92961801	92962401	601	-	transcript_1864	NA	NA	eRNA	intergenic	no/slow response	601	0.0124867	0.609539
chr1	93077401	93079001	1601	-	transcript_1865	NA	NA	eRNA	uaRNA	no/slow response	1601	0.0403874	1.84648
chr1	93145670	93181099	35430	-	transcript_1867	ENSG00000117500.10	TMED5	protein_coding	protein_coding	no/slow response	35430	0.042991	31.5629
chr1	93269201	93273601	4401	-	transcript_1868	NA	NA	ncRNA	antisense	no/slow response	4401	0.0154258	19.2345
chr1	93275201	93277001	1801	-	transcript_1869	NA	NA	ncRNA	antisense	no/slow response	1801	0.00971945	25.2573
chr1	93277601	93279401	1801	-	transcript_1870	NA	NA	ncRNA	antisense	no/slow response	1801	0.00680647	37.9546
chr1	93280001	93298601	18601	-	transcript_1871	NA	NA	ncRNA	intergenic	no/slow response	18601	0.00860442	35.3388
chr1	93301001	93312401	11401	-	transcript_1872	NA	NA	ncRNA	intergenic	no/slow response	11401	0.008524	57.9933
chr1	93315201	93345801	30601	-	transcript_1873	NA	NA	eRNA	uaRNA	no/slow response	30601	0.022868	32.8427
chr1	94090601	94092401	1801	-	transcript_1876	NA	NA	eRNA	sense_intragenic	up	1801	0.00763531	2.24776
chr1	94528737	94541764	13028	-	transcript_1877	ENSG00000117525.11	F3	protein_coding	protein_coding	no/slow response	13028	0.00118566	79.2583
chr1	94970706	95072892	102187	-	transcript_1879	ENSG00000172339.9	ALG14	protein_coding	protein_coding	no/slow response	102187	0.0172271	34.2981
chr1	96678801	96679601	801	-	transcript_1880	NA	NA	ncRNA	intergenic	no/slow response	801	0.0033345	21156.8
chr1	97076759	97920980	844222	-	transcript_1881	ENSG00000188641.10	DPYD	protein_coding	protein_coding	no/slow response	844222	0.0016846	0.565368
chr1	99699245	99766613	67369	-	transcript_1882	ENSG00000156869.10	FRRS1	protein_coding	protein_coding	no/slow response	67369	0.0219545	20.0258
chr1	99848801	99850001	1201	-	transcript_1883	NA	NA	eRNA	uaRNA	no/slow response	1201	0.0304888	0.967876
chr1	99968001	99970001	2001	-	transcript_1884	NA	NA	eRNA	conRNA	no/slow response	2001	0.0154073	10.2548
chr1	100033201	100039001	5801	-	transcript_1885	NA	NA	eRNA	conRNA	up	5801	0.0215086	5.71161
chr1	100059801	100064401	4601	-	transcript_1886	NA	NA	eRNA	antisense	no/slow response	4601	0.00516305	10.6464
chr1	100067457	100132913	65457	-	transcript_1887	ENSG00000156876.9	SASS6	protein_coding	protein_coding	no/slow response	65457	0.0325279	31.8402
chr1	100181851	100249803	67953	-	transcript_1888	ENSG00000137992.12	DBT	protein_coding	protein_coding	no/slow response	67953	0.00733768	28.2072
chr1	100256601	100266201	9601	-	transcript_1889	NA	NA	eRNA	uaRNA	no/slow response	9601	0.018307	30.6951
chr1	100865791	100895932	30142	-	transcript_1890	ENSG00000162694.11	EXTL2	protein_coding	protein_coding	no/slow response	30142	NA	NA
chr1	100994392	101025757	31366	-	transcript_1892	ENSG00000117543.17	DPH5	protein_coding	protein_coding	no/slow response	31366	0.0275368	17.8738
chr1	101307001	101313401	6401	-	transcript_1893	NA	NA	eRNA	intergenic	down	6401	0.0391593	1.8716
chr1	101786201	101787401	1201	-	transcript_1894	NA	NA	ncRNA	intergenic	no/slow response	1201	0.00171438	16743.2
chr1	103504801	103526001	21201	-	transcript_1895	NA	NA	eRNA	conRNA	no/slow response	21201	0.0122239	39.5111
chr1	104848201	104848401	201	-	transcript_1896	NA	NA	ncRNA	intergenic	no/slow response	201	0.0593885	0.548565
chr1	107055401	107057201	1801	-	transcript_1897	NA	NA	eRNA	conRNA	no/slow response	1801	0.0244314	1.70427
chr1	107560563	107964900	404338	-	transcript_1898	ENSG00000134215.13	VAV3	protein_coding	protein_coding	no/slow response	404338	0.101768	9.38505
chr1	107965401	107965801	401	-	transcript_1899	NA	NA	eRNA	intergenic	no/slow response	401	0.00950007	90.4186
chr1	108128710	108200189	71480	-	transcript_1901	ENSG00000085491.13	SLC25A24	protein_coding	protein_coding	no/slow response	71480	0.0238416	23.3285
chr1	108558001	108560001	2001	-	transcript_1902	NA	NA	eRNA	uaRNA	no/slow response	2001	0.00803575	12.3666
chr1	108633644	108661385	27742	-	transcript_1903	ENSG00000162639.13	HENMT1	protein_coding	protein_coding	no/slow response	27742	1.60399e-07	1.43497e+07
chr1	108689601	108692601	3001	-	transcript_1904	NA	NA	eRNA	conRNA	no/slow response	3001	0.101114	3.0042
chr1	108912601	108915001	2401	-	transcript_1905	NA	NA	ncRNA	sense_intragenic	no/slow response	2401	0.00669092	21.7821
chr1	108915801	108917401	1601	-	transcript_1906	NA	NA	ncRNA	sense_intragenic	no/slow response	1601	0.0049263	17.8323
chr1	108919601	108963455	43855	-	transcript_1909	ENSG00000121940.13	CLCC1	protein_coding	protein_coding	no/slow response	43855	0.0140869	50.4473
chr1	108966001	109042088	76088	-	transcript_1914	ENSG00000085433.13	WDR47	protein_coding	protein_coding	no/slow response	76088	0.0518594	0.889358
chr1	109062185	109075946	13762	-	transcript_1915	ENSG00000197780.7	TAF13	protein_coding	protein_coding	no/slow response	13762	0.00812324	123.22
chr1	109088001	109090801	2801	-	transcript_1916	NA	NA	eRNA	uaRNA	no/slow response	2801	0.017673	4.12249
chr1	109273747	109283098	9352	-	transcript_1917	ENSG00000134222.14	PSRC1	protein_coding	protein_coding	no/slow response	9352	NA	NA
chr1	109540201	109548601	8401	-	transcript_1921	NA	NA	eRNA	uaRNA	no/slow response	8401	0.036818	2.88954
chr1	109730075	109740286	10212	-	transcript_1922	ENSG00000134202.8	GSTM3	protein_coding	protein_coding	no/slow response	10212	1.04841e-07	318798
chr1	109793001	109794201	1201	-	transcript_1923	NA	NA	eRNA	intergenic	up	1201	0.0042458	3.48481
chr1	110207401	110210201	2801	-	transcript_1924	NA	NA	eRNA	uaRNA	no/slow response	2801	0.0157995	6.59476
chr1	110300201	110320601	20401	-	transcript_1925	NA	NA	ncRNA	intergenic	no/slow response	20401	0.00703631	10.5086
chr1	110321201	110325201	4001	-	transcript_1926	NA	NA	ncRNA	intergenic	no/slow response	4001	0.00775434	9.65499
chr1	110326401	110330001	3601	-	transcript_1927	NA	NA	ncRNA	intergenic	no/slow response	3601	0.00927817	11.5969
chr1	110332001	110339201	7201	-	transcript_1928	NA	NA	eRNA	uaRNA	no/slow response	7201	0.0184663	7.84624
chr1	110397200	110407672	10473	-	transcript_1929	ENSG00000134248.11	LAMTOR5	protein_coding	protein_coding	no/slow response	10473	0.0129343	0.580425
chr1	110652801	110675001	22201	-	transcript_1930	NA	NA	eRNA	sense_intragenic	up	22201	0.0140397	61.498
chr1	110786401	110787201	801	-	transcript_1931	NA	NA	eRNA	intergenic	down	801	0.0517553	1.22206
chr1	110923411	110963914	40504	-	transcript_1932	ENSG00000121931.13	LRIF1	protein_coding	protein_coding	no/slow response	40504	0.0245003	57.6626
chr1	111099228	111140083	40856	-	transcript_1933	ENSG00000156171.12	DRAM2	protein_coding	protein_coding	no/slow response	40856	0.0416364	17.0746
chr1	111174801	111204517	29717	-	transcript_1934	ENSG00000162777.14	DENND2D	protein_coding	protein_coding	no/slow response	29717	0.0066309	10.8116
chr1	111211801	111216001	4201	-	transcript_1935	NA	NA	eRNA	antisense	no/slow response	4201	0.0247285	2.47313
chr1	111219201	111221801	2601	-	transcript_1936	NA	NA	eRNA	antisense	down	2601	0.032929	2.5272
chr1	111224001	111226201	2201	-	transcript_1937	NA	NA	eRNA	conRNA	down	2201	0.0331214	1.08696
chr1	111228601	111229401	801	-	transcript_1938	NA	NA	eRNA	antisense	no/slow response	801	0.041547	1.28842
chr1	111345401	111346601	1201	-	transcript_1939	NA	NA	eRNA	conRNA	no/slow response	1201	0.0140353	0.677695
chr1	111716391	111755811	39421	-	transcript_1942	ENSG00000197852.9	FAM212B	protein_coding	protein_coding	no/slow response	39421	0.0086415	13.6411
chr1	112473001	112473201	201	-	transcript_1943	NA	NA	ncRNA	antisense	no/slow response	201	0.00335602	8.38658
chr1	112516644	112619670	103027	-	transcript_1944	ENSG00000007341.16	ST7L	protein_coding	protein_coding	up	103027	0.00383768	16.7687
chr1	112695001	112707104	12104	-	transcript_1946	ENSG00000155366.14	RHOC	protein_coding	protein_coding	no/slow response	12104	0.000327406	13660.2
chr1	112891801	112898201	6401	-	transcript_1947	NA	NA	ncRNA	intergenic	up	6401	0.00914441	1.62778
chr1	112899415	112956182	56768	-	transcript_1948	ENSG00000155380.9	SLC16A1	protein_coding	protein_coding	no/slow response	56768	0.0680122	12.424
chr1	113826961	113872401	45441	-	transcript_1953	ENSG00000134242.13	PTPN22	protein_coding	protein_coding	up	45441	0.0274204	24.949
chr1	113876941	113886686	9746	-	transcript_1954	ENSG00000188761.9	BCL2L15	protein_coding	protein_coding	no/slow response	9746	0.0073213	18.8847
chr1	113887087	113905053	17967	-	transcript_1955	ENSG00000134262.10	AP4B1	protein_coding	protein_coding	no/slow response	17967	NA	NA
chr1	113926201	113931601	5401	-	transcript_1956	NA	NA	eRNA	antisense	up	5401	0.00502486	3.89001
chr1	114328201	114330601	2401	-	transcript_1957	NA	NA	eRNA	intergenic	no/slow response	2401	0.0251012	0.848911
chr1	114340201	114342601	2401	-	transcript_1958	NA	NA	eRNA	intergenic	no/slow response	2401	0.0153291	0.72449
chr1	114351601	114355601	4001	-	transcript_1959	NA	NA	ncRNA	intergenic	no/slow response	4001	0.0110009	2.30063
chr1	114357801	114361401	3601	-	transcript_1960	NA	NA	ncRNA	intergenic	no/slow response	3601	0.00588481	7.4978
chr1	114362401	114374801	12401	-	transcript_1961	NA	NA	ncRNA	intergenic	up	12401	0.0114947	10.984
chr1	114379556	114510904	131349	-	transcript_1963	ENSG00000197323.8	TRIM33	protein_coding	protein_coding	no/slow response	131349	0.109276	8.92722
chr1	114556927	114582001	25075	-	transcript_1964	ENSG00000116752.5	BCAS2	protein_coding	protein_coding	no/slow response	25075	0.0347964	50.0563
chr1	114699147	114710147	11001	-	transcript_1965	ENSG00000213281.4	NRAS	protein_coding	protein_coding	no/slow response	11001	0.137269	49.0012
chr1	114710419	114757954	47536	-	transcript_1966	ENSG00000009307.13	CSDE1	protein_coding	protein_coding	no/slow response	47536	0.00892037	40.5564
chr1	114762611	114780628	18018	-	transcript_1967	ENSG00000052723.9	SIKE1	protein_coding	protein_coding	no/slow response	18018	NA	NA
chr1	115034444	115089442	54999	-	transcript_1968	ENSG00000134198.7	TSPAN2	protein_coding	protein_coding	no/slow response	54999	NA	NA
chr1	115096601	115099401	2801	-	transcript_1969	NA	NA	eRNA	uaRNA	up	2801	0.00135804	9.13873
chr1	116388001	116418601	30601	-	transcript_1970	NA	NA	eRNA	antisense	no/slow response	30601	0.0167866	9.01985
chr1	116506005	116570982	64978	-	transcript_1972	ENSG00000116815.13	CD58	protein_coding	protein_coding	no/slow response	64978	0.0244121	26.0588
chr1	116768201	116769801	1601	-	transcript_1973	NA	NA	eRNA	antisense	down	1601	0.0313391	4.4571
chr1	116826201	116827201	1001	-	transcript_1974	NA	NA	eRNA	intergenic	no/slow response	1001	0.0263876	0.665278
chr1	117042201	117055801	13601	-	transcript_1975	NA	NA	eRNA	intergenic	no/slow response	13601	0.00937758	9.2643
chr1	117057401	117060001	2601	-	transcript_1976	NA	NA	eRNA	uaRNA	no/slow response	2601	0.031591	4.56116
chr1	117107998	117121732	13735	-	transcript_1977	ENSG00000134253.7	TRIM45	protein_coding	protein_coding	no/slow response	13735	0.00759636	35.87
chr1	117363601	117367001	3401	-	transcript_1978	NA	NA	eRNA	uaRNA	no/slow response	3401	0.0374426	4.15346
chr1	117612201	117615601	3401	-	transcript_1979	NA	NA	eRNA	antisense	up	3401	0.0210952	0.903357
chr1	117778601	117778801	201	-	transcript_1980	NA	NA	ncRNA	intergenic	no/slow response	201	1.49711e-07	652624
chr1	117827781	117929583	101803	-	transcript_1981	ENSG00000196505.8	GDAP2	protein_coding	protein_coding	no/slow response	101803	0.04726	15.2579
chr1	119002201	119006801	4601	-	transcript_1982	NA	NA	ncRNA	intergenic	up	4601	0.00397337	4.50673
chr1	119008401	119024001	15601	-	transcript_1983	NA	NA	ncRNA	intergenic	up	15601	0.00576683	12.3605
chr1	119026485	119140620	114136	-	transcript_1984	ENSG00000116874.9	WARS2	protein_coding	protein_coding	no/slow response	114136	0.0166323	2.96618
chr1	119710001	119712601	2601	-	transcript_1985	NA	NA	eRNA	conRNA	no/slow response	2601	0.0141653	4.75253
chr1	119903314	120069611	166298	-	transcript_1986	ENSG00000134250.15	NOTCH2	protein_coding	protein_coding	no/slow response	166298	0.00963211	28.913
chr1	120142953	120176477	33525	-	transcript_1987	ENSG00000265808.3	SEC22B	protein_coding	protein_coding	no/slow response	33525	0.0169364	18.8704
chr1	120464201	120465401	1201	-	transcript_1988	NA	NA	ncRNA	intergenic	no/slow response	1201	0.00459675	9.64653
chr1	120465801	120466601	801	-	transcript_1989	NA	NA	ncRNA	intergenic	no/slow response	801	0.00749224	13.4911
chr1	120467601	120469201	1601	-	transcript_1990	NA	NA	ncRNA	intergenic	no/slow response	1601	0.00995174	8.51882
chr1	120472801	120474401	1601	-	transcript_1991	NA	NA	ncRNA	intergenic	no/slow response	1601	0.00837297	17.6934
chr1	120474801	120479001	4201	-	transcript_1992	NA	NA	ncRNA	intergenic	no/slow response	4201	0.0115933	11.7153
chr1	120482401	120485601	3201	-	transcript_1993	NA	NA	ncRNA	intergenic	no/slow response	3201	0.00659675	10.0008
chr1	120486201	120493801	7601	-	transcript_1994	NA	NA	ncRNA	intergenic	no/slow response	7601	0.0113937	17.9405
chr1	120494401	120498001	3601	-	transcript_1995	NA	NA	ncRNA	intergenic	no/slow response	3601	0.00849392	11.418
chr1	120499601	120501801	2201	-	transcript_1996	NA	NA	ncRNA	intergenic	no/slow response	2201	0.00797412	14.1384
chr1	120503401	120504601	1201	-	transcript_1997	NA	NA	ncRNA	intergenic	no/slow response	1201	0.00915431	12.9006
chr1	120505801	120507601	1801	-	transcript_1998	NA	NA	ncRNA	intergenic	no/slow response	1801	0.0103527	8.65166
chr1	120508201	120508601	401	-	transcript_1999	NA	NA	ncRNA	intergenic	no/slow response	401	0.0125395	21.3646
chr1	120509001	120510201	1201	-	transcript_2000	NA	NA	ncRNA	intergenic	no/slow response	1201	0.0106082	8.30707
chr1	120511001	120512801	1801	-	transcript_2001	NA	NA	ncRNA	intergenic	no/slow response	1801	0.0122028	12.7337
chr1	120514801	120515201	401	-	transcript_2002	NA	NA	ncRNA	intergenic	no/slow response	401	0.0257732	2.36644
chr1	120515601	120516001	401	-	transcript_2003	NA	NA	ncRNA	intergenic	no/slow response	401	0.0185771	0.546678
chr1	120520201	120521401	1201	-	transcript_2004	NA	NA	ncRNA	intergenic	no/slow response	1201	0.00676288	32.3461
chr1	120521801	120528201	6401	-	transcript_2005	NA	NA	ncRNA	intergenic	no/slow response	6401	0.0126864	6.35448
chr1	120529201	120531201	2001	-	transcript_2006	NA	NA	ncRNA	intergenic	no/slow response	2001	0.0119912	6.24802
chr1	120531601	120532401	801	-	transcript_2007	NA	NA	ncRNA	intergenic	no/slow response	801	0.00668865	10.1653
chr1	120533001	120533401	401	-	transcript_2008	NA	NA	ncRNA	intergenic	no/slow response	401	0.0427927	0.588832
chr1	120533801	120536001	2201	-	transcript_2009	NA	NA	ncRNA	intergenic	no/slow response	2201	0.0298459	1.48189
chr1	120537201	120544801	7601	-	transcript_2010	NA	NA	ncRNA	intergenic	no/slow response	7601	0.0127257	7.95386
chr1	120547401	120548201	801	-	transcript_2011	NA	NA	ncRNA	intergenic	no/slow response	801	0.0199476	5.67452
chr1	120551001	120553001	2001	-	transcript_2012	NA	NA	ncRNA	intergenic	down	2001	0.0214765	9.44645
chr1	120554201	120555601	1401	-	transcript_2013	NA	NA	ncRNA	intergenic	no/slow response	1401	0.0115018	9.25566
chr1	120556001	120558001	2001	-	transcript_2014	NA	NA	ncRNA	intergenic	down	2001	0.0155087	25.0694
chr1	120844201	120844401	201	-	transcript_2015	NA	NA	ncRNA	intergenic	no/slow response	201	0.522151	0.668027
chr1	120849001	120851001	2001	-	transcript_2016	NA	NA	ncRNA	intergenic	up	2001	0.0290029	3.37448
chr1	121000801	121001001	201	-	transcript_2017	NA	NA	ncRNA	intergenic	no/slow response	201	0.0258891	2.17159
chr1	121016801	121017001	201	-	transcript_2018	NA	NA	ncRNA	intergenic	no/slow response	201	0.0370139	13.8662
chr1	121488793	121519538	30746	-	transcript_2019	ENSG00000228826.2	RP11-344P13.4	lincRNA	lincRNA	no/slow response	30746	0.0733315	4.69577
chr1	143904401	143904601	201	-	transcript_2020	NA	NA	ncRNA	intergenic	no/slow response	201	0.00291664	34.5202
chr1	144523801	144524001	201	-	transcript_2021	NA	NA	ncRNA	intergenic	no/slow response	201	0.1616	0.605382
chr1	144545801	144546801	1001	-	transcript_2022	NA	NA	ncRNA	intergenic	up	1001	0.0643789	11.1194
chr1	144550801	144552001	1201	-	transcript_2023	NA	NA	ncRNA	intergenic	no/slow response	1201	0.0117705	4.07146
chr1	144560601	144560801	201	-	transcript_2024	NA	NA	ncRNA	intergenic	no/slow response	201	0.0406982	10.3297
chr1	145280001	145280801	801	-	transcript_2025	NA	NA	ncRNA	intergenic	no/slow response	801	0.0132407	5.6095
chr1	145412201	145412601	401	-	transcript_2026	NA	NA	ncRNA	intergenic	no/slow response	401	0.00686926	40.0365
chr1	145414801	145416201	1401	-	transcript_2027	NA	NA	ncRNA	intergenic	no/slow response	1401	0.0117177	21.6086
chr1	145419001	145420001	1001	-	transcript_2028	NA	NA	ncRNA	intergenic	no/slow response	1001	0.0212886	19.2175
chr1	145421001	145422801	1801	-	transcript_2029	NA	NA	ncRNA	intergenic	no/slow response	1801	0.00981684	24.5772
chr1	145465401	145465801	401	-	transcript_2030	NA	NA	ncRNA	intergenic	no/slow response	401	2.46632	1.7935
chr1	145492601	145492801	201	-	transcript_2031	NA	NA	ncRNA	intergenic	no/slow response	201	0.0258638	3.27916
chr1	145574401	145575001	601	-	transcript_2032	NA	NA	ncRNA	intergenic	no/slow response	601	0.0135584	5.71331
chr1	145577401	145577801	401	-	transcript_2033	NA	NA	ncRNA	intergenic	no/slow response	401	0.019959	0.518656
chr1	145587801	145588001	201	-	transcript_2034	NA	NA	ncRNA	intergenic	no/slow response	201	NA	NA
chr1	145725498	145824067	98570	-	transcript_2035	ENSG00000265491.4	RNF115	protein_coding	protein_coding	no/slow response	98570	0.0338393	56.6147
chr1	145841453	145859819	18367	-	transcript_2036	ENSG00000131788.13	PIAS3	protein_coding	protein_coding	no/slow response	18367	NA	NA
chr1	145928888	145962421	33534	-	transcript_2039	ENSG00000271601.3	LIX1L	protein_coding	protein_coding	no/slow response	33534	0.0516547	78.6119
chr1	145963136	145964536	1401	-	transcript_2040	ENSG00000272031.2	ANKRD34A	protein_coding	protein_coding	down	1401	0.0140611	16.1348
chr1	145990353	145996560	6208	-	transcript_2041	ENSG00000265972.3	TXNIP	protein_coding	protein_coding	no/slow response	6208	0.21266	10.8889
chr1	146051601	146052201	601	-	transcript_2042	NA	NA	ncRNA	uaRNA	up	601	0.0227853	13.4858
chr1	146063201	146063601	401	-	transcript_2043	NA	NA	ncRNA	intergenic	no/slow response	401	0.0255052	0.647213
chr1	146064001	146064801	801	-	transcript_2044	NA	NA	ncRNA	sense_intragenic	no/slow response	801	0.0175041	2.28171
chr1	146120801	146121201	401	-	transcript_2045	NA	NA	ncRNA	sense_intragenic	no/slow response	401	0.0277236	1.75573
chr1	146374001	146376401	2401	-	transcript_2046	NA	NA	ncRNA	intergenic	no/slow response	2401	0.0171933	8.01326
chr1	146386401	146387001	601	-	transcript_2047	NA	NA	ncRNA	intergenic	no/slow response	601	0.0135308	0.601523
chr1	147146743	147172544	25802	-	transcript_2048	ENSG00000131791.7	PRKAB2	protein_coding	protein_coding	no/slow response	25802	0.0417213	17.3237
chr1	147203001	147203401	401	-	transcript_2049	NA	NA	ncRNA	sense_intragenic	no/slow response	401	0.00029668	26225.4
chr1	147598401	147599601	1201	-	transcript_2050	NA	NA	eRNA	antisense	no/slow response	1201	0.0181173	0.977138
chr1	147629325	147670463	41139	-	transcript_2051	ENSG00000162836.9	ACP6	protein_coding	protein_coding	no/slow response	41139	0.00943359	40.1844
chr1	148072801	148073001	201	-	transcript_2052	NA	NA	ncRNA	intergenic	no/slow response	201	0.016918	24.4917
chr1	148100546	148152262	51717	-	transcript_2054	ENSG00000263956.3	NBPF11	protein_coding	protein_coding	no/slow response	51717	0.00167973	39.2507
chr1	148333601	148335001	1401	-	transcript_2055	NA	NA	eRNA	intergenic	up	1401	0.0205315	1.60428
chr1	148418401	148419201	801	-	transcript_2056	NA	NA	ncRNA	intergenic	no/slow response	801	0.0092006	13.606
chr1	148422412	148459730	37319	-	transcript_2057	ENSG00000274020.1	LINC01138	lincRNA	lincRNA	no/slow response	37319	NA	NA
chr1	148521401	148522201	801	-	transcript_2058	NA	NA	ncRNA	intergenic	no/slow response	801	0.0100367	6.76727
chr1	148529201	148529801	601	-	transcript_2059	NA	NA	ncRNA	intergenic	no/slow response	601	0.0261905	0.628544
chr1	149190201	149191001	801	-	transcript_2060	NA	NA	ncRNA	intergenic	no/slow response	801	0.0645066	0.736799
chr1	149196201	149198601	2401	-	transcript_2061	NA	NA	ncRNA	intergenic	no/slow response	2401	0.0693787	0.711375
chr1	149211601	149211801	201	-	transcript_2062	NA	NA	ncRNA	intergenic	no/slow response	201	0.0306593	0.540921
chr1	149240601	149240801	201	-	transcript_2063	NA	NA	ncRNA	intergenic	no/slow response	201	0.133828	0.517823
chr1	149607201	149608201	1001	-	transcript_2064	NA	NA	ncRNA	intergenic	no/slow response	1001	0.0159606	12.8334
chr1	149692601	149692801	201	-	transcript_2065	NA	NA	eRNA	intergenic	no/slow response	201	0.0346146	0.563509
chr1	149810005	149813648	3644	-	transcript_2066	ENSG00000203814.6	HIST2H2BF	protein_coding	protein_coding	no/slow response	3644	0.0418908	1087.83
chr1	149842255	149887001	44747	-	transcript_2067	ENSG00000184678.9	HIST2H2BE	protein_coding	protein_coding	no/slow response	44747	0.101008	25.4027
chr1	149887107	149887933	827	-	transcript_2068	ENSG00000184270.4	HIST2H2AB	protein_coding	protein_coding	no/slow response	827	0.307739	73.5341
chr1	149902344	149932756	30413	-	transcript_2069	ENSG00000159164.7	SV2A	protein_coding	protein_coding	no/slow response	30413	0.0469445	60.8688
chr1	149935949	150010697	74749	-	transcript_2070	ENSG00000264522.3	OTUD7B	protein_coding	protein_coding	no/slow response	74749	0.00027857	349.96
chr1	150064601	150067601	3001	-	transcript_2071	NA	NA	eRNA	uaRNA	no/slow response	3001	0.0190614	5.41506
chr1	150145201	150151601	6401	-	transcript_2072	NA	NA	eRNA	antisense	no/slow response	6401	0.0278074	2.99333
chr1	150161401	150163201	1801	-	transcript_2073	NA	NA	eRNA	antisense	up	1801	0.0224839	1.02073
chr1	150216373	150236092	19720	-	transcript_2075	ENSG00000143401.12	ANP32E	protein_coding	protein_coding	no/slow response	19720	0.0768515	44.3799
chr1	150256351	150268947	12597	-	transcript_2076	ENSG00000117362.10	APH1A	protein_coding	protein_coding	no/slow response	12597	NA	NA
chr1	150292801	150293801	1001	-	transcript_2077	NA	NA	eRNA	uaRNA	up	1001	0.0117677	8.02206
chr1	150320001	150321401	1401	-	transcript_2078	NA	NA	eRNA	uaRNA	no/slow response	1401	0.0215504	1.15696
chr1	150552801	150579601	26801	-	transcript_2079	NA	NA	eRNA	sense_intragenic	up	26801	0.136281	20.4505
chr1	150594601	150597601	3001	-	transcript_2080	NA	NA	eRNA	intergenic	up	3001	0.004586	74.7287
chr1	150599601	150601001	1401	-	transcript_2081	NA	NA	ncRNA	sense_intragenic	up	1401	0.00314656	89.8586
chr1	150602810	150629566	26757	-	transcript_2082	ENSG00000143420.15	ENSA	protein_coding	protein_coding	no/slow response	26757	NA	NA
chr1	150644862	150697125	52264	-	transcript_2083	ENSG00000143457.8	GOLPH3L	protein_coding	protein_coding	no/slow response	52264	0.0124118	81.2576
chr1	150779001	150779601	601	-	transcript_2084	NA	NA	ncRNA	intergenic	no/slow response	601	0.00772992	10.9932
chr1	150793162	150876584	83423	-	transcript_2087	ENSG00000143437.18	ARNT	protein_coding	protein_coding	no/slow response	83423	0.000575043	265.539
chr1	150942601	150948201	5601	-	transcript_2088	NA	NA	ncRNA	antisense	up	5601	0.00325198	18.9075
chr1	150949001	150953801	4801	-	transcript_2089	NA	NA	ncRNA	antisense	up	4801	0.00883903	13.3446
chr1	150958572	150974723	16152	-	transcript_2091	ENSG00000143418.17	CERS2	protein_coding	protein_coding	no/slow response	16152	0.0909905	11.2549
chr1	150996840	151008156	11317	-	transcript_2093	ENSG00000143409.13	FAM63A	protein_coding	protein_coding	up	11317	0.0119018	25.2492
chr1	151044801	151071072	26272	-	transcript_2095	ENSG00000197622.10	CDC42SE1	protein_coding	protein_coding	no/slow response	26272	0.0940551	35.1954
chr1	151128625	151151257	22633	-	transcript_2097	ENSG00000143434.13	SEMA6C	protein_coding	protein_coding	up	22633	0.0133768	9.64943
chr1	151155104	151165857	10754	-	transcript_2099	ENSG00000163155.9	LYSMD1	protein_coding	protein_coding	down	10754	0.0191672	63.3634
chr1	151279001	151282201	3201	-	transcript_2102	NA	NA	eRNA	conRNA	up	3201	0.00973926	8.80967
chr1	151283576	151327688	44113	-	transcript_2103	ENSG00000143393.14	PI4KB	protein_coding	protein_coding	no/slow response	44113	0.0111871	18.0735
chr1	151332435	151347223	14789	-	transcript_2104	ENSG00000143390.15	RFX5	protein_coding	protein_coding	no/slow response	14789	0.0548403	33.6565
chr1	151392201	151394801	2601	-	transcript_2105	NA	NA	ncRNA	intergenic	up	2601	0.00170238	4.88241
chr1	151398575	151459341	60767	-	transcript_2107	ENSG00000143442.19	POGZ	protein_coding	protein_coding	no/slow response	60767	0.105442	10.2479
chr1	151510201	151511201	1001	-	transcript_2108	NA	NA	eRNA	conRNA	down	1001	0.0234119	0.505019
chr1	151742362	151790474	48113	-	transcript_2109	ENSG00000182134.13	TDRKH	protein_coding	protein_coding	no/slow response	48113	0.00257105	17.1128
chr1	151793911	151826073	32163	-	transcript_2110	ENSG00000143365.14	RORC	protein_coding	protein_coding	no/slow response	32163	0.00926025	15.912
chr1	151944001	151945801	1801	-	transcript_2111	NA	NA	eRNA	intergenic	up	1801	NA	NA
chr1	151980044	151993807	13764	-	transcript_2112	ENSG00000197747.6	S100A10	protein_coding	protein_coding	no/slow response	13764	0	#NAME?
chr1	153543622	153545775	2154	-	transcript_2113	ENSG00000196154.9	S100A4	protein_coding	protein_coding	down	2154	0	#NAME?
chr1	153618659	153634375	15717	-	transcript_2114	ENSG00000189171.11	S100A13	protein_coding	protein_coding	no/slow response	15717	0.0259872	3.77546
chr1	153660575	153670964	10390	-	transcript_2115	ENSG00000143621.14	ILF2	protein_coding	protein_coding	no/slow response	10390	0.536682	4.36802
chr1	153782001	153783801	1801	-	transcript_2116	NA	NA	eRNA	intergenic	no/slow response	1801	0.0437338	1.72709
chr1	153792742	153922864	130123	-	transcript_2117	ENSG00000143614.7	GATAD2B	protein_coding	protein_coding	no/slow response	130123	0.0660246	33.7468
chr1	153966074	153967678	1605	-	transcript_2120	ENSG00000143570.15	SLC39A1	protein_coding	protein_coding	down	1605	0.0456758	4.70515
chr1	153971313	153977641	6329	-	transcript_2121	ENSG00000143543.12	JTB	protein_coding	protein_coding	no/slow response	6329	NA	NA
chr1	154114401	154115201	801	-	transcript_2122	NA	NA	eRNA	sense_intragenic	no/slow response	801	0.000269817	41.918
chr1	154148401	154149201	801	-	transcript_2123	NA	NA	ncRNA	sense_intragenic	no/slow response	801	0.00559054	6.08273
chr1	154270801	154272401	1601	-	transcript_2128	NA	NA	eRNA	uaRNA	up	1601	0.0142592	3.54016
chr1	154546979	154558453	11475	-	transcript_2129	ENSG00000160714.7	UBE2Q1	protein_coding	protein_coding	no/slow response	11475	0.0999084	10.2475
chr1	154569211	154627928	58718	-	transcript_2131	ENSG00000160710.13	ADAR	protein_coding	protein_coding	no/slow response	58718	0.0964338	0.795594
chr1	154920230	154939374	19145	-	transcript_2133	ENSG00000163344.5	PMVK	protein_coding	protein_coding	no/slow response	19145	0.0300709	59.5988
chr1	154979001	154981801	2801	-	transcript_2136	NA	NA	eRNA	uaRNA	down	2801	0.0249569	1.88603
chr1	154982201	154983001	801	-	transcript_2137	NA	NA	eRNA	uaRNA	down	801	0.0299846	4.93734
chr1	155128001	155132401	4401	-	transcript_2138	NA	NA	eRNA	antisense	no/slow response	4401	0.01692	14.9716
chr1	155132801	155140601	7801	-	transcript_2139	NA	NA	eRNA	sense_intragenic	no/slow response	7801	0.0382789	13.0896
chr1	155195601	155213130	17530	-	transcript_2143	ENSG00000169231.11	THBS3	protein_coding	protein_coding	no/slow response	17530	0.00342393	38.7801
chr1	155214401	155233801	19401	-	transcript_2144	NA	NA	eRNA	intergenic	no/slow response	19401	0.0282082	11.4075
chr1	155235194	155244596	9403	-	transcript_2145	ENSG00000177628.13	GBA	protein_coding	protein_coding	no/slow response	9403	NA	NA
chr1	155303201	155308601	5401	-	transcript_2149	NA	NA	eRNA	uaRNA	up	5401	0.0119595	10.7397
chr1	155311401	155314001	2601	-	transcript_2150	NA	NA	ncRNA	antisense	no/slow response	2601	0.0048364	22.6017
chr1	155329778	155562817	233040	-	transcript_2152	ENSG00000116539.8	ASH1L	protein_coding	protein_coding	no/slow response	233040	0.0328117	7.08779
chr1	155609401	155610001	601	-	transcript_2153	NA	NA	ncRNA	uaRNA	no/slow response	601	0.0308623	0.752468
chr1	155635601	155637601	2001	-	transcript_2154	NA	NA	eRNA	intergenic	no/slow response	2001	0.0130627	20.6992
chr1	155649426	155688714	39289	-	transcript_2156	ENSG00000163374.17	YY1AP1	protein_coding	protein_coding	no/slow response	39289	0.0808008	29.9657
chr1	155701201	155701601	401	-	transcript_2157	NA	NA	ncRNA	antisense	no/slow response	401	0.0295191	0.682357
chr1	155737201	155738401	1201	-	transcript_2158	NA	NA	ncRNA	antisense	up	1201	0.00348183	7.41138
chr1	155743201	155745801	2601	-	transcript_2159	NA	NA	eRNA	intergenic	up	2601	0.00919328	14.7023
chr1	155750253	155857163	106911	-	transcript_2161	ENSG00000116580.16	GON4L	protein_coding	protein_coding	no/slow response	106911	0.0407998	17.8453
chr1	155891528	156008201	116674	-	transcript_2163	ENSG00000116584.15	ARHGEF2	protein_coding	protein_coding	no/slow response	116674	0.0366671	23.1963
chr1	156008589	156027323	18735	-	transcript_2164	ENSG00000163479.11	SSR2	protein_coding	protein_coding	no/slow response	18735	0.108166	10.3876
chr1	156028801	156032201	3401	-	transcript_2165	NA	NA	ncRNA	intergenic	no/slow response	3401	0.0305982	25.1351
chr1	156034987	156053711	18725	-	transcript_2167	ENSG00000160803.7	UBQLN4	protein_coding	protein_coding	no/slow response	18725	0.0229676	29.3922
chr1	156054001	156054601	601	-	transcript_2168	NA	NA	eRNA	uaRNA	no/slow response	601	0.0175991	12.7474
chr1	156068984	156082426	13443	-	transcript_2169	ENSG00000254726.2	MEX3A	protein_coding	protein_coding	no/slow response	13443	0.00182568	794.599
chr1	156105201	156106401	1201	-	transcript_2170	NA	NA	eRNA	antisense	up	1201	0.00107211	0.689851
chr1	156191801	156193801	2001	-	transcript_2171	NA	NA	eRNA	uaRNA	no/slow response	2001	0.00917821	0.616988
chr1	156212401	156213201	801	-	transcript_2172	NA	NA	eRNA	conRNA	no/slow response	801	0.0184246	0.553052
chr1	156235631	156287602	51972	-	transcript_2173	ENSG00000198952.8	SMG5	protein_coding	protein_coding	no/slow response	51972	0.0133544	0.547567
chr1	156288715	156296601	7887	-	transcript_2174	ENSG00000198715.9	C1orf85	protein_coding	protein_coding	no/slow response	7887	0.0276812	26.759
chr1	156309861	156338254	28394	-	transcript_2176	ENSG00000163468.12	CCT3	protein_coding	protein_coding	no/slow response	28394	0.130312	8.59569
chr1	156402719	156421754	19036	-	transcript_2177	ENSG00000125462.14	C1orf61	protein_coding	protein_coding	no/slow response	19036	0.0332876	21.2375
chr1	156459227	156500814	41588	-	transcript_2179	ENSG00000116604.15	MEF2D	protein_coding	protein_coding	no/slow response	41588	0.0488801	0.516846
chr1	156501001	156505001	4001	-	transcript_2180	NA	NA	eRNA	intergenic	no/slow response	4001	0.0198493	2.85979
chr1	156523285	156572535	49251	-	transcript_2181	ENSG00000183856.8	IQGAP3	protein_coding	protein_coding	no/slow response	49251	0.00726422	4.18815
chr1	156590468	156601425	10958	-	transcript_2183	ENSG00000160818.14	GPATCH4	protein_coding	protein_coding	no/slow response	10958	0.0591389	12.3988
chr1	156637801	156661401	23601	-	transcript_2184	NA	NA	eRNA	antisense	no/slow response	23601	0.0215052	34.2632
chr1	156697360	156716523	19164	-	transcript_2185	ENSG00000143320.6	CRABP2	protein_coding	protein_coding	up	19164	0.00394489	32.7362
chr1	156717053	156730610	13558	-	transcript_2186	ENSG00000143319.14	ISG20L2	protein_coding	protein_coding	no/slow response	13558	0.0724014	11.9988
chr1	156735201	156767201	32001	-	transcript_2188	ENSG00000143321.16	HDGF	protein_coding	protein_coding	no/slow response	32001	9.39188e-07	1.78096e+06
chr1	156795485	156816802	21318	-	transcript_2190	ENSG00000027869.9	SH2D2A	protein_coding	protein_coding	up	21318	0.0968933	8.97073
chr1	157117542	157138545	21004	-	transcript_2191	ENSG00000117036.9	ETV3	protein_coding	protein_coding	no/slow response	21004	0.0148267	27.2875
chr1	158148601	158149801	1201	-	transcript_2192	NA	NA	eRNA	intergenic	no/slow response	1201	0.0225254	4.10533
chr1	158179162	158204198	25037	-	transcript_2193	ENSG00000176320.2	RP11-404O13.5	lincRNA	lincRNA	no/slow response	25037	0.0729656	43.4332
chr1	158246401	158248601	2201	-	transcript_2194	NA	NA	eRNA	intergenic	no/slow response	2201	0.093939	2.17725
chr1	158253001	158254001	1001	-	transcript_2195	NA	NA	ncRNA	uaRNA	no/slow response	1001	0.01178	8.6628
chr1	158273201	158288001	14801	-	transcript_2196	NA	NA	eRNA	antisense	no/slow response	14801	0.0192398	4.74767
chr1	158288801	158291401	2601	-	transcript_2197	NA	NA	eRNA	antisense	no/slow response	2601	0.0283935	4.97727
chr1	158320428	158336795	16368	-	transcript_2198	ENSG00000158485.8	CD1B	protein_coding	protein_coding	no/slow response	16368	0.0373087	51.5401
chr1	158346201	158348601	2401	-	transcript_2199	NA	NA	ncRNA	intergenic	no/slow response	2401	0.0267397	1.30509
chr1	158352201	158356801	4601	-	transcript_2200	NA	NA	ncRNA	antisense	no/slow response	4601	0.0242979	0.649991
chr1	158395801	158407201	11401	-	transcript_2201	NA	NA	eRNA	sense_intragenic	no/slow response	11401	0.0168564	2.50197
chr1	158470201	158495201	25001	-	transcript_2202	NA	NA	ncRNA	antisense	no/slow response	25001	0.0549022	14.6521
chr1	159905208	159925493	20286	-	transcript_2203	ENSG00000158710.12	TAGLN2	protein_coding	protein_coding	up	20286	0.000376303	66549.5
chr1	160015524	160031916	16393	-	transcript_2204	ENSG00000143315.6	PIGM	protein_coding	protein_coding	no/slow response	16393	0.0582744	24.3205
chr1	160078042	160098505	20464	-	transcript_2205	ENSG00000162729.11	IGSF8	protein_coding	protein_coding	no/slow response	20464	0.0251431	63.3688
chr1	160481192	160523189	41998	-	transcript_2211	ENSG00000162739.11	SLAMF6	protein_coding	protein_coding	no/slow response	41998	0.00127712	33.5554
chr1	160533759	160579449	45691	-	transcript_2212	ENSG00000066294.12	CD84	protein_coding	protein_coding	no/slow response	45691	NA	NA
chr1	160625201	160629801	4601	-	transcript_2213	NA	NA	eRNA	sense_intragenic	no/slow response	4601	0.0114146	3.97886
chr1	160667848	160711781	43934	-	transcript_2214	ENSG00000117091.7	CD48	protein_coding	protein_coding	no/slow response	43934	0.0408793	107.137
chr1	160825001	160841982	16982	-	transcript_2215	ENSG00000122223.10	CD244	protein_coding	protein_coding	no/slow response	16982	NA	NA
chr1	160994401	161023012	28612	-	transcript_2216	ENSG00000270149.3	RP11-544M22.13	protein_coding	protein_coding	no/slow response	28612	0.00321646	15.3292
chr1	161153001	161154001	1001	-	transcript_2223	NA	NA	eRNA	antisense	no/slow response	1001	0.0365259	2.49716
chr1	161163300	161177482	14183	-	transcript_2224	ENSG00000158850.12	B4GALT3	protein_coding	protein_coding	no/slow response	14183	0.0442945	18.0561
chr1	161189335	161198991	9657	-	transcript_2225	ENSG00000158859.9	ADAMTS4	protein_coding	protein_coding	no/slow response	9657	0.00976091	17.2072
chr1	161302029	161307411	5383	-	transcript_2227	ENSG00000158887.13	MPZ	protein_coding	protein_coding	no/slow response	5383	NA	NA
chr1	161313001	161314201	1201	-	transcript_2228	NA	NA	eRNA	uaRNA	no/slow response	1201	0.00987371	4.9145
chr1	161431801	161440201	8401	-	transcript_2229	NA	NA	ncRNA	intergenic	no/slow response	8401	0.0106335	18.0385
chr1	161530201	161530401	201	-	transcript_2230	NA	NA	ncRNA	intergenic	up	201	0.0487149	1.18644
chr1	161747801	161750201	2401	-	transcript_2231	NA	NA	eRNA	conRNA	no/slow response	2401	0.0119369	11.5055
chr1	162789401	162790601	1201	-	transcript_2232	NA	NA	ncRNA	uaRNA	up	1201	0.00797655	0.65019
chr1	163240503	163321723	81221	-	transcript_2233	ENSG00000143248.10	RGS5	protein_coding	protein_coding	no/slow response	81221	0.0104053	51.7408
chr1	165626801	165630801	4001	-	transcript_2234	NA	NA	eRNA	uaRNA	no/slow response	4001	0.0121292	3.7855
chr1	165646677	165698538	51862	-	transcript_2235	ENSG00000143149.10	ALDH9A1	protein_coding	protein_coding	no/slow response	51862	NA	NA
chr1	165722675	165827665	104991	-	transcript_2237	ENSG00000143183.14	TMCO1	protein_coding	protein_coding	no/slow response	104991	0.00255521	50.5605
chr1	166053472	166166288	112817	-	transcript_2238	ENSG00000188859.6	FAM78B	protein_coding	protein_coding	no/slow response	112817	0.00674221	45.5194
chr1	166275401	166275601	201	-	transcript_2239	NA	NA	ncRNA	intergenic	no/slow response	201	0.00849636	157.505
chr1	166836401	166839401	3001	-	transcript_2240	NA	NA	eRNA	uaRNA	no/slow response	3001	0.0172812	3.63506
chr1	166852076	166876233	24158	-	transcript_2241	ENSG00000152382.5	TADA1	protein_coding	protein_coding	down	24158	0.063603	33.4233
chr1	166895262	166971518	76257	-	transcript_2242	ENSG00000143195.10	ILDR2	protein_coding	protein_coding	no/slow response	76257	0.00953507	64.4781
chr1	167103601	167110601	7001	-	transcript_2243	NA	NA	eRNA	antisense	up	7001	0.00548735	5.58994
chr1	167218144	167221131	2988	-	transcript_2244	ENSG00000272205.1	RP11-277B15.3	lincRNA	lincRNA	no/slow response	2988	0.0437955	5.51365
chr1	167412960	167518516	105557	-	transcript_2245	ENSG00000198821.8	CD247	protein_coding	protein_coding	no/slow response	105557	0.0150835	12.9493
chr1	167536171	167553746	17576	-	transcript_2246	ENSG00000143162.7	CREG1	protein_coding	protein_coding	no/slow response	17576	NA	NA
chr1	167605601	167613401	7801	-	transcript_2247	NA	NA	ncRNA	intergenic	no/slow response	7801	0.00219275	1348.49
chr1	167613801	167615801	2001	-	transcript_2248	NA	NA	eRNA	intergenic	no/slow response	2001	0.0151878	45.6678
chr1	167616401	167630201	13801	-	transcript_2249	NA	NA	eRNA	conRNA	no/slow response	13801	0.0475523	13.0171
chr1	167908001	167936601	28601	-	transcript_2250	ENSG00000143158.8	MPC2	protein_coding	protein_coding	up	28601	0.0105014	44.1595
chr1	168055401	168056401	1001	-	transcript_2252	NA	NA	ncRNA	antisense	no/slow response	1001	7.64704e-05	79238
chr1	168078326	168136447	58122	-	transcript_2253	ENSG00000143147.12	GPR161	protein_coding	protein_coding	no/slow response	58122	0.00633548	90.7095
chr1	168178001	168178801	801	-	transcript_2254	NA	NA	eRNA	uaRNA	no/slow response	801	0.00780556	7.97757
chr1	168224201	168225801	1601	-	transcript_2255	NA	NA	eRNA	uaRNA	down	1601	0.0256112	6.59956
chr1	168349001	168349201	201	-	transcript_2256	NA	NA	ncRNA	intergenic	no/slow response	201	0.00352318	0.671993
chr1	169124053	169367746	243694	-	transcript_2257	ENSG00000143156.11	NME7	protein_coding	protein_coding	no/slow response	243694	0.0223529	27.3289
chr1	169393939	169454970	61032	-	transcript_2258	ENSG00000117477.10	CCDC181	protein_coding	protein_coding	no/slow response	61032	0.00710395	9.99297
chr1	169456104	169485932	29829	-	transcript_2259	ENSG00000117479.10	SLC19A2	protein_coding	protein_coding	no/slow response	29829	0.0314251	54.8502
chr1	169688897	169711587	22691	-	transcript_2260	ENSG00000188404.6	SELL	protein_coding	protein_coding	down	22691	0.0303859	32.0297
chr1	169788900	169794881	5982	-	transcript_2261	ENSG00000171806.9	METTL18	protein_coding	protein_coding	no/slow response	5982	0.0385507	38.394
chr1	169834929	169893895	58967	-	transcript_2262	ENSG00000000457.11	SCYL3	protein_coding	protein_coding	no/slow response	58967	0.00722909	11.517
chr1	169913882	170074675	160794	-	transcript_2263	ENSG00000075945.10	KIFAP3	protein_coding	protein_coding	no/slow response	160794	0.0343946	0.674858
chr1	170528401	170532001	3601	-	transcript_2264	NA	NA	eRNA	uaRNA	no/slow response	3601	0.0288523	2.19921
chr1	171270401	171270801	401	-	transcript_2265	NA	NA	ncRNA	antisense	no/slow response	401	0.00155812	141.546
chr1	171483401	171483601	201	-	transcript_2266	NA	NA	eRNA	intergenic	no/slow response	201	0.00352517	0.671322
chr1	171484201	171486001	1801	-	transcript_2267	NA	NA	eRNA	conRNA	no/slow response	1801	0.0112046	5.5832
chr1	171698552	171742057	43506	-	transcript_2269	ENSG00000117533.12	VAMP4	protein_coding	protein_coding	no/slow response	43506	0.000203851	117.755
chr1	171780801	171781201	401	-	transcript_2270	NA	NA	eRNA	uaRNA	no/slow response	401	0.0315067	0.94533
chr1	172376142	172444054	67913	-	transcript_2271	ENSG00000135845.7	PIGC	protein_coding	protein_coding	no/slow response	67913	0.0148124	34.5482
chr1	172531001	172532401	1401	-	transcript_2272	NA	NA	eRNA	uaRNA	no/slow response	1401	0.0328964	1.15989
chr1	173429201	173477201	48001	-	transcript_2273	NA	NA	eRNA	uaRNA	no/slow response	48001	0.00770074	73.2045
chr1	173791416	173825374	33959	-	transcript_2275	ENSG00000120334.13	CENPL	protein_coding	protein_coding	no/slow response	33959	NA	NA
chr1	173826201	173832601	6401	-	transcript_2276	NA	NA	ncRNA	antisense	up	6401	0.00592263	13.1845
chr1	173833001	173834801	1801	-	transcript_2277	NA	NA	ncRNA	antisense	no/slow response	1801	0.00629756	14.9162
chr1	173836401	173842201	5801	-	transcript_2278	NA	NA	ncRNA	antisense	up	5801	0.0107762	10.5712
chr1	173843001	173844601	1601	-	transcript_2279	NA	NA	ncRNA	antisense	up	1601	0.0202624	3.60379
chr1	173845201	173868001	22801	-	transcript_2280	NA	NA	eRNA	uaRNA	no/slow response	22801	0.173134	6.80061
chr1	173928650	174022344	93695	-	transcript_2282	ENSG00000135870.9	RC3H1	protein_coding	protein_coding	no/slow response	93695	0.00386127	6.19053
chr1	174981880	175023387	41508	-	transcript_2283	ENSG00000120333.4	MRPS14	protein_coding	protein_coding	no/slow response	41508	0.00869166	34.9284
chr1	175099201	175107601	8401	-	transcript_2284	NA	NA	ncRNA	antisense	up	8401	0.0197556	5.32466
chr1	175154264	175193014	38751	-	transcript_2285	ENSG00000235750.7	KIAA0040	protein_coding	protein_coding	no/slow response	38751	0.00745515	5.00401
chr1	175891023	176207243	316221	-	transcript_2287	ENSG00000143207.17	RFWD2	protein_coding	protein_coding	no/slow response	316221	0.00671021	6.73547
chr1	179024201	179025801	1601	-	transcript_2288	NA	NA	eRNA	uaRNA	no/slow response	1601	0.0248052	0.733611
chr1	179077601	179078401	801	-	transcript_2289	NA	NA	ncRNA	intergenic	up	801	0.00485775	4.65005
chr1	179080748	179229644	148897	-	transcript_2290	ENSG00000143322.17	ABL2	protein_coding	protein_coding	no/slow response	148897	0.00476935	20.5937
chr1	179364801	179365801	1001	-	transcript_2291	NA	NA	eRNA	conRNA	no/slow response	1001	0.0497326	1.20773
chr1	179829061	179837369	8309	-	transcript_2292	ENSG00000231966.1	RP11-12M5.4	lincRNA	lincRNA	up	8309	2.51792e-07	540865
chr1	179838066	179882867	44802	-	transcript_2293	ENSG00000169905.10	TOR1AIP2	protein_coding	protein_coding	no/slow response	44802	0.0549237	6.41869
chr1	179953568	179954291	724	-	transcript_2294	ENSG00000260360.1	RP11-533E19.5	lincRNA	lincRNA	no/slow response	724	0.0189468	4.64156
chr1	180149601	180154401	4801	-	transcript_2295	NA	NA	eRNA	uaRNA	no/slow response	4801	0.022235	3.18512
chr1	180251227	180502829	251603	-	transcript_2296	ENSG00000230124.4	LHX4-AS1	protein_coding	protein_coding	no/slow response	251603	NA	NA
chr1	180921164	181022896	101733	-	transcript_2297	ENSG00000135823.11	STX6	protein_coding	protein_coding	no/slow response	101733	0.0334961	19.0743
chr1	181094201	181105401	11201	-	transcript_2298	NA	NA	eRNA	intergenic	no/slow response	11201	0.0122571	5.22112
chr1	182027601	182029601	2001	-	transcript_2299	NA	NA	eRNA	intergenic	no/slow response	2001	0.0151418	6.45001
chr1	182298001	182300201	2201	-	transcript_2300	NA	NA	ncRNA	intergenic	no/slow response	2201	0.0737927	2.59801
chr1	182378109	182391778	13670	-	transcript_2301	ENSG00000135821.14	GLUL	protein_coding	protein_coding	no/slow response	13670	0.210545	32.2718
chr1	182573126	182589245	16120	-	transcript_2302	ENSG00000135828.9	RNASEL	protein_coding	protein_coding	down	16120	0.00982565	69.1022
chr1	182836201	182839401	3201	-	transcript_2303	NA	NA	eRNA	conRNA	no/slow response	3201	0.0104969	22.9756
chr1	183466601	183473001	6401	-	transcript_2304	NA	NA	eRNA	conRNA	no/slow response	6401	0.0190821	5.63227
chr1	183617426	183635867	18442	-	transcript_2305	ENSG00000162704.13	ARPC5	protein_coding	protein_coding	no/slow response	18442	0.0340787	49.8849
chr1	184049001	184051601	2601	-	transcript_2306	NA	NA	eRNA	uaRNA	no/slow response	2601	0.0247714	1.99722
chr1	184385495	184386813	1319	-	transcript_2307	ENSG00000271387.1	RP11-382D12.2	lincRNA	lincRNA	no/slow response	1319	0.0641692	0.845773
chr1	184687043	184754828	67786	-	transcript_2308	ENSG00000116406.16	EDEM3	protein_coding	protein_coding	no/slow response	67786	0.060721	12.576
chr1	185115041	185156936	41896	-	transcript_2309	ENSG00000121486.9	TRMT1L	protein_coding	protein_coding	no/slow response	41896	0.0129953	33.1241
chr1	185273049	185317258	44210	-	transcript_2310	ENSG00000116679.13	IVNS1ABP	protein_coding	protein_coding	up	44210	0.163023	7.00115
chr1	185558528	185559973	1446	-	transcript_2311	ENSG00000228309.4	LINC01350	lincRNA	lincRNA	up	1446	0.00148316	0.65373
chr1	185561201	185561801	601	-	transcript_2312	NA	NA	eRNA	intergenic	up	601	0.00235712	0.61144
chr1	185566001	185567001	1001	-	transcript_2313	NA	NA	eRNA	intergenic	up	1001	NA	NA
chr1	186301401	186306801	5401	-	transcript_2314	NA	NA	eRNA	antisense	up	5401	0.00756434	3.70755
chr1	186307946	186375695	67750	-	transcript_2315	ENSG00000047410.11	TPR	protein_coding	protein_coding	no/slow response	67750	NA	NA
chr1	187070601	187073401	2801	-	transcript_2316	NA	NA	ncRNA	conRNA	up	2801	0.0158847	4.56682
chr1	192706001	192707201	1201	-	transcript_2317	NA	NA	ncRNA	intergenic	no/slow response	1201	0.00675785	26.6393
chr1	192737401	192739601	2201	-	transcript_2318	NA	NA	ncRNA	intergenic	no/slow response	2201	0.00818867	29.3387
chr1	192924608	192955370	30763	-	transcript_2319	ENSG00000234871.1	LINC01032	lincRNA	lincRNA	no/slow response	30763	1.32514e-07	739866
chr1	192972651	193059319	86669	-	transcript_2321	ENSG00000116750.11	UCHL5	protein_coding	protein_coding	no/slow response	86669	0.0222465	17.4431
chr1	193095831	193105379	9549	-	transcript_2323	ENSG00000023572.6	GLRX2	protein_coding	protein_coding	no/slow response	9549	0.00674323	43.0857
chr1	193120601	193121801	1201	-	transcript_2324	NA	NA	eRNA	uaRNA	no/slow response	1201	0.043806	0.871381
chr1	197077229	197164680	87452	-	transcript_2325	ENSG00000066279.14	ASPM	protein_coding	protein_coding	no/slow response	87452	0.0414772	26.3579
chr1	197165028	197201263	36236	-	transcript_2326	ENSG00000177888.7	ZBTB41	protein_coding	protein_coding	no/slow response	36236	0.0300635	49.8178
chr1	197500761	197774897	274137	-	transcript_2327	ENSG00000213047.9	DENND1B	protein_coding	protein_coding	no/slow response	274137	0.0572718	2.73561
chr1	197897001	197902801	5801	-	transcript_2328	NA	NA	eRNA	conRNA	no/slow response	5801	0.0152139	4.07211
chr1	198152601	198159201	6601	-	transcript_2329	NA	NA	eRNA	antisense	no/slow response	6601	0.00965733	8.11587
chr1	198179001	198179601	601	-	transcript_2330	NA	NA	eRNA	antisense	no/slow response	601	0.0177128	7.76632
chr1	198187001	198188201	1201	-	transcript_2331	NA	NA	eRNA	antisense	up	1201	0.00464101	0.574839
chr1	198474001	198508201	34201	-	transcript_2332	NA	NA	ncRNA	intergenic	no/slow response	34201	0.00709208	18.8126
chr1	198508801	198519801	11001	-	transcript_2333	NA	NA	eRNA	intergenic	no/slow response	11001	0.0126851	47.7958
chr1	198620001	198621601	1601	-	transcript_2334	NA	NA	eRNA	intergenic	no/slow response	1601	0.0174801	0.678385
chr1	198640201	198641801	1601	-	transcript_2335	NA	NA	ncRNA	antisense	up	1601	0.00499451	0.523125
chr1	198655001	198656601	1601	-	transcript_2336	NA	NA	eRNA	antisense	up	1601	0.00744465	6.52049
chr1	198667601	198669201	1601	-	transcript_2337	NA	NA	eRNA	antisense	up	1601	0.00275588	0.651505
chr1	198673001	198676201	3201	-	transcript_2338	NA	NA	eRNA	antisense	up	3201	0.0133785	5.41311
chr1	198676801	198679001	2201	-	transcript_2339	NA	NA	eRNA	antisense	up	2201	0.00121638	0.662821
chr1	198680201	198682001	1801	-	transcript_2340	NA	NA	eRNA	antisense	up	1801	0.0208732	0.803499
chr1	198806201	199023507	217307	-	transcript_2341	ENSG00000229989.3	MIR181A1HG	lincRNA	lincRNA	no/slow response	217307	0.128756	20.2475
chr1	199024201	199024601	401	-	transcript_2342	NA	NA	ncRNA	intergenic	no/slow response	401	0.0158907	19.815
chr1	199025401	199125801	100401	-	transcript_2343	NA	NA	eRNA	intergenic	up	100401	0.0248106	26.4974
chr1	199126201	199178801	52601	-	transcript_2344	NA	NA	eRNA	intergenic	no/slow response	52601	0.0307237	22.276
chr1	200341540	200387067	45528	-	transcript_2345	ENSG00000203721.3	LINC00862	lincRNA	lincRNA	no/slow response	45528	0.00296469	0.648354
chr1	200404506	200409998	5493	-	transcript_2347	ENSG00000162702.7	ZNF281	protein_coding	protein_coding	no/slow response	5493	0.159408	46.0659
chr1	200549650	200620713	71064	-	transcript_2348	ENSG00000118193.9	KIF14	protein_coding	protein_coding	no/slow response	71064	0.0390606	92.3843
chr1	200631601	200633001	1401	-	transcript_2349	NA	NA	ncRNA	sense_intragenic	no/slow response	1401	0.0111215	0.98958
chr1	200638097	200669897	31801	-	transcript_2350	ENSG00000118197.11	DDX59	protein_coding	protein_coding	no/slow response	31801	0.0385642	16.6365
chr1	200962605	201023488	60884	-	transcript_2351	ENSG00000116852.12	KIF21B	protein_coding	protein_coding	no/slow response	60884	0.00433744	171.26
chr1	201131296	201154463	23168	-	transcript_2353	ENSG00000116857.14	TMEM9	protein_coding	protein_coding	no/slow response	23168	0.0128965	7.38471
chr1	201463210	201469189	5980	-	transcript_2354	ENSG00000174307.6	PHLDA3	protein_coding	protein_coding	no/slow response	5980	0.00878808	15.0649
chr1	201482011	201507094	25084	-	transcript_2355	ENSG00000159176.11	CSRP1	protein_coding	protein_coding	no/slow response	25084	0.0510208	15.5949
chr1	201826001	201829601	3601	-	transcript_2356	NA	NA	eRNA	conRNA	no/slow response	3601	0.0202784	0.991228
chr1	201954201	201955401	1201	-	transcript_2357	NA	NA	eRNA	uaRNA	no/slow response	1201	0.0329529	4.05389
chr1	202327576	202341910	14335	-	transcript_2360	ENSG00000077152.7	UBE2T	protein_coding	protein_coding	no/slow response	14335	0.0151097	79.5914
[truncated: 20,143 more rows]
