# Supplementary material for: TT‐seq captures enhancer landscapes immediately after T‐cell stimulation
Source: Mol Syst Biol. 2017 Mar 7;13(3):920. doi: 10.15252/msb.20167507 (PMC5371733; doi:10.15252/msb.20167507)
Supplement: Supplementary file 4 — Table EV2 [file MSB-13-920-s004.xls]

## Sheet: TableEV2.txt
Table EV2 - Normalized Read Counts, averaged over Replicates
Transcript	Jurkat_L_00min	Jurkat_L_05min	Jurkat_L_10min	Jurkat_L_15min	Jurkat_T_00min	Jurkat_T_05min	Jurkat_T_10min	Jurkat_T_15min
transcript_1	24838	52410	22487	16299	40454	55269	57400	66584
transcript_2	5057	3183	3445	3929	3624	3391	3119	3162
transcript_3	5356	4937	5267	4634	4859	5197	4613	4559
transcript_4	110	200	411	736	90	150	233	301
transcript_5	579	461	408	455	614	659	720	861
transcript_6	494	555	655	754	1184	1173	1241	1550
transcript_8	595	996	534	224	1106	1127	1051	1329
transcript_9	1420	1622	2372	3480	1491	2188	2352	3335
transcript_10	1348	3051	1328	1137	2093	2200	2063	2944
transcript_11	206	136	190	285	46	84	62	110
transcript_12	2071	1586	1638	1554	2064	2847	2682	3350
transcript_13	252	232	157	128	320	346	251	323
transcript_14	13	20	13	36	70	42	64	77
transcript_15	643	464	608	868	755	793	703	1124
transcript_16	1046	1306	981	981	1256	1719	1816	2411
transcript_17	449	442	213	145	579	521	514	727
transcript_18	298	191	136	168	471	415	443	565
transcript_19	310	228	275	393	416	496	531	790
transcript_20	93	53	77	69	10	50	42	53
transcript_21	2607	2867	2354	1891	2037	2224	2282	2045
transcript_22	2361	3299	2283	2627	1882	1988	1932	2472
transcript_23	59	59	107	227	38	109	128	156
transcript_24	3081	3696	2719	3184	2467	3116	2978	4088
transcript_25	234	134	259	323	141	123	169	159
transcript_26	1238	1199	1028	1118	1463	1827	1845	2508
transcript_28	70	86	110	200	34	161	107	223
transcript_29	44	164	207	353	12	59	105	153
transcript_30	316	212	243	254	104	153	137	120
transcript_31	60	41	43	55	62	56	54	84
transcript_32	271	190	210	235	90	95	82	146
transcript_33	43	32	36	33	42	41	42	52
transcript_34	102	77	103	69	49	59	74	81
transcript_35	622	346	327	259	351	378	289	312
transcript_36	19791	18468	20108	26748	15488	18355	17979	22015
transcript_37	6526	7841	6338	5311	7701	9017	8678	9346
transcript_38	363	221	357	317	232	227	189	287
transcript_39	866	693	701	585	1029	1242	1139	1522
transcript_40	241	226	215	110	807	858	786	928
transcript_41	146	201	331	408	29	59	79	87
transcript_42	1278	1122	854	826	1776	1735	1670	1768
transcript_43	114	27	36	30	36	19	7	11
transcript_44	1392	1862	1386	997	2247	1909	2374	2171
transcript_45	47	55	90	87	37	53	80	82
transcript_46	126	51	40	44	46	57	45	31
transcript_47	49516	33488	46454	54707	55718	59926	59163	68703
transcript_48	351	253	252	268	367	420	444	372
transcript_49	4	26	67	98	0	2	6	25
transcript_50	102	80	72	53	34	30	23	23
transcript_51	417	191	177	127	154	201	149	157
transcript_52	2133	2513	2208	2540	2683	2884	3197	3457
transcript_55	35	51	35	26	3	4	8	11
transcript_56	37388	29775	32620	36609	36461	33290	30282	30545
transcript_57	3349	3920	2593	1946	3785	3780	3338	3453
transcript_58	2768	3901	2923	2784	2299	2149	2015	2051
transcript_59	7019	9586	7433	4630	9516	10077	10440	9987
transcript_61	513	396	464	391	166	183	213	152
transcript_62	25	64	27	23	93	130	96	113
transcript_63	3730	4827	3693	3394	5299	5500	5049	6096
transcript_64	3881	3514	4479	5481	3191	3365	3340	3793
transcript_65	90	46	94	70	2	21	6	17
transcript_66	11326	8572	10845	13744	6959	6059	6221	6331
transcript_68	5194	4911	4973	4761	4266	5025	5239	6195
transcript_69	4	2	15	33	0	5	1	3
transcript_70	129	76	63	47	110	98	108	101
transcript_71	41	36	30	10	30	34	27	25
transcript_72	105	94	83	61	84	52	114	99
transcript_73	91	76	81	30	86	53	47	73
transcript_74	382	313	400	294	229	236	335	341
transcript_75	164	94	147	187	126	120	122	128
transcript_76	51	59	61	67	36	34	21	53
transcript_77	2173	2266	2033	2417	2978	2708	3131	3368
transcript_78	14498	18529	14326	13786	14699	13895	13033	13050
transcript_80	43	62	67	94	17	18	28	51
transcript_81	17506	16723	16754	18780	14392	12620	12257	12150
transcript_82	58	43	58	68	56	64	51	68
transcript_83	52	62	43	51	48	75	85	67
transcript_84	10268	16106	10481	9204	14728	15264	16089	15694
transcript_88	19063	19412	19296	18770	14715	16351	16263	15586
transcript_89	13840	15755	13423	12378	16805	15570	15972	14319
transcript_91	137	235	126	116	97	173	96	135
transcript_92	5403	4773	4645	4374	5838	6460	6403	6363
transcript_94	341	260	120	43	74	175	151	79
transcript_95	3611	2985	3836	4544	2332	3015	2689	3195
transcript_96	24	39	97	141	1	5	22	41
transcript_97	588	873	468	201	1241	1284	1205	1292
transcript_98	96	106	86	43	11	42	12	13
transcript_99	1409	1459	1741	1742	1349	2196	2060	2217
transcript_100	780	2181	1093	195	637	536	672	561
transcript_101	10026	10777	12350	14399	8096	8190	7606	8753
transcript_103	954	848	493	547	313	663	635	2296
transcript_104	3853	3999	3350	3391	5036	4687	4740	5095
transcript_106	70	59	74	113	28	68	65	65
transcript_107	8492	9816	7873	7719	7849	8251	7949	8263
transcript_108	63	20	42	29	17	15	19	25
transcript_109	1820	2090	1504	904	1715	1966	1689	2159
transcript_110	5696	6393	7782	9219	3880	5017	5260	6138
transcript_111	192	1010	143	2	13	25	11	7
transcript_112	43835	47263	53330	60519	33455	33663	32672	35038
transcript_114	19	33	46	97	23	15	16	27
transcript_115	90	28	22	11	41	26	38	7
transcript_116	31998	27505	30466	35168	26344	25004	23419	24911
transcript_117	43	27	29	32	13	1	5	3
transcript_118	3703	3267	4524	5736	3483	4512	4569	4875
transcript_119	85	165	195	4	0	7	5	4
transcript_122	5130	7690	6009	4778	4907	5042	4610	4324
transcript_124	10	22	40	124	2	27	25	33
transcript_125	39	189	50	16	124	190	174	145
transcript_126	10806	14192	12542	10379	9523	9880	10265	10384
transcript_127	9666	8903	9474	9737	7332	7400	7644	8503
transcript_128	28	15	14	44	83	96	89	135
transcript_129	668	445	656	948	372	416	405	558
transcript_130	59	57	64	97	86	93	92	107
transcript_131	57	72	84	93	117	124	102	95
transcript_132	35453	38397	38185	40846	30798	34390	35441	36692
transcript_133	10	13	9	11	15	7	9	2
transcript_134	12776	12291	11021	10003	10565	10435	10622	11339
transcript_135	12	16	42	103	8	2	11	43
transcript_136	6202	6579	6522	5719	5185	5520	5624	5714
transcript_137	54	64	108	218	14	53	56	75
transcript_138	10	15	25	67	7	22	23	31
transcript_139	163	125	164	200	21	61	67	31
transcript_140	220	78	84	112	404	324	326	340
transcript_141	127	147	121	207	92	217	229	465
transcript_142	74	48	68	113	53	53	83	213
transcript_143	959	693	998	1491	269	336	356	470
transcript_144	292	373	434	609	120	228	377	358
transcript_145	2080	1483	1725	2097	3481	3355	3506	4185
transcript_146	20	28	24	72	4	15	3	46
transcript_147	1126	890	989	898	410	446	450	498
transcript_148	42	91	119	156	32	59	67	67
transcript_149	5203	4564	4942	5599	3213	3137	2747	2725
transcript_150	140	174	172	204	124	115	126	194
transcript_151	213	177	316	442	178	177	152	243
transcript_152	3072	3789	2889	3291	2013	2565	2563	2956
transcript_153	973	1300	928	281	615	652	615	618
transcript_154	538	371	472	460	218	245	188	274
transcript_155	375	333	528	712	194	295	358	322
transcript_158	10512	9674	9598	7668	9770	9551	8554	8459
transcript_159	1148	2297	3773	4930	407	694	803	1270
transcript_160	97	63	120	134	27	34	12	28
transcript_161	731	943	587	301	858	839	791	955
transcript_163	174	94	106	94	32	22	38	30
transcript_164	137	75	113	166	8	31	76	35
transcript_165	6	13	11	12	0	15	2	1
transcript_166	31	26	51	127	10	20	16	26
transcript_167	1071	1229	1043	1190	1432	1264	1565	1429
transcript_168	13	24	71	179	4	26	45	64
transcript_169	32481	29639	32319	39748	22502	22425	23643	23742
transcript_170	1	1	35	58	0	3	1	7
transcript_171	12308	13241	12812	12828	10433	10469	10702	9900
transcript_173	10665	4846	5911	6442	12328	10951	9819	9645
transcript_174	18044	13223	20730	29862	15775	22357	25234	29090
transcript_175	29917	28661	28870	28905	22942	19884	19413	18609
transcript_176	70	106	107	203	45	67	67	62
transcript_177	15	34	44	48	2	27	12	29
transcript_178	86	124	121	206	36	96	73	101
transcript_179	102	78	112	103	28	18	16	25
transcript_180	653	743	661	273	518	595	469	455
transcript_181	42	35	30	13	6	8	5	3
transcript_182	297	113	78	46	63	40	55	5
transcript_183	311	330	377	305	97	110	129	97
transcript_184	117	74	32	9	19	30	17	10
transcript_185	22171	36547	26519	16757	36893	40614	43421	45435
transcript_187	6862	6543	5819	5091	4413	4300	4591	4207
transcript_188	65	61	132	195	11	26	28	20
transcript_189	75	97	188	262	28	24	63	62
transcript_190	5939	7703	5935	5318	6326	7157	7136	7561
transcript_191	4	3	2	2	11	1	0	1
transcript_192	8801	8932	9368	9384	9315	8760	8666	8253
transcript_193	64	52	62	88	22	19	16	29
transcript_194	3034	4532	3241	1973	7196	5303	5375	5285
transcript_195	2668	2538	2492	2387	4950	4648	4836	4731
transcript_196	27028	29085	26134	24389	26443	27079	27342	26655
transcript_198	22796	21141	21838	23111	17631	15199	15677	14587
transcript_199	86	86	116	177	18	18	16	31
transcript_200	0	0	1	8	0	0	0	6
transcript_201	772	777	646	358	384	379	415	287
transcript_202	136	103	168	80	54	68	78	74
transcript_203	5696	7528	5048	3621	7437	7164	7220	7045
transcript_204	11682	12880	12427	11327	10962	8865	8687	7947
transcript_205	1022	2382	1203	592	1321	1234	1312	1285
transcript_208	2804	3788	2490	1036	3760	3441	3495	2931
transcript_209	641	883	834	550	431	694	556	619
transcript_210	16575	19428	18086	16442	18760	19168	18988	19664
transcript_211	45	27	38	57	17	15	26	9
transcript_212	250	406	246	111	100	194	135	178
transcript_213	21981	25814	28665	31160	25939	28245	28931	31694
transcript_215	209	113	199	178	77	73	41	59
transcript_216	6502	4950	5563	5417	7452	7338	6686	7263
transcript_217	417	242	303	309	104	162	105	102
transcript_218	73	60	80	42	65	62	42	41
transcript_219	134	115	175	215	93	119	83	97
transcript_220	83026	70461	76611	86865	71873	71773	67249	72570
transcript_221	740	1075	1178	1804	711	913	946	1013
transcript_223	117	166	259	504	118	129	121	173
transcript_224	6348	6244	6017	5083	6120	6909	6402	7107
transcript_225	170	104	187	211	54	64	57	85
transcript_226	94	28	62	47	18	17	28	33
transcript_227	10267	12564	11641	13233	9943	11272	12106	13220
transcript_228	12	39	13	3	61	54	53	48
transcript_229	4874	7185	5415	5091	5428	4260	4571	4443
transcript_230	4694	4586	4210	3654	2946	3725	3278	3612
transcript_231	1242	1375	1369	1190	2143	2792	2764	3464
transcript_233	22	107	171	357	7	104	97	121
transcript_234	501	423	377	346	418	497	389	543
transcript_235	317	253	148	67	296	399	329	368
transcript_236	101	213	176	113	127	193	135	176
transcript_237	52	96	100	61	46	100	86	68
transcript_238	1505	998	875	708	275	467	328	351
transcript_239	2855	2595	3279	3444	2867	2720	3030	2713
transcript_240	6629	7881	6521	5852	5853	5397	5384	4803
transcript_241	6917	6319	4749	3507	6406	5774	5529	5139
transcript_243	79	117	253	362	28	36	71	99
transcript_244	717	420	382	278	697	801	796	877
transcript_245	3394	6022	4023	1713	4431	5340	5327	6071
transcript_246	17	37	100	140	11	18	44	36
transcript_247	3875	8436	6404	3361	1681	1528	1641	1722
transcript_248	78	78	205	390	12	36	91	99
transcript_249	1238	1044	922	1032	951	916	1173	1069
transcript_250	18497	20995	20688	23319	18733	20085	20914	19390
transcript_252	40281	60131	35773	39460	25629	31629	34630	42124
transcript_253	3642	3824	4497	5546	3759	3836	4128	4464
transcript_254	151	136	199	207	32	43	44	60
transcript_255	853	1083	1105	2161	447	1085	1313	2455
transcript_256	714	476	541	521	368	338	255	309
transcript_257	199	134	158	201	173	138	166	165
transcript_258	137	134	137	166	139	92	135	112
transcript_259	3468	3075	3317	4051	3256	3169	3372	3224
transcript_260	15	15	27	60	0	24	19	17
transcript_261	28473	23091	26798	28031	18050	18284	18788	18197
transcript_263	38474	57874	40409	36540	37240	33157	34247	32604
transcript_264	55	34	41	73	27	24	16	47
transcript_265	23	18	10	6	12	5	20	18
transcript_266	4313	2705	3728	4731	5048	5098	4909	5553
transcript_267	516	1152	1058	553	341	307	249	320
transcript_268	21	73	80	12	0	7	0	1
transcript_269	153	91	117	79	46	42	72	32
transcript_270	10049	9524	10064	10466	9631	8865	8419	8082
transcript_272	1446	1043	985	1104	1493	1877	1814	2091
transcript_273	25311	18716	23161	28374	50249	42901	43867	44831
transcript_274	239	297	598	1355	195	411	542	722
transcript_275	306	162	295	330	68	79	49	103
transcript_276	143	71	18	17	36	25	25	1
transcript_277	38	7	8	12	12	8	0	0
transcript_278	119	59	54	32	44	12	19	25
transcript_279	126	97	59	38	28	38	15	7
transcript_282	24341	29863	24960	23673	27947	27671	28461	29067
transcript_286	5394	9788	4891	5460	9392	10130	9833	10693
transcript_287	85	101	176	210	72	63	71	154
transcript_288	21194	13564	16904	16223	38981	42744	42322	44468
transcript_290	14594	13523	12492	11275	23339	23027	24032	24295
transcript_291	941	1376	773	493	875	889	846	890
transcript_292	188	187	179	173	78	73	56	70
transcript_293	702	473	488	450	332	331	361	292
transcript_294	151	110	151	139	104	90	123	96
transcript_296	3353	2872	3193	3932	4627	4095	4439	3897
transcript_297	29307	34138	30456	31774	45656	43980	42942	40430
transcript_298	34	63	52	24	11	12	6	4
transcript_299	820	2693	639	152	447	550	563	699
transcript_300	11997	15906	13083	12463	19063	16929	17836	17234
transcript_302	3102	2251	3043	3681	3568	4096	3720	3931
transcript_303	602	468	488	478	690	817	769	744
transcript_304	475	424	643	703	678	758	681	817
transcript_305	29	68	94	106	22	35	42	89
transcript_306	6864	4549	6462	7720	6920	7139	7254	7832
transcript_308	10	3	21	40	0	4	0	4
transcript_309	208	330	216	87	158	126	143	144
transcript_310	2120	1737	1789	1453	2384	2171	2457	2478
transcript_311	56	25	46	120	16	18	22	9
transcript_312	4763	6597	4228	4073	8998	8317	8381	7452
transcript_313	77	90	92	120	65	49	90	76
transcript_314	27	29	37	34	16	10	22	31
transcript_315	49	44	68	56	17	26	37	38
transcript_316	34639	43809	43364	46539	32947	35396	36925	33886
transcript_318	2742	2686	2441	2252	2403	2641	2418	3091
transcript_319	5444	6301	4416	4005	10131	7572	7551	6626
transcript_323	2942	2427	2322	2128	2702	2714	2590	2653
transcript_324	34	76	110	143	10	16	31	44
transcript_325	9073	6700	7678	7896	6821	7194	7017	8318
transcript_326	35	47	68	158	3	4	10	49
transcript_327	28	14	44	69	2	3	13	8
transcript_328	31988	35621	36940	43799	35985	37819	39543	39244
transcript_331	102	162	279	376	29	64	61	99
transcript_332	45	29	33	57	4	9	24	11
transcript_333	139	65	89	115	19	32	33	15
transcript_334	243	177	414	670	73	88	87	147
transcript_335	3163	2455	3964	5115	1624	1513	1455	1998
transcript_336	78	49	76	84	0	15	16	19
transcript_337	681	710	1278	2026	343	339	463	590
transcript_338	4	8	21	17	0	0	1	0
transcript_339	9269	9299	9695	11269	11140	10697	10223	10390
transcript_340	78	92	96	96	82	89	119	95
transcript_341	690	857	861	640	817	919	1059	1114
transcript_342	202	172	244	285	39	67	57	55
transcript_343	18	55	11	5	13	9	12	25
transcript_344	6238	7266	6343	6396	5684	6037	6607	6313
transcript_345	834	672	483	291	891	847	881	696
transcript_346	810	667	700	554	488	715	797	687
transcript_347	48	36	54	48	34	77	38	71
transcript_348	153	160	232	146	192	221	282	194
transcript_349	637	634	803	1074	475	820	870	851
transcript_350	22	9	24	28	5	23	12	38
transcript_351	24	34	40	53	14	30	18	64
transcript_352	65	82	101	130	32	95	105	92
transcript_353	9641	10567	10580	12538	9399	9570	9670	9900
transcript_355	5054	5621	5421	5724	5243	5429	5815	5908
transcript_357	113	122	214	335	136	224	294	268
transcript_358	47	41	112	207	76	131	186	163
transcript_359	21	12	38	80	21	31	25	69
transcript_360	18	27	45	75	26	25	43	44
transcript_361	41	49	97	219	71	41	66	114
transcript_362	305206	229420	272223	344791	204626	211853	203948	219515
transcript_363	91	60	116	215	68	116	93	45
transcript_364	226	160	261	614	219	206	171	160
transcript_365	72	36	58	98	62	34	27	43
transcript_366	126	82	83	172	132	105	85	68
transcript_367	8571	7737	7896	6815	7104	7312	7067	7039
transcript_368	71	101	74	28	48	84	85	47
transcript_369	57	64	100	234	50	43	55	57
transcript_370	20	23	44	64	24	2	7	26
transcript_371	2895	2080	2699	2921	2271	2513	2296	2525
transcript_373	16327	19019	15476	14566	14501	14044	14077	14260
transcript_374	21078	19739	21854	23850	16413	13023	12883	11741
transcript_375	7764	9746	7982	6923	6404	6322	6424	5537
transcript_376	14419	25328	15311	9747	14489	12779	12321	11913
transcript_377	2878	3432	3263	2839	3464	4039	4044	3789
transcript_378	1046	1044	1036	809	936	1144	1190	1098
transcript_379	2519	2287	2295	1935	2117	1815	1531	1452
transcript_380	30847	28100	32107	36305	17146	18005	17944	17994
transcript_381	1254	2548	2413	2829	500	823	915	1155
transcript_382	27336	27063	35433	46858	20458	23487	24633	27404
transcript_383	1145	1005	1629	2149	1275	1840	1708	2173
transcript_384	3	3	2	1	0	3	9	0
transcript_385	448	811	1577	2511	59	176	214	441
transcript_386	20	24	52	97	0	11	11	18
transcript_387	71	82	137	229	21	43	36	19
transcript_388	96	232	395	641	10	34	77	110
transcript_389	12	14	41	69	0	5	6	19
transcript_390	63	37	54	70	11	28	7	14
transcript_391	443	218	218	190	145	114	97	113
transcript_392	3369	2479	3325	4193	6607	5998	5836	5707
transcript_394	2528	2564	2781	2801	2766	2898	3076	2806
transcript_395	5340	6315	4479	3150	4232	4514	4269	4038
transcript_396	46152	60422	50863	61388	60460	62085	64610	68027
transcript_397	4462	4763	4746	4257	4248	4201	4157	4061
transcript_400	2094	2649	2130	1583	1730	1814	1925	1795
transcript_401	3628	3376	3038	2525	2882	2839	2826	2945
transcript_402	130	56	77	65	52	53	50	26
transcript_403	4566	4704	4307	4462	7411	7682	7669	8766
transcript_404	101	44	47	30	99	45	31	45
transcript_405	53	43	33	22	32	36	64	40
transcript_406	9168	9817	9103	9944	9731	9742	9604	11110
transcript_407	4197	3910	2819	2819	7791	7193	6734	7502
transcript_408	170	135	265	354	104	139	177	204
transcript_409	13116	11924	13185	13436	10566	8714	8538	9042
transcript_410	26082	26371	29075	34349	26856	26964	27600	28662
transcript_413	6660	8216	5583	3589	7226	8278	8476	8892
transcript_414	1150	2096	1054	380	1049	1057	1150	1285
transcript_415	2774	2454	1905	1718	3701	3837	3595	3806
transcript_416	6203	5582	5444	4137	6055	6180	5949	6164
transcript_417	35902	62767	45631	42791	62815	67253	68394	66115
transcript_421	24	5	21	8	13	4	5	0
transcript_422	2353	7115	3192	493	2007	1663	1821	1855
transcript_423	323	258	253	233	101	103	97	98
transcript_424	5210	4745	5900	6632	2636	3158	3268	3491
transcript_425	880	1010	804	352	1251	1161	1259	1274
transcript_426	116	84	159	290	8	22	25	41
transcript_427	5997	5259	5314	4425	5987	5620	5635	5116
transcript_428	27787	30108	29934	36372	30258	26578	26724	26806
transcript_429	4	4	8	36	0	5	1	1
transcript_430	2797	4818	2447	1359	3105	2822	3072	2758
transcript_432	171	120	167	166	35	25	27	41
transcript_433	25216	23116	25653	27309	16648	16276	16019	16387
transcript_434	23	17	12	42	11	8	13	10
transcript_435	772	517	489	422	232	375	286	265
transcript_436	16546	16945	19174	22844	16305	18596	18763	21029
transcript_437	5007	9732	6888	2770	6246	6708	7104	6152
transcript_438	6470	8114	7318	8039	5861	5625	5842	5598
transcript_439	607	287	377	334	113	122	100	130
transcript_440	66	31	44	26	24	9	17	16
transcript_441	164	83	94	85	40	27	21	51
transcript_442	163	117	301	541	86	54	75	119
transcript_443	9001	12763	9621	9786	13081	13765	15643	13562
transcript_444	36	11	15	28	0	0	14	0
transcript_445	4726	4286	3900	3096	4752	4519	4356	4058
transcript_446	9991	9637	8931	8631	7922	7744	7480	6880
transcript_448	54	68	96	209	31	24	59	60
transcript_449	55	210	84	3	8	8	8	13
transcript_450	237	900	613	17	26	18	23	35
transcript_451	256	1204	322	22	44	37	24	23
transcript_452	142	694	182	10	23	14	12	11
transcript_453	33681	34323	31321	26802	23778	20983	20313	19724
transcript_455	148	104	158	261	36	20	32	77
transcript_456	13620	14718	15168	15298	12008	10371	10327	9549
transcript_458	17041	15336	16972	16668	11967	10655	10951	10409
transcript_460	9495	9625	10994	12695	10560	10029	10761	10337
transcript_461	432	306	322	309	196	272	255	227
transcript_462	50	37	61	55	75	52	61	64
transcript_463	62	56	90	96	60	74	61	67
transcript_464	5772	6960	5912	5268	6098	4643	4961	4611
transcript_465	9146	10371	9519	8245	8949	8480	8384	7730
transcript_467	5042	4868	4326	3318	3299	3339	3543	3481
transcript_468	172	106	171	221	30	24	40	73
transcript_469	114	85	128	134	20	15	11	18
transcript_470	102	90	109	152	13	11	26	45
transcript_471	624	661	658	436	1030	1043	981	902
transcript_472	4460	4868	4494	3237	2961	2892	2837	2721
transcript_473	3715	4501	5019	4884	3562	3641	3639	3558
transcript_474	10402	12038	10305	7677	9463	10276	10174	10446
transcript_475	739	348	246	132	393	397	454	385
transcript_476	254	116	132	102	61	90	88	93
transcript_477	7076	7731	7687	5834	4478	4711	4788	4159
transcript_479	222	217	186	176	42	98	49	61
transcript_480	207	184	181	165	63	44	84	70
transcript_481	282	272	497	1029	100	138	167	312
transcript_482	17960	16735	19061	22950	15144	14518	13400	14322
transcript_483	18208	30517	23370	15328	16247	14689	15388	14759
transcript_484	28	16	9	3	0	0	0	0
transcript_485	12267	10197	12069	12889	18037	16643	16721	15592
transcript_486	572	525	385	226	510	430	454	366
transcript_487	6302	7895	8070	8114	8197	7481	7417	6441
transcript_488	10058	10669	12090	12975	10898	11048	10807	10150
transcript_489	4245	3945	4324	4150	4862	4122	4256	3291
transcript_490	3946	2911	3795	4094	5656	5657	5542	5515
transcript_491	8289	7145	9675	12769	4936	5267	5257	5360
transcript_492	9790	10194	10310	9351	8011	7005	7083	6120
transcript_493	16087	24617	19299	12767	10917	10298	9741	9514
transcript_494	3644	5685	3727	1539	3934	3475	3527	3034
transcript_495	25802	23655	27967	28285	19659	17490	17301	15138
transcript_496	1663	4579	3389	643	911	809	824	686
transcript_497	33587	36908	30561	27090	55204	49783	48048	44742
transcript_498	587	736	712	596	425	531	459	450
transcript_499	2971	6358	4121	1820	2087	1772	1640	1535
transcript_500	179	92	96	81	69	45	50	27
transcript_501	21	46	26	18	7	35	9	27
transcript_502	1109	2079	1276	453	1142	1159	1102	999
transcript_505	5937	5522	6139	5479	4894	4704	4823	4578
transcript_506	10823	13223	11250	8432	13628	12860	13043	10720
transcript_507	19899	21574	25009	26172	18823	18858	19868	20014
transcript_509	56	81	35	27	292	292	307	346
transcript_510	295	624	265	185	877	980	999	1050
transcript_511	1064	1215	1069	759	795	963	954	847
transcript_512	207	112	97	53	53	61	34	23
transcript_513	11981	10492	11414	11793	9970	8687	8636	7656
transcript_514	5189	6163	5856	5569	4618	4262	4642	3832
transcript_520	593	436	475	330	968	847	885	692
transcript_521	16492	13870	14214	16024	19511	16642	16521	16286
transcript_523	1844	1493	1706	1465	1528	1385	1366	1263
transcript_524	8358	7739	8507	7797	5454	5350	5457	5218
transcript_526	267	198	153	129	137	83	67	68
transcript_527	79	62	103	69	20	25	47	35
transcript_528	131	191	204	262	141	162	94	141
transcript_529	34	56	124	182	6	4	26	20
transcript_530	11	17	21	1	10	10	10	5
transcript_531	9991	9962	9923	8829	11617	9820	9759	8786
transcript_534	4042	5370	6145	4491	2946	2867	3123	3051
transcript_535	44045	42578	45971	49307	37808	36536	35201	31758
transcript_537	29	31	78	164	18	15	10	32
transcript_538	353	269	370	477	152	193	210	207
transcript_539	18915	27185	27752	24249	15058	15468	15384	15432
transcript_544	14312	12407	13284	12562	12889	9806	10508	8983
transcript_545	27	60	3	3	114	79	68	95
transcript_546	20167	21170	24769	27843	18847	22057	20885	21915
transcript_547	238	176	218	200	207	61	112	119
transcript_548	16154	16445	17021	18677	21647	20788	20284	18852
transcript_549	401	258	196	162	111	116	91	112
transcript_550	25571	44442	30302	21209	61076	65312	64064	63242
transcript_552	244	144	263	359	30	51	37	64
transcript_553	41554	38647	46518	50885	31217	28466	28767	25651
transcript_554	11936	15985	15115	15594	16421	13283	13900	12215
transcript_556	646	435	677	1167	544	438	771	682
transcript_557	264	262	411	561	100	270	295	316
transcript_558	14072	13774	13027	12295	14006	14113	14274	13101
transcript_559	15956	15083	16548	17170	13139	11730	11931	11493
transcript_561	228	87	204	262	68	59	93	81
transcript_562	136	337	995	1469	38	71	169	200
transcript_563	21665	19001	21972	23489	18627	18436	18531	18141
transcript_564	252	206	224	223	223	283	310	288
transcript_565	367	1622	382	46	179	190	160	128
transcript_566	3686	4060	3179	2019	3555	3355	3483	3033
transcript_568	16	25	67	81	4	18	24	9
transcript_569	55	133	59	14	139	151	155	172
transcript_570	58294	52789	60700	67838	55154	49182	47184	43287
transcript_571	16	11	18	27	22	23	16	20
transcript_572	21	19	38	71	0	5	3	3
transcript_573	11983	14203	13750	14097	12175	12799	11987	11177
transcript_576	6150	6700	5283	3785	5971	6202	5920	5300
transcript_577	10127	9800	9660	7488	9223	7310	6989	6337
transcript_579	24252	27459	27828	22733	15651	12231	11363	10779
transcript_580	27328	26241	27741	27873	22895	22650	20908	19602
transcript_581	105	122	122	146	155	153	111	100
transcript_582	98	96	132	129	107	95	76	62
transcript_583	4781	5708	4796	3256	2570	3671	3717	3012
transcript_584	433	885	779	1027	472	518	676	657
transcript_585	108	278	152	193	91	86	154	161
transcript_586	199	599	460	472	282	264	369	294
transcript_587	1536	828	586	251	1137	1034	959	852
transcript_588	1163	626	609	448	203	198	149	173
transcript_591	1477	1572	1074	829	1343	1854	1695	1797
transcript_592	10	11	46	74	4	0	4	23
transcript_593	1343	623	354	150	346	197	213	179
transcript_594	75	47	40	54	4	8	14	7
transcript_595	110	43	59	64	19	28	16	37
transcript_596	264	132	144	163	167	171	139	105
transcript_597	148	123	139	111	126	240	211	157
transcript_598	105	88	109	118	88	136	186	140
transcript_599	23523	24221	24412	24528	16858	15075	14719	13971
transcript_600	480	273	364	400	217	201	151	179
transcript_601	352	321	456	578	188	263	230	283
transcript_602	41	59	102	174	15	5	19	35
transcript_603	14569	12395	14662	17381	12677	12246	11980	12577
transcript_604	12446	11274	12826	13525	9040	7420	7268	6817
transcript_605	9543	7823	8883	9455	11815	9748	9725	8890
transcript_606	68	276	94	39	267	268	263	341
transcript_607	87	38	75	129	21	16	30	40
transcript_608	1603	1780	1133	941	2598	2361	2152	1882
transcript_609	4064	4104	3751	4263	3602	4290	4175	6467
transcript_610	11260	18304	11665	7986	9804	9757	9646	10335
transcript_611	2120	2380	1637	1589	4999	4904	4747	6258
transcript_612	158	115	204	232	42	29	23	26
transcript_613	613	585	534	441	365	427	317	286
transcript_616	25043	21861	26317	32332	20105	19562	19837	20989
transcript_617	1617	1484	1132	793	3397	3880	3616	3607
transcript_618	321	244	205	176	878	896	814	875
transcript_619	61	46	41	22	13	21	0	10
transcript_620	1588	1059	861	708	780	859	796	780
transcript_621	11286	13676	12438	13855	15581	15266	15411	15327
transcript_622	5415	5660	6247	5501	6379	6239	6501	6672
transcript_623	4752	4315	5475	6209	7362	7358	7567	8577
transcript_624	15247	15665	14688	18572	24819	22725	23083	22005
transcript_626	6	19	29	100	2	5	17	27
transcript_627	335	295	324	321	157	144	129	112
transcript_628	228	254	267	164	94	117	178	99
transcript_629	0	40	145	263	0	3	16	45
transcript_630	54	39	171	409	84	49	91	114
transcript_631	132	37	14	11	17	3	12	9
transcript_632	9616	8307	9792	10557	12346	10840	10700	10588
transcript_633	336	214	375	460	68	45	67	64
transcript_634	18184	17789	17012	14154	16349	15912	16188	14379
transcript_635	354	163	211	209	45	49	63	68
transcript_636	228	135	113	88	113	74	101	42
transcript_637	16508	13402	13238	8444	50900	53881	51973	48864
transcript_638	8471	10819	7906	4793	10459	10108	10084	8681
transcript_639	157	257	314	368	138	136	115	105
transcript_640	22144	24791	24247	22250	14911	15272	15622	14055
transcript_641	6021	5385	5967	6795	4652	4479	4516	5022
transcript_645	34633	32503	32311	36138	30070	27169	26623	25035
transcript_646	4362	5380	4181	4059	7432	7512	6951	7957
transcript_647	1426	1468	1063	788	1306	1280	1270	1104
transcript_648	1181	1555	1248	1067	1397	1761	1900	1639
transcript_649	552	570	635	690	535	722	833	762
transcript_650	457	458	526	564	669	637	721	611
transcript_651	1096	1523	2086	2994	1918	2236	2670	2847
transcript_652	12890	15338	14986	16226	13330	14762	14531	13720
transcript_653	13800	14480	13328	13936	13233	10707	10710	10405
transcript_654	310	390	559	758	378	412	391	456
transcript_655	151	107	208	344	42	57	56	26
transcript_656	2417	2171	1861	1560	2700	2678	2766	2702
transcript_657	23909	20436	29093	47453	24009	21225	20808	22724
transcript_658	21	66	90	94	12	19	14	6
transcript_659	427	172	258	264	103	111	156	121
transcript_660	492	447	687	940	67	144	174	154
transcript_661	128	63	140	160	24	20	17	36
transcript_662	20	31	93	250	15	12	21	51
transcript_663	113	578	2186	3586	62	179	445	509
transcript_664	44797	38815	44757	37090	25763	34386	33292	31735
transcript_665	17829	25375	19845	24247	18567	18228	17894	19229
transcript_666	1580	985	966	779	1248	1007	1161	987
transcript_667	12508	13479	14239	15384	13751	12343	12256	11399
transcript_668	25108	28015	31189	35024	21427	23215	23969	23280
transcript_669	18557	13104	19983	26401	15295	15214	14308	14859
transcript_670	7809	7967	8265	7647	6131	5758	5818	5470
transcript_671	3338	5060	4704	6033	3400	4091	4266	4474
transcript_672	221	336	373	507	166	255	332	297
transcript_673	92	124	169	262	63	116	107	126
transcript_674	9798	13317	11854	7956	9990	9498	9579	10036
transcript_675	97	160	72	33	187	216	170	231
transcript_676	30	40	20	8	68	32	62	68
transcript_677	534	771	531	200	618	551	410	356
transcript_678	44	47	47	23	33	18	14	12
transcript_679	115	173	106	37	238	118	131	137
transcript_680	151	258	155	79	293	207	260	149
transcript_681	73	74	94	62	71	49	58	48
transcript_682	54	113	71	82	73	34	42	62
transcript_683	36	46	82	104	26	33	48	16
transcript_684	255	251	342	338	140	127	160	131
transcript_685	351	318	384	506	604	469	502	563
transcript_686	77	92	122	137	47	54	46	46
transcript_687	11	18	17	26	0	0	1	6
transcript_688	47	73	130	535	23	45	47	139
transcript_689	146	87	112	153	47	46	34	74
transcript_690	149	79	133	190	135	73	62	108
transcript_691	1239	710	695	457	563	574	440	411
transcript_692	36	15	23	23	0	18	11	19
transcript_693	2896	2453	3013	3530	2503	3455	3451	3130
transcript_694	1070	1262	1758	1955	1212	1853	2112	2137
transcript_695	21	59	82	107	38	39	35	66
transcript_696	22	19	5	9	6	4	25	5
transcript_697	18	14	14	26	4	9	3	7
transcript_698	19	9	13	13	7	2	0	9
transcript_699	11	12	19	17	0	10	14	10
transcript_700	37	44	27	46	26	9	17	20
transcript_701	14	18	27	33	1	2	20	11
transcript_702	39	59	55	42	24	30	21	14
transcript_703	24	13	18	15	82	40	33	22
transcript_704	34	72	145	28	7	0	9	9
transcript_705	7	8	14	8	1	12	12	1
transcript_706	686	822	2245	5085	226	509	771	1433
transcript_707	1	4	3	4	0	0	5	3
transcript_708	7937	7448	8351	8603	6052	4905	4518	4226
transcript_710	1226	1280	1606	2139	920	1370	1235	1339
transcript_711	6384	6165	6423	5628	4962	5050	5114	5149
transcript_712	392	190	271	338	130	96	88	111
transcript_713	74	77	74	53	59	35	33	23
transcript_714	1247	2054	1394	774	2136	2039	2144	2094
transcript_715	34	10	19	26	3	10	10	11
transcript_716	6	1	3	11	0	9	6	14
transcript_717	57	6	22	102	103	150	137	215
transcript_718	78	121	133	115	55	75	58	69
transcript_719	564	428	688	1533	190	183	225	326
transcript_720	248	285	566	1694	154	348	521	677
transcript_721	115	29	145	853	52	86	105	206
transcript_722	7356	7996	7814	7366	5422	5594	4705	4645
transcript_723	31	14	49	102	5	12	20	3
transcript_724	391	538	242	164	831	680	714	760
transcript_725	16689	18946	17987	16882	17429	15769	15493	14619
transcript_726	11785	8076	9696	10581	10353	9693	9281	9866
transcript_727	7403	7469	8000	7873	5738	4831	4913	4348
transcript_729	461	532	495	608	384	627	401	477
transcript_730	942	1116	1206	1322	1085	1263	1299	1256
transcript_731	1	2	0	1	0	2	4	12
transcript_732	69	62	109	117	78	105	121	90
transcript_733	199	286	302	492	172	218	252	257
transcript_734	82	128	142	181	71	62	63	66
transcript_735	19	12	25	31	10	5	10	15
transcript_736	49	227	98	0	10	1	2	4
transcript_737	167	118	160	213	94	111	87	115
transcript_738	105	48	60	80	69	62	52	49
transcript_739	51	52	56	95	48	57	39	84
transcript_740	275	468	819	1156	51	150	179	426
transcript_741	6937	5317	6898	7860	4099	3641	3792	3535
transcript_743	26	20	12	3	20	10	8	9
transcript_744	29	68	30	6	22	18	24	37
transcript_745	32	78	69	32	61	74	27	28
transcript_746	6	17	19	8	4	19	9	2
transcript_747	120	83	172	559	63	65	112	211
transcript_748	40	60	50	32	14	51	29	45
transcript_749	10	35	21	9	3	4	25	41
transcript_750	39	21	36	92	9	2	7	5
transcript_751	1535	2271	2267	1725	944	948	956	777
transcript_752	2602	3222	1647	1980	4171	4002	3705	4783
transcript_753	299	200	305	275	36	41	31	45
transcript_754	8728	10902	10332	10177	10005	9618	10677	9482
transcript_755	8635	6988	9897	11678	4545	5461	5852	6748
transcript_757	36	48	121	235	23	43	28	60
transcript_758	10	24	33	32	6	35	21	22
transcript_759	13	16	45	87	25	48	14	47
transcript_760	572	503	861	1314	182	209	300	288
transcript_761	6539	7158	8736	11004	5677	6265	6972	6987
transcript_762	25	22	84	178	16	33	63	77
transcript_766	20	32	74	118	24	37	16	32
transcript_767	2944	4080	2967	2982	3735	3573	3672	3575
transcript_769	1052	4378	1163	28	75	62	54	71
transcript_770	139	115	327	614	45	55	96	117
transcript_771	16	11	24	51	21	9	23	23
transcript_772	1	13	73	156	0	1	18	31
transcript_773	727	1583	774	778	536	605	599	593
transcript_774	7347	8301	7519	7629	7734	7319	7178	7356
transcript_779	4510	5197	5274	6580	8586	8859	9738	9592
transcript_780	1987	1613	1407	1134	1882	2215	2046	2088
transcript_782	35	26	29	36	14	1	13	6
transcript_783	14694	14630	14596	16790	21676	20421	20541	19218
transcript_785	4154	5890	3332	2027	7440	7526	7616	8079
transcript_787	2848	2654	2475	2336	3242	3374	3541	3689
transcript_788	55	142	228	355	77	93	85	168
transcript_789	105	63	84	200	110	128	106	138
transcript_790	4754	6761	5039	3396	9507	10909	11081	11168
transcript_791	49	33	51	64	3	23	24	6
transcript_794	11408	13182	12834	13414	13726	14993	14767	14199
transcript_795	137	92	94	93	24	45	34	20
transcript_796	105	109	44	28	99	109	92	40
transcript_797	90	49	87	62	21	57	56	54
transcript_798	86	360	148	3	3	2	1	7
transcript_799	36	42	62	55	4	3	0	16
transcript_800	24	12	32	32	2	5	8	4
transcript_801	11	78	33	0	7	4	7	3
transcript_802	11842	10888	9331	9246	11647	11616	10527	10392
transcript_803	445	252	237	273	156	258	311	409
transcript_805	143	137	173	190	64	139	108	137
transcript_806	8142	10061	10931	12127	7873	9111	9528	9978
transcript_807	365	224	223	318	200	189	132	182
transcript_808	536	458	552	532	303	473	587	663
transcript_809	81	40	56	62	57	35	58	49
transcript_810	84	149	61	16	91	78	27	39
transcript_811	6317	7979	9283	8690	6307	8341	9238	8559
transcript_812	167	108	179	263	20	52	73	70
transcript_813	27567	32281	29498	30369	27919	30189	29302	30981
transcript_814	4013	4963	3669	3083	6421	6650	6255	6480
transcript_815	112	52	94	136	81	47	44	25
transcript_816	307	269	503	659	177	184	203	256
transcript_817	30	54	125	141	12	16	26	36
transcript_818	9	70	181	345	7	16	64	94
transcript_819	848	602	893	1015	307	434	415	443
transcript_820	2631	3128	2872	3166	3323	3619	3515	3849
transcript_821	1972	2288	1827	1348	1928	2165	2150	2211
transcript_825	412	830	266	191	1472	1392	1263	1444
transcript_826	644	422	453	488	1291	1146	1062	1243
transcript_827	1620	2833	9268	19778	1481	1859	2902	5541
transcript_828	88	124	165	240	36	48	61	77
transcript_829	86	52	62	75	13	13	22	33
transcript_830	45	191	14	3	3	4	0	3
transcript_831	745	757	630	531	1125	1164	1330	1321
transcript_835	265	266	395	629	124	180	201	237
transcript_836	945	1156	940	894	756	657	562	535
transcript_837	835	1102	783	646	673	540	503	395
transcript_838	1158	1048	840	732	921	945	927	987
transcript_839	17349	19626	16370	15918	19308	18068	18786	17978
transcript_841	746	573	426	414	742	708	640	638
transcript_842	111	53	93	60	22	22	37	39
transcript_843	846	827	549	282	295	329	340	221
transcript_844	667	870	578	284	1230	1715	1334	1542
transcript_845	944	2880	2105	3448	457	475	665	1043
transcript_846	1556	1150	1371	1382	2059	2144	2188	2335
transcript_847	11	8	19	30	13	13	11	26
transcript_848	168	156	284	310	302	397	386	423
transcript_852	726	717	498	343	558	574	532	592
transcript_853	411	410	554	673	79	101	133	139
transcript_854	126	117	242	425	45	57	72	141
transcript_855	3977	3015	2530	2041	2610	3922	3503	3845
transcript_857	1251	2141	1561	1192	1220	1130	1270	1331
transcript_858	29	16	27	27	10	3	13	22
transcript_859	852	519	468	352	429	432	402	304
transcript_860	236	148	228	158	188	150	178	218
transcript_861	13354	11359	13951	15748	7898	7781	7985	9173
transcript_862	117	219	637	1174	30	57	160	213
transcript_863	262	223	323	346	30	35	63	64
transcript_864	500	1612	519	19	23	20	23	28
transcript_865	428	2196	588	6	45	16	30	27
transcript_866	21744	14769	19527	24220	21910	19784	20347	21726
transcript_867	62	48	116	138	32	38	36	62
transcript_868	4849	2566	3091	2886	5549	5163	4824	4641
transcript_869	38	15	25	31	0	0	10	11
transcript_870	1583	1073	1624	1717	1165	1543	1494	1547
transcript_871	12	6	8	16	10	4	32	5
transcript_872	1455	1268	1558	2245	1244	1765	1888	1875
transcript_873	3992	3196	3915	4038	3236	4331	4488	3892
transcript_874	246	350	416	667	88	358	419	440
transcript_875	2029	1340	1275	1310	1837	1693	1938	1896
transcript_876	2257	1431	2444	3331	749	883	1174	1290
transcript_877	33	37	73	95	15	32	52	59
transcript_878	26886	17518	23259	22041	42700	40931	41777	38673
transcript_879	402	353	572	666	84	127	168	101
transcript_880	146	87	125	129	31	19	12	23
transcript_881	29542	17758	22791	27370	38547	31527	30540	29666
transcript_882	2	88	212	357	0	2	42	48
transcript_883	24	298	1488	2672	25	119	239	609
transcript_884	702	683	675	474	324	408	375	321
transcript_885	2954	3353	3289	3673	3159	3237	3466	3482
transcript_886	45	17	53	71	7	2	19	11
transcript_887	8831	9822	9189	7778	7567	7798	7713	8403
transcript_888	1428	2284	1276	477	1578	1477	1487	1322
transcript_889	53	32	41	19	7	0	0	1
transcript_890	55	52	68	66	5	11	7	3
transcript_891	8	12	45	136	7	7	7	25
transcript_892	11	13	22	62	3	10	2	6
transcript_893	1924	1297	1475	1425	1744	1575	1550	1236
transcript_894	57	35	52	37	20	13	21	14
transcript_895	0	0	0	0	0	0	1	0
transcript_896	44	224	86	27	124	176	161	120
transcript_897	727	559	649	662	291	223	243	283
transcript_898	41	40	35	46	2	3	0	9
transcript_899	3468	3465	3738	3724	3056	3451	3621	3690
transcript_900	37	60	89	115	31	52	103	112
transcript_903	3917	4745	3187	1714	3631	3801	3824	3637
transcript_905	827	1012	683	362	1040	1105	893	1067
transcript_906	38	42	123	110	28	26	46	64
transcript_907	11285	12056	12437	12989	10192	9551	10039	9611
transcript_908	32	16	27	16	11	17	9	11
transcript_909	566	529	410	360	919	689	636	516
transcript_910	69	60	61	40	110	101	66	66
transcript_911	79	101	54	44	106	103	86	76
transcript_912	243	225	146	130	267	247	222	209
transcript_913	980	4859	1458	48	114	126	70	116
transcript_914	451	1396	148	163	211	338	225	452
transcript_915	202	213	77	331	219	685	612	2919
transcript_916	1945	1601	1412	969	1671	1596	1481	1537
transcript_918	62312	60664	67240	73218	36492	36852	34835	33692
transcript_919	12676	14977	11335	9266	24795	22902	23307	19921
transcript_921	83	82	115	130	77	67	59	70
transcript_922	119	137	160	187	34	91	39	62
transcript_923	9728	14295	13029	13880	11598	9359	9211	8794
transcript_924	1558	1780	2193	3048	1034	1304	1290	1457
transcript_925	5315	4978	7026	10879	3539	3191	2756	3075
transcript_926	8964	9549	8909	7487	12742	10348	10253	8635
transcript_927	2745	3349	2742	1790	3544	3438	3332	3007
transcript_928	1038	936	1039	907	586	603	608	553
transcript_929	36533	33973	36219	34882	25635	28025	27022	26701
transcript_930	7818	9054	8508	7388	7962	8701	9248	8603
transcript_931	59	129	362	742	12	39	63	131
transcript_932	50743	48128	54115	61742	42991	41352	40403	38906
transcript_934	241	222	147	120	50	93	58	61
transcript_935	143	91	53	53	20	32	27	18
transcript_936	19	14	24	9	38	54	42	56
transcript_937	29	56	49	38	12	13	0	4
transcript_938	29659	35996	33508	24672	20163	20009	21097	20930
transcript_939	31	15	17	23	13	26	29	62
transcript_940	12340	14118	12792	11427	16432	14133	14793	14494
transcript_942	3206	14804	7655	84	263	195	214	252
transcript_943	504	2523	1303	1	51	31	41	32
transcript_944	364	1587	695	3	14	5	9	22
transcript_945	25352	45959	34816	21961	19827	16326	16497	15082
transcript_947	5447	6163	4664	3686	8766	7294	7907	6775
transcript_948	11184	14483	9405	7046	20392	22254	20924	19859
transcript_949	50	40	41	53	33	42	39	41
transcript_950	1488	1307	2078	3331	901	910	1011	1172
transcript_951	8441	8904	9222	8757	8956	8586	7466	7121
transcript_953	60	35	46	52	42	24	50	27
transcript_954	125	174	103	120	143	174	181	219
transcript_955	18256	19825	21908	22671	18727	17878	19136	18319
transcript_957	13	16	36	194	0	7	0	18
transcript_958	49	11	34	82	15	1	10	24
transcript_959	5550	4945	5059	4218	3765	3278	3173	2548
transcript_960	71884	78177	69893	78391	64531	59886	57118	61503
transcript_962	240	212	212	190	80	129	117	76
transcript_963	4614	4888	4560	4029	3385	3959	4019	3825
transcript_964	24982	19234	23938	29072	19180	16566	15459	15083
transcript_965	6445	17436	8407	3186	7182	8033	8115	7483
transcript_966	16341	14967	15950	16207	11225	9437	9342	9010
transcript_967	2527	3223	2564	2511	3278	3278	3165	3074
transcript_969	143	85	211	383	357	275	263	355
transcript_970	2979	4364	2924	2527	6152	5850	6047	5731
transcript_971	62	76	298	651	8	27	47	69
transcript_972	82983	100478	88477	85269	69387	70271	72148	69774
transcript_974	182	139	164	181	38	90	42	76
transcript_975	279	235	189	99	199	241	230	168
transcript_977	329	366	322	130	246	317	281	295
transcript_978	14977	14325	13198	11098	14642	9693	9629	8916
transcript_982	7613	7286	7606	7580	9023	7579	7886	7264
transcript_984	45	41	72	110	13	12	46	23
transcript_985	4	8	4	4	6	5	0	2
transcript_986	11775	10409	11680	11946	10608	9335	10115	8727
transcript_987	46977	44489	48398	51252	40467	34351	32611	31515
transcript_988	8736	7947	8754	9056	8065	8024	7773	8526
transcript_990	32265	39346	35963	32703	22832	21607	21437	20639
transcript_991	196	273	378	592	105	327	366	375
transcript_992	2192	2869	2564	2008	2094	1834	2071	1975
transcript_993	1763	3309	3145	2149	1592	1967	2175	2304
transcript_995	47	123	212	226	7	34	52	45
transcript_996	17	33	58	47	0	14	11	25
transcript_997	63988	58373	73743	82372	38167	33608	35083	35588
transcript_998	28	19	33	69	0	11	16	1
transcript_999	44145	37318	40554	43216	31893	32604	30840	29912
transcript_1000	66	124	166	148	8	18	30	40
transcript_1001	18841	13626	18628	24815	13994	14251	14597	14772
transcript_1002	8139	13424	9873	3757	7432	7207	7057	6085
transcript_1003	12718	7561	10226	13057	10055	8414	8401	8293
transcript_1004	13532	13183	13386	12848	10144	9514	9474	8985
transcript_1006	5678	4401	4995	4613	4105	3207	3260	2943
transcript_1007	506	565	928	1172	592	507	573	604
transcript_1008	7	97	350	572	0	30	38	65
transcript_1009	1	66	248	606	0	14	39	150
transcript_1010	11034	11612	11648	11904	9903	8364	8437	7320
transcript_1012	10860	17025	10772	10703	14047	14799	14657	14440
transcript_1013	53	49	36	31	9	30	45	24
transcript_1014	15	22	33	31	2	23	6	8
transcript_1015	137	393	221	187	111	250	220	189
transcript_1016	30	60	53	28	12	37	47	25
transcript_1017	14	28	24	25	12	11	25	12
transcript_1018	52	53	45	17	38	126	89	98
transcript_1019	9	48	30	2	23	47	53	28
transcript_1020	253	292	537	924	272	240	234	295
transcript_1021	10054	15847	9054	6002	16276	15244	15420	13340
transcript_1023	44400	42732	48838	53331	29489	30154	29970	28878
transcript_1025	13	4	25	50	0	1	8	16
transcript_1026	86	61	66	43	74	46	38	14
transcript_1027	84695	59827	81510	99695	76427	54163	52107	49880
transcript_1028	209	217	256	204	48	86	60	37
transcript_1029	45991	38874	51567	62180	50974	40105	40927	39379
transcript_1030	63	13	41	26	16	4	17	26
transcript_1031	7	4	28	84	6	5	3	12
transcript_1032	49	18	39	90	1	3	5	16
transcript_1033	638	339	491	601	71	52	139	117
transcript_1034	6414	4896	7758	10797	2826	2438	2248	2438
transcript_1035	149	138	149	207	145	144	193	103
transcript_1036	518	272	215	174	452	362	362	259
transcript_1037	519	377	508	481	229	304	300	273
transcript_1038	6	15	52	73	0	1	17	13
transcript_1039	3734	5272	5679	6293	3430	3939	4526	4358
transcript_1040	70	99	148	183	35	19	50	79
transcript_1041	62	53	85	158	12	6	25	23
transcript_1042	1951	1619	1917	2128	4261	3563	3882	3762
transcript_1043	204	206	301	434	349	278	363	270
transcript_1044	22793	25736	24098	24288	24191	26048	25748	25833
transcript_1045	5137	6721	4910	3659	5651	5034	5152	4284
transcript_1046	20	17	40	46	11	3	12	14
transcript_1047	3749	7263	3637	1512	6639	6188	5785	5766
transcript_1048	213	92	141	107	29	40	40	35
transcript_1049	477	1398	529	156	230	265	261	295
transcript_1050	81	178	45	42	37	50	72	41
transcript_1051	449	1617	541	315	240	231	334	328
transcript_1052	69	50	97	136	45	32	53	28
transcript_1053	26113	25298	25679	26494	21530	18644	18221	18140
transcript_1055	104	123	97	88	69	68	91	72
transcript_1056	13	13	7	5	0	10	0	0
transcript_1059	78	114	205	262	9	16	40	84
transcript_1060	2133	4215	4194	5292	1228	1583	1603	1993
transcript_1061	57	14	21	33	1	4	9	5
transcript_1062	119	62	78	81	25	35	11	34
transcript_1063	40154	32292	38716	43424	34201	33614	32503	32720
transcript_1064	4249	2719	4786	6413	4701	5093	5377	5581
transcript_1065	36821	37504	34593	37200	37688	33058	31572	30333
transcript_1067	8144	8282	7651	6161	6389	6597	6863	6295
transcript_1069	99	164	215	373	44	59	84	149
transcript_1070	73	101	226	304	39	41	89	114
transcript_1071	47	34	24	8	12	32	53	16
transcript_1072	495	195	251	961	284	299	337	408
transcript_1073	22511	23421	21650	23794	39654	33512	32909	32326
transcript_1075	1425	968	1094	1225	3439	3253	3271	3519
transcript_1077	133	101	210	291	164	132	202	213
transcript_1078	330	328	412	505	122	177	224	301
transcript_1079	176	239	254	298	93	148	170	172
transcript_1080	60	69	87	121	29	55	27	48
transcript_1081	85	49	128	186	10	6	10	16
transcript_1082	351	300	246	103	112	186	231	178
transcript_1083	21	27	5	2	37	26	29	26
transcript_1084	60	38	66	59	9	24	6	8
transcript_1085	2474	2816	3048	2782	1999	3317	3419	3287
transcript_1086	15636	13928	14753	14573	9949	8968	8693	8880
transcript_1089	2288	3606	3150	4032	2830	2837	3259	3325
transcript_1091	23443	17817	22078	30819	15587	13286	13016	14545
transcript_1092	95	33	35	23	64	40	43	46
transcript_1094	2262	2598	1848	1551	3374	3529	3263	3203
transcript_1095	5438	9577	10956	13636	3731	2813	3137	3837
transcript_1096	19781	27748	21423	17073	23290	20264	19382	17495
transcript_1097	133	100	82	46	16	35	15	12
transcript_1098	96	49	49	43	4	19	1	5
transcript_1099	63	162	98	1	4	3	5	3
transcript_1100	13283	9705	12841	10368	10112	11247	11020	10618
transcript_1101	4709	5996	5902	3812	3389	3500	3719	3531
transcript_1102	15369	16863	17023	17035	13762	12911	13639	12482
transcript_1105	38698	35041	44479	53539	34913	40767	40157	38511
transcript_1107	47191	38189	50532	58554	30335	25476	25697	26109
transcript_1108	84	67	103	156	79	54	70	58
transcript_1109	301	249	253	302	318	188	148	200
transcript_1110	102	78	100	102	104	80	85	74
transcript_1111	15937	17850	18361	16252	11640	12339	11373	10572
transcript_1113	1643	1694	1502	838	1834	1880	1909	1705
transcript_1114	7	18	10	6	13	37	26	12
transcript_1115	3298	3605	8611	20857	1570	1545	2080	3756
transcript_1116	97	79	45	27	1	24	6	7
transcript_1117	3386	4179	3364	2035	3709	3030	3269	2751
transcript_1119	7305	7888	7770	7869	8710	6796	6624	5873
transcript_1120	5647	3191	4097	4317	11486	7997	8417	7649
transcript_1122	26337	34105	33225	31821	18911	20478	20604	20126
transcript_1123	31	38	101	238	7	25	22	32
transcript_1124	3184	2265	3244	4956	2618	2366	2402	2426
transcript_1125	9814	10336	10725	10373	8216	8353	8521	8481
transcript_1127	31462	30121	32198	42089	55139	45302	45732	49878
transcript_1128	1	0	1	0	2	0	0	0
transcript_1129	7259	9085	7782	6233	7145	5902	6005	5261
transcript_1131	89	189	515	816	82	92	99	191
transcript_1132	10094	10456	11159	11275	6273	6211	6315	5863
transcript_1133	7726	12272	9208	5889	9620	9092	9757	8684
transcript_1134	11355	14429	11367	9370	12786	11995	11383	10864
transcript_1135	194	511	146	95	901	902	849	970
transcript_1136	15	20	78	138	0	5	13	15
transcript_1137	6	8	20	99	0	0	11	7
transcript_1138	41	53	234	616	3	18	33	66
transcript_1139	147	179	472	1323	60	102	102	201
transcript_1140	66	17	55	47	37	39	27	19
transcript_1141	11487	12647	11281	9621	11837	10170	9830	9419
transcript_1143	4682	6446	4452	2738	4750	4457	4264	3942
transcript_1144	6512	5233	5796	6622	7355	7384	7792	6738
transcript_1146	165	163	174	103	41	50	48	47
transcript_1147	8452	8862	7889	8425	8254	8966	9174	9061
transcript_1148	10762	10325	10900	10637	9619	9870	9399	8578
transcript_1149	3203	3386	2827	2076	3705	4271	3836	3723
transcript_1150	67	12	36	42	15	12	11	29
transcript_1151	4598	4928	4109	2989	5320	5308	5446	5133
transcript_1153	1505	2252	1559	1148	1148	1727	1698	1551
transcript_1154	585	1170	1037	1051	443	580	569	593
transcript_1155	13900	24475	17327	18075	16886	19329	21141	20347
transcript_1156	1	1	0	0	0	0	0	2
transcript_1157	84	70	104	149	25	20	26	28
transcript_1158	365	235	257	283	146	145	157	141
transcript_1159	653	824	2230	4646	380	606	765	1207
transcript_1160	12946	14262	10394	7792	21393	19626	19584	16033
transcript_1162	34	17	18	18	5	16	4	3
transcript_1163	1543	1153	1476	1642	1696	1609	1607	1650
transcript_1165	156	99	129	130	37	54	48	75
transcript_1166	220	575	1299	2068	82	164	270	513
transcript_1167	9372	10083	12748	12044	8490	8732	8850	8905
transcript_1169	134	92	103	85	16	35	39	14
transcript_1170	312	157	151	120	57	54	54	52
transcript_1171	143	129	95	50	85	70	72	57
transcript_1172	398	293	224	150	158	263	173	225
transcript_1173	306	516	684	710	135	372	338	433
transcript_1174	138	73	102	99	13	21	9	14
transcript_1175	2821	3897	2961	1404	2281	2090	1913	1959
transcript_1176	37	25	37	20	2	8	0	14
transcript_1177	11	10	20	44	0	1	1	4
transcript_1178	23687	21208	23315	25573	18996	19715	18606	18630
transcript_1179	7711	6408	7655	7371	5077	6064	6088	6225
transcript_1180	65	69	91	153	64	54	71	82
transcript_1181	7	12	15	14	1	3	10	0
transcript_1182	16176	18330	14030	15503	20578	20926	20704	21996
transcript_1184	342	419	306	211	415	347	352	320
transcript_1185	320	477	465	430	250	255	249	226
transcript_1188	4362	3523	4869	6711	2932	3803	4000	4743
transcript_1190	10106	9809	11923	16796	18410	18648	18374	22837
transcript_1191	2336	2752	2488	2786	3085	2818	2791	3031
transcript_1192	294	375	541	837	1496	1628	1632	2173
transcript_1193	141	57	72	62	28	33	28	19
transcript_1194	4874	5877	4225	2627	6659	7878	7652	8255
transcript_1196	37	85	26	24	10	20	22	13
transcript_1197	1396	1288	1695	1608	1211	1609	1868	1806
transcript_1198	15	88	28	6	61	60	26	41
transcript_1199	5530	4992	4881	2051	5048	5979	6791	5783
transcript_1200	27	9	8	9	0	5	0	0
transcript_1201	56	62	33	3	7	10	19	3
transcript_1202	41	28	11	3	0	3	8	0
transcript_1203	139	68	21	22	0	22	7	5
transcript_1204	8632	9435	9402	8506	5881	6261	6239	6112
transcript_1206	53	26	43	34	6	9	12	20
transcript_1207	71	58	97	102	7	11	7	27
transcript_1208	10369	9855	11160	11080	6254	6596	6556	6303
transcript_1210	186913	138281	179744	224567	122751	126854	128435	138364
transcript_1211	12061	11324	11821	10389	6929	6926	6627	6069
transcript_1212	5925	6783	5480	2796	3333	3387	3307	2374
transcript_1213	6597	8940	7689	6057	8849	7974	7989	7596
transcript_1214	4791	4445	3614	2938	4020	3983	3944	3424
transcript_1220	270	88	34	30	38	57	75	59
transcript_1221	5251	5033	4910	3327	6134	6636	6815	6698
transcript_1222	4518	2640	3367	3487	6120	4292	3953	3648
transcript_1223	6156	6509	6248	5515	7011	5598	5674	5835
transcript_1224	50	22	26	20	10	2	19	1
transcript_1225	5372	4535	4343	3432	4513	4333	4540	3701
transcript_1226	150	179	218	338	42	25	66	40
transcript_1227	41	16	23	40	9	5	10	14
transcript_1228	7	5	13	41	0	0	5	2
transcript_1229	199	386	823	1456	54	106	179	253
transcript_1230	315	265	395	478	93	107	107	138
transcript_1231	100	424	987	1490	35	116	194	331
transcript_1232	1	26	171	576	21	6	14	71
transcript_1233	109	199	313	601	9	35	73	115
transcript_1234	58	32	45	37	15	21	27	6
transcript_1235	0	9	51	238	0	2	5	14
transcript_1236	3202	4185	3252	2918	4096	4217	4268	4117
transcript_1237	54	65	96	94	21	19	20	37
transcript_1238	11370	11292	10859	10212	7480	6370	6711	6268
transcript_1239	52	24	40	56	14	15	11	13
transcript_1240	182	188	160	164	44	94	112	80
transcript_1241	40	35	55	106	7	3	3	37
transcript_1242	65	51	99	229	39	0	23	51
transcript_1243	10262	8634	10867	13560	8159	8340	7456	7581
transcript_1244	72	87	127	203	47	107	74	114
transcript_1245	3204	2150	2738	3038	2122	2125	2118	2087
transcript_1246	4108	4820	4379	3734	6996	6784	6338	6282
transcript_1247	21478	24515	24209	25184	30155	25163	24282	23463
transcript_1248	16	72	52	4	49	51	63	33
transcript_1249	289	547	498	343	83	178	151	224
transcript_1250	15899	16741	21322	25412	12781	14181	14918	15103
transcript_1252	17488	20649	19065	18574	17868	16348	15546	16212
transcript_1253	42	35	34	45	33	38	51	60
transcript_1254	3416	2940	2439	1814	5376	6912	6490	6115
transcript_1255	14472	14249	14129	13318	15065	15252	14472	13045
transcript_1256	7060	6907	8293	6847	5121	5480	5393	5120
transcript_1257	258	158	291	408	33	23	42	65
transcript_1258	198	142	93	92	59	90	39	82
transcript_1259	21665	24861	25422	22659	13537	13647	13412	12659
transcript_1261	14186	14379	15064	14198	14030	15147	15120	13978
transcript_1263	39	19	24	24	18	9	12	12
transcript_1264	556	505	623	722	403	338	234	370
transcript_1265	14189	9747	13686	17639	15843	16862	18084	17235
transcript_1266	375	397	797	1270	511	607	665	752
transcript_1267	3182	4004	3537	3102	2384	2610	2630	3128
transcript_1268	1252	3063	1409	495	1033	1133	1207	1362
transcript_1269	27	65	54	36	41	19	54	54
transcript_1270	114	315	210	157	82	78	70	113
transcript_1271	77	55	87	48	25	26	40	23
transcript_1272	4279	5225	4610	4514	3476	4125	3879	5025
transcript_1274	125	62	113	201	99	149	97	199
transcript_1275	1345	1943	1529	683	858	905	934	928
transcript_1276	10	7	2	1	6	9	13	7
transcript_1277	34	79	56	28	86	49	49	45
transcript_1278	6	12	12	3	7	2	1	13
transcript_1279	126	661	110	2	10	8	12	15
transcript_1281	185	325	218	94	157	182	224	220
transcript_1282	282	312	220	113	161	231	203	236
transcript_1283	2	6	5	0	1	3	0	0
transcript_1284	668	1216	1045	1242	497	514	630	695
transcript_1285	10	8	15	20	0	15	28	15
transcript_1286	18	39	26	19	29	33	25	7
transcript_1287	0	17	1	3	5	4	2	0
transcript_1288	12	4	6	9	0	7	0	10
transcript_1289	528	329	259	287	550	268	368	411
transcript_1290	1376	1635	602	832	1536	1090	984	1456
transcript_1291	2	20	5	11	1	1	3	0
transcript_1292	18	56	29	48	1	10	11	27
transcript_1293	3	10	14	15	0	3	2	8
transcript_1294	14	28	38	46	2	20	28	25
transcript_1295	4	4	15	24	0	3	40	19
transcript_1296	24	34	51	48	10	23	51	56
transcript_1297	12	22	23	31	1	33	16	25
transcript_1298	5	19	18	14	6	11	38	20
transcript_1299	64	65	72	115	19	52	66	124
transcript_1300	246	341	254	304	221	285	259	306
transcript_1301	138	135	167	278	38	37	85	101
transcript_1302	139	163	144	220	94	92	88	142
transcript_1303	28	37	35	19	5	11	30	4
transcript_1304	29	49	38	16	43	61	31	22
transcript_1305	50	57	68	61	35	26	42	36
transcript_1306	6	16	13	10	2	24	11	3
transcript_1307	17	31	32	22	28	33	1	17
transcript_1308	40	35	35	27	32	14	16	36
transcript_1309	28	26	63	28	4	17	14	0
transcript_1310	96	89	108	88	31	37	52	38
transcript_1311	33	16	46	22	12	7	1	6
transcript_1312	219	311	262	247	65	57	53	75
transcript_1313	0	6	1	2	0	4	0	0
transcript_1314	1631	1419	1546	1916	840	843	820	944
transcript_1315	4590	3394	4183	4284	3078	3064	2775	2777
transcript_1316	646	648	561	367	496	441	468	389
transcript_1317	3520	2489	2275	1731	2229	2337	1996	2306
transcript_1318	18	12	30	78	21	15	12	19
transcript_1319	17	11	41	114	42	25	30	31
transcript_1320	3450	6024	2364	1768	4677	4806	5236	5823
transcript_1321	258	273	411	583	257	399	460	622
transcript_1322	874	968	1515	3214	577	1147	1325	1916
transcript_1323	2425	2322	5159	9122	2327	3468	3478	6564
transcript_1324	11	10	20	58	6	8	13	7
transcript_1325	3657	5410	3430	2732	4499	5516	5919	6437
transcript_1326	22	42	102	215	12	23	12	77
transcript_1327	3692	4431	3169	2715	3916	4707	4790	6037
transcript_1328	90	62	78	94	65	72	32	84
transcript_1329	57	56	71	89	52	44	54	64
transcript_1330	160	183	263	240	117	113	134	155
transcript_1331	5631	5192	4358	3797	5746	6356	6507	7280
transcript_1332	788	1046	765	782	2561	2507	2508	3526
transcript_1333	3181	4339	2279	1912	4539	4773	4632	5314
transcript_1334	1634	2419	1404	1137	2713	2954	2633	3827
transcript_1336	14514	18666	13896	11094	16830	17255	16167	18142
transcript_1337	63	59	82	24	19	19	16	13
transcript_1338	285	184	267	260	73	68	81	76
transcript_1340	12631	14203	13043	14184	11080	13861	13550	15482
transcript_1341	91	65	71	30	19	18	3	37
transcript_1342	173	286	129	55	277	378	379	558
transcript_1343	437	417	334	221	220	215	243	212
transcript_1344	413	262	314	353	484	603	580	801
transcript_1349	6282	7018	5617	5008	5115	5773	5259	5650
transcript_1350	53435	49926	55515	65905	60552	69322	67380	69739
transcript_1351	1711	2129	2021	1889	2190	2819	2978	3597
transcript_1352	177	243	475	957	88	191	248	374
transcript_1353	2187	2398	2681	3147	2024	2554	2772	3121
transcript_1354	1218	1274	1092	851	1071	1303	1120	1412
transcript_1356	4239	3427	3386	2684	2832	3067	2905	3760
transcript_1357	230	126	165	99	147	83	91	86
transcript_1358	945	874	934	748	765	788	794	866
transcript_1359	134	233	331	418	33	33	57	98
transcript_1360	116	124	158	210	184	248	342	319
transcript_1361	3519	3210	2937	1717	3465	3726	3301	3695
transcript_1362	1658	2839	1578	1137	2285	2566	2624	2802
transcript_1363	4669	5428	3878	2056	4043	4455	4401	4950
transcript_1364	6031	6514	5717	5105	7144	7695	7443	7489
transcript_1365	2805	2684	1783	1098	3088	3148	2999	2736
transcript_1366	21645	20738	27100	34713	16536	20606	20606	23496
transcript_1367	11	19	25	18	1	3	4	5
transcript_1368	42	33	26	33	4	25	7	14
transcript_1369	44	65	59	41	15	36	23	46
transcript_1370	158	92	119	121	43	38	59	60
transcript_1371	13387	23558	13213	8112	16121	16677	17947	17313
transcript_1372	6846	6732	5443	3701	8333	8805	8963	8809
transcript_1373	1734	1374	1535	1382	3792	4566	4394	5246
transcript_1374	16271	13212	17181	20208	11384	13431	13487	14237
transcript_1375	25	27	33	106	9	16	22	52
transcript_1377	8086	9302	8010	6933	10465	10369	10169	9578
transcript_1378	27	64	130	129	13	10	23	33
transcript_1379	6698	5506	7167	6098	4813	5134	5445	6339
transcript_1380	246	243	186	151	153	201	173	205
transcript_1381	12652	13037	13004	12865	9864	9184	9924	10609
transcript_1382	123	108	101	87	83	56	52	45
transcript_1383	215	232	278	246	71	64	111	79
transcript_1384	994	920	939	1037	862	883	868	845
transcript_1385	29	11	14	8	1	4	0	3
transcript_1386	63877	72717	69948	72808	57112	56996	61289	61427
transcript_1387	39784	68423	41420	29535	135889	136812	136850	142301
transcript_1388	79	83	93	68	62	52	67	61
transcript_1389	169	224	137	74	179	231	266	183
transcript_1390	286	328	174	96	213	184	165	189
transcript_1391	19637	13158	16212	18913	18616	17763	17616	18340
transcript_1392	3819	3889	3573	3835	4775	5255	5079	5332
transcript_1393	736	827	717	459	1453	1381	1331	1162
transcript_1394	367	355	307	154	543	672	585	621
transcript_1395	2121	2888	2056	1345	4275	4119	4447	3980
transcript_1396	52	52	66	41	46	34	24	44
transcript_1397	92	55	47	42	24	25	19	32
transcript_1398	123	107	84	38	76	86	96	86
transcript_1399	43	34	30	34	11	13	44	24
transcript_1400	196	76	114	100	81	58	54	54
transcript_1401	6	29	49	79	22	8	24	22
transcript_1402	19	36	78	218	24	28	27	64
transcript_1404	2548	4379	1962	1749	5194	4828	5335	4933
transcript_1405	88	296	646	1580	43	208	271	603
transcript_1406	2	0	7	16	0	2	5	7
transcript_1407	2283	3957	2674	1983	3141	4001	4467	4802
transcript_1408	8649	10079	8472	7818	10358	10227	9826	10151
transcript_1410	31998	35439	38255	41967	21790	23308	23294	24564
transcript_1411	64	47	51	107	74	67	42	61
transcript_1412	6289	4229	5515	6758	8090	8925	8508	8633
transcript_1414	5902	6925	5454	4354	6574	7872	7313	8332
transcript_1415	3877	6490	3905	2564	5860	5618	5131	5748
transcript_1416	109	128	121	483	60	74	102	126
transcript_1417	2428	2290	1319	754	3146	3637	3492	3778
transcript_1418	52	37	57	33	14	18	28	26
transcript_1419	25	28	13	8	1	3	1	6
transcript_1420	2395	5103	3432	985	1918	1634	1703	1751
transcript_1421	156	123	123	128	24	56	42	38
transcript_1422	399	1544	625	92	52	37	42	40
transcript_1423	679	3161	878	84	54	74	91	111
transcript_1424	133	662	286	4	14	11	7	13
transcript_1426	2275	3135	2352	1656	2050	1913	1800	1904
transcript_1427	125	89	103	212	32	30	34	72
transcript_1428	302	1065	490	142	532	517	543	502
transcript_1429	9	12	15	25	19	12	0	27
transcript_1430	70	137	187	268	52	71	136	147
transcript_1431	1483	1284	1395	1437	803	1038	1031	1027
transcript_1432	705	456	529	483	171	155	158	191
transcript_1433	9617	7119	7959	7843	7297	7456	6681	6994
transcript_1434	838	673	725	627	1030	1158	1276	1379
transcript_1435	110	127	167	282	52	113	91	140
transcript_1436	77	111	112	155	85	109	145	77
transcript_1437	283	556	450	605	362	426	380	576
transcript_1438	15235	15826	16650	17761	12500	13658	14198	13681
transcript_1439	28	37	37	62	14	23	23	8
transcript_1440	1488	1752	1408	1510	2615	2281	2493	2259
transcript_1441	55	29	48	50	101	57	29	58
transcript_1442	231	207	203	168	242	218	163	247
transcript_1443	325	334	213	166	592	555	529	592
transcript_1444	108	53	55	24	217	128	174	160
transcript_1445	104	117	115	122	105	101	103	98
transcript_1446	1104	710	1131	1732	356	302	418	480
transcript_1447	5	6	13	14	0	3	5	4
transcript_1448	52	38	51	80	55	98	68	425
transcript_1449	18422	20465	20069	19737	15059	15626	15127	14567
transcript_1450	7408	8183	6105	3433	7648	6014	5721	6044
transcript_1451	22	24	39	8	18	18	0	12
transcript_1452	13	6	20	9	2	6	6	5
transcript_1453	52	107	64	80	81	155	175	552
transcript_1454	203	260	128	123	616	392	329	432
transcript_1455	128	115	150	163	32	47	61	69
transcript_1456	13	11	24	27	17	3	15	2
transcript_1457	1641	2007	1514	1091	3129	3321	3402	4214
transcript_1458	271	148	103	66	97	85	80	58
transcript_1459	8211	8479	8466	6865	6325	6729	7061	6547
transcript_1460	20672	29654	22795	21546	25283	23933	25153	26498
transcript_1461	2418	2162	2053	1880	2805	2648	2663	2913
transcript_1465	59373	72176	63715	68552	57692	57978	56245	61668
transcript_1466	4335	4902	3660	2775	3677	3236	3084	3227
transcript_1467	346	350	392	507	222	301	254	320
transcript_1469	691	770	834	1035	518	632	666	587
transcript_1471	3509	4066	2869	2021	4927	5503	5303	5456
transcript_1472	81292	56152	67878	77037	47184	47252	44845	47976
transcript_1473	109	84	140	210	6	16	3	36
transcript_1474	609	1160	1263	1317	309	481	547	626
transcript_1475	631	705	593	513	1344	1708	1568	1721
transcript_1476	2817	2198	1968	1628	1789	1953	1657	1801
transcript_1477	6466	7519	5063	4386	7368	7987	7985	8684
transcript_1478	28708	35343	28719	28460	46077	44060	42737	40865
transcript_1479	65243	76304	81061	97868	57649	65398	69262	69420
transcript_1480	15528	11931	14464	16427	10496	10617	10792	11822
transcript_1481	1	12	2	3	4	1	0	0
transcript_1482	2758	3314	3192	2652	4281	4272	3892	4859
transcript_1483	24588	30895	28402	27046	18581	18402	18310	17202
transcript_1484	76	166	103	24	72	40	49	39
transcript_1485	65	50	94	172	26	43	33	38
transcript_1487	15241	13380	15122	16050	11362	10647	11396	10919
transcript_1488	46286	49383	51274	57492	50274	47714	50015	46935
transcript_1489	1350	1548	1233	773	1705	1841	1634	1513
transcript_1490	7	25	34	28	0	11	10	23
transcript_1491	71	66	60	67	24	55	35	53
transcript_1493	14065	10714	13076	13406	9448	10516	9912	11031
transcript_1494	405	464	456	435	258	527	439	374
transcript_1495	9469	8431	8058	4739	3090	5665	5609	6407
transcript_1496	564	373	155	81	149	167	111	67
transcript_1497	631	306	236	123	336	377	290	295
transcript_1498	60	21	24	42	7	14	0	6
transcript_1499	204	128	249	313	205	151	133	145
transcript_1500	674	1255	972	568	745	674	754	675
transcript_1501	734	1479	840	250	956	722	875	660
transcript_1502	188	299	198	84	166	128	180	104
transcript_1504	749	1643	1116	798	1021	1108	1195	1234
transcript_1505	1848	2502	1909	1225	1893	1753	1789	1706
transcript_1506	1509	1439	1412	1346	1366	1538	1384	1315
transcript_1507	8973	4542	5811	6501	13165	11753	12842	12301
transcript_1508	20356	19986	20952	22313	26877	24947	24587	22290
transcript_1509	63	45	52	67	15	18	13	27
transcript_1510	73	109	119	116	7	78	64	49
transcript_1511	628	523	559	739	152	251	223	301
transcript_1512	8	13	27	51	6	0	3	2
transcript_1513	13721	12778	16134	19804	8953	14420	13463	14988
transcript_1514	15	30	43	67	1	9	9	14
transcript_1515	2208	2565	2299	1880	2651	2629	2673	2220
transcript_1516	11604	13547	15147	17379	11721	10199	10223	10567
transcript_1517	4532	5132	4776	3188	2642	2848	2909	2925
transcript_1518	22409	27460	23593	19822	52887	54773	53846	49174
transcript_1519	5876	4961	5320	4340	3807	3529	3573	3244
transcript_1520	58	56	50	29	60	43	48	37
transcript_1521	538	318	256	88	228	193	247	114
transcript_1522	35	22	57	79	0	13	26	11
transcript_1523	1932	2062	2125	2074	2261	2299	2375	2559
transcript_1524	96	79	89	73	9	35	19	26
transcript_1525	239	409	498	709	219	429	365	501
transcript_1526	1391	1655	1508	1449	1563	1777	1726	1876
transcript_1527	59	66	50	26	30	33	43	36
transcript_1528	5	4	0	0	0	6	0	0
transcript_1529	123	61	98	90	32	51	27	20
transcript_1530	1071	739	811	715	372	511	462	437
transcript_1531	98	51	53	37	41	14	24	16
transcript_1532	297	225	214	155	103	99	61	84
transcript_1535	15	19	61	88	0	3	22	26
transcript_1536	9310	8130	9841	12826	11075	12377	12022	13258
transcript_1537	31	33	33	66	10	20	17	51
transcript_1538	121	140	127	130	40	90	101	103
transcript_1539	20761	26210	21080	19333	25728	26126	25382	25787
transcript_1541	14235	15223	19699	22465	9878	14466	14945	18344
transcript_1542	594	541	699	879	426	624	633	732
transcript_1543	392	267	215	206	151	308	249	213
transcript_1544	163	155	118	70	59	110	75	79
transcript_1545	571	333	283	238	130	196	177	149
transcript_1546	889	608	653	504	1667	1750	1774	1706
transcript_1547	26	28	90	101	0	9	20	20
transcript_1548	52	12	21	24	25	9	0	11
transcript_1549	26	44	73	132	6	31	15	33
transcript_1550	8142	9616	8662	7260	7092	6864	7200	6795
transcript_1551	21666	23825	25197	25531	13728	14750	14510	13802
transcript_1552	127	420	158	67	609	581	679	569
transcript_1553	9462	11074	8106	6353	9271	9478	9680	8845
transcript_1554	1146	1632	1590	1729	1403	1473	1734	1474
transcript_1555	284	210	212	189	130	130	115	96
transcript_1556	55	46	41	36	14	11	28	26
transcript_1557	2498	2759	2654	2569	1364	1399	1624	1792
transcript_1558	3809	4827	4711	5671	4020	4307	5251	4773
transcript_1559	53	38	34	55	2	8	8	9
transcript_1560	230	248	203	189	95	168	150	203
transcript_1561	80	38	43	55	39	48	25	53
transcript_1562	198	149	218	227	53	79	71	91
transcript_1563	110	61	58	57	59	56	54	56
transcript_1564	30	71	194	427	10	22	54	129
transcript_1566	26810	29226	28124	28958	30822	31378	32600	30876
transcript_1568	4348	6139	5029	4373	3314	3857	4151	4121
transcript_1569	9002	6764	7147	5483	14651	15903	15762	15561
transcript_1570	1752	1998	1714	1730	1921	2230	2366	2844
transcript_1571	228	251	168	90	289	355	268	319
transcript_1572	78126	67787	79717	88984	48960	42848	42076	40617
transcript_1573	87	29	64	51	11	7	16	17
transcript_1575	15417	15153	15893	17856	13110	11539	11321	10685
transcript_1576	5583	5046	5371	6028	4687	5095	4307	4645
transcript_1577	143	74	43	57	42	27	17	13
transcript_1578	12	13	19	52	3	9	4	29
transcript_1579	60248	60930	52147	42466	53314	52218	52997	47267
transcript_1581	152	71	44	18	34	40	13	16
transcript_1582	97	43	73	78	49	13	34	26
transcript_1583	45	17	14	26	14	14	21	6
transcript_1584	58	30	29	27	1	6	0	7
transcript_1586	925	1080	951	623	663	721	680	770
transcript_1587	98	45	39	17	11	19	27	26
transcript_1588	196	168	124	95	140	76	109	95
transcript_1589	47	18	20	32	13	19	13	6
transcript_1590	7211	8201	8459	8731	12298	15299	14336	16700
transcript_1591	9306	14273	10260	6743	9139	8578	7729	8499
transcript_1592	6820	6272	6135	5852	7151	6009	6182	5583
transcript_1594	18984	26627	21824	20703	16464	14578	15260	15594
transcript_1595	5240	5465	6613	8167	3430	3769	3817	4148
transcript_1596	33	37	126	252	19	58	85	72
transcript_1598	15132	23836	17179	15045	18195	19216	20072	20040
transcript_1600	3079	2099	2640	2668	3385	3415	3375	3525
transcript_1601	12809	11743	13268	12662	7948	8159	7661	7705
transcript_1602	3220	3245	2901	2088	2595	3060	3081	3096
transcript_1607	55254	62416	67299	89774	81376	79061	83143	85796
transcript_1608	127	95	79	78	24	36	12	18
transcript_1609	13427	17467	13601	11431	16610	16177	15786	15120
transcript_1610	382	352	371	294	329	414	300	244
transcript_1611	283	201	111	102	126	119	127	162
transcript_1613	22937	25745	26085	26072	16793	18011	18724	18486
transcript_1614	1455	1861	1683	2003	1441	1590	1679	1994
transcript_1615	13784	12887	14124	16148	15805	15623	16683	16319
transcript_1616	395	319	427	320	108	72	38	47
transcript_1617	4713	5132	3631	2295	5431	5650	5372	5347
transcript_1618	183	125	174	337	47	68	46	50
transcript_1619	34	136	49	5	50	45	67	83
transcript_1620	6974	9805	7830	7663	7143	7431	7490	8156
transcript_1622	1298	1785	1306	628	1300	1485	1484	1498
transcript_1623	4652	5169	4854	5514	4350	4921	4896	4895
transcript_1625	250	178	95	94	245	229	224	217
transcript_1626	5697	7893	5601	3793	6769	6907	6767	6332
transcript_1627	5277	4861	4700	5016	4547	4078	4383	4043
transcript_1629	11069	12562	12352	15229	9756	10036	9409	9741
transcript_1630	1893	2914	1936	1108	1791	2236	2269	1965
transcript_1631	1161	731	1051	1213	1319	1373	1195	1369
transcript_1632	279	162	188	126	299	211	283	143
transcript_1633	67	47	25	12	42	43	37	41
transcript_1634	3849	3903	4122	4117	2850	3200	3288	3281
transcript_1637	33	32	92	190	25	13	49	41
transcript_1639	11349	13531	12518	12527	11206	11354	12385	12086
transcript_1640	1779	3761	2327	1039	1077	1450	1575	1636
transcript_1641	263	365	416	170	165	161	153	130
transcript_1646	34	24	25	32	0	11	7	7
transcript_1647	38	123	226	374	13	21	47	62
transcript_1648	39	23	10	17	8	13	10	10
transcript_1650	17425	21906	20589	24518	15999	17135	18263	18967
transcript_1651	69	66	97	118	20	31	31	32
transcript_1652	890	614	757	670	811	1030	955	1097
transcript_1653	37	30	37	38	10	8	14	12
transcript_1655	16894	16784	17106	17031	15765	15408	13852	13280
transcript_1656	366	690	443	178	329	304	351	384
transcript_1657	366	393	496	461	58	92	139	113
transcript_1658	6245	7324	5836	4426	6904	6843	6651	6304
transcript_1659	38	37	89	85	15	4	7	19
transcript_1660	10	12	14	16	0	9	5	9
transcript_1661	854	823	719	371	514	502	491	435
transcript_1662	267	426	303	256	409	311	305	347
transcript_1663	147	200	149	58	235	180	209	136
transcript_1664	71	96	47	40	136	135	103	110
transcript_1665	4056	2588	2682	2323	5482	5049	4372	4808
transcript_1666	2462	1972	2275	2544	1335	1181	1157	1100
transcript_1667	313	258	246	238	121	189	168	171
transcript_1668	301	198	339	528	89	153	116	207
transcript_1669	38061	35609	37297	44416	39644	34356	33635	33374
transcript_1670	9463	8746	9691	7816	10560	10121	9591	9705
transcript_1671	108814	96684	143711	215017	77611	104898	103611	120235
transcript_1672	3321	2789	2916	2792	6257	6301	6102	5868
transcript_1673	56130	48436	55236	56242	34610	33001	31763	30715
transcript_1674	10	135	278	296	1	12	15	20
transcript_1675	3	4	5	1	9	41	15	16
transcript_1676	43	30	41	51	1	6	2	9
transcript_1677	460	248	410	399	188	164	184	174
transcript_1678	3614	3701	3020	2141	4030	3679	3634	4066
transcript_1679	1827	1578	1282	815	1541	1729	1873	1565
transcript_1680	15013	13142	15840	17937	8153	7723	7297	8500
transcript_1681	3566	5086	5863	6442	3328	3940	3930	4465
transcript_1682	44	66	53	52	27	47	87	55
transcript_1684	1375	1872	1304	1101	1695	1746	1839	1658
transcript_1685	5588	5430	5004	4253	4293	4229	4023	4029
transcript_1686	617	882	836	640	741	745	856	888
transcript_1687	417	440	384	264	105	157	133	128
transcript_1688	2	35	101	145	7	10	7	30
transcript_1689	186	237	243	144	150	213	225	262
transcript_1690	445	520	284	279	285	359	564	425
transcript_1691	1	2	1	0	0	2	1	4
transcript_1692	18393	18694	20624	22260	16069	16138	16850	16947
transcript_1693	333	214	286	349	78	97	105	113
transcript_1694	1664	1316	1485	1702	1548	1819	1834	1973
transcript_1695	548	508	792	1440	198	283	363	421
transcript_1696	547	424	859	1902	174	236	363	471
transcript_1697	93	56	106	112	27	27	27	38
transcript_1698	31	33	32	31	27	27	50	19
transcript_1699	222	102	263	311	68	83	121	158
transcript_1700	53	49	69	123	3	12	11	46
transcript_1701	175	223	653	1016	77	97	129	278
transcript_1703	392	475	676	1231	299	555	546	705
transcript_1705	12583	16888	17555	17592	9443	10310	11817	11402
transcript_1706	1439	2452	1056	545	1644	1711	1824	1794
transcript_1707	156	200	355	559	77	182	216	285
transcript_1709	8315	6405	7284	8068	8811	7601	7851	7578
transcript_1711	157	222	117	88	312	376	364	343
transcript_1712	67	87	40	58	104	114	103	141
transcript_1714	10382	15587	13274	12648	17213	18076	18430	19543
transcript_1715	166	97	145	173	39	28	33	39
transcript_1717	27941	29792	28013	27939	28007	24051	24665	22743
transcript_1718	3170	2897	3267	3160	2423	2208	2257	1902
transcript_1719	55	69	141	227	16	24	25	51
transcript_1720	14	11	36	93	4	9	6	33
transcript_1721	30914	27585	37728	49510	27641	32817	33989	33207
transcript_1724	2100	2618	2264	1942	3643	3983	4076	4349
transcript_1725	70	28	45	56	26	14	15	16
transcript_1726	11	41	53	114	1	24	24	29
transcript_1727	7	38	32	71	3	18	9	8
transcript_1728	6031	7184	6550	7572	5942	5633	5956	6448
transcript_1729	78	54	102	109	9	34	36	46
transcript_1730	6301	7391	7387	7601	6103	6990	6978	6944
transcript_1734	154	254	185	168	154	147	144	170
transcript_1736	14587	12593	15872	16223	18254	18637	19815	19616
transcript_1737	75	31	47	64	12	27	17	11
transcript_1738	26734	23125	28564	38266	27367	21848	21444	21177
transcript_1739	16	13	47	59	21	30	33	22
transcript_1740	388	300	287	282	270	228	440	267
transcript_1741	485	472	521	597	381	550	457	567
transcript_1742	2664	2017	1930	1466	2211	2263	2311	2054
transcript_1743	7	7	4	0	2	0	2	0
transcript_1744	7018	5457	6651	8248	7330	6776	7425	6940
transcript_1746	8462	6028	7210	7598	4148	3473	3164	3245
transcript_1747	111287	121147	133407	145790	80134	85378	87859	87095
transcript_1748	151	91	123	78	69	77	69	69
transcript_1749	26711	41529	29469	21354	19508	17313	16864	15408
transcript_1750	17680	28549	26272	30212	21894	23094	24531	24432
transcript_1751	11949	13829	14683	13704	11289	12160	12502	12617
transcript_1752	44	98	237	559	21	51	81	92
transcript_1754	5244	4642	4850	4697	4806	5185	4837	5203
transcript_1755	9035	9725	10084	10449	6439	6079	5955	5853
transcript_1756	30524	35365	33799	34907	33333	28871	28628	26213
transcript_1757	2087	2421	1371	653	1796	1828	1800	1867
transcript_1758	598	1434	931	265	2470	2381	2376	2419
transcript_1759	73	57	69	115	8	7	35	32
transcript_1760	2472	3059	2883	2564	2681	2971	3163	3096
transcript_1761	31057	30116	37579	47792	26394	29967	32570	36086
transcript_1762	16248	18707	17737	18347	17063	16237	15529	14580
transcript_1765	4924	6881	5189	3113	7055	7230	7264	6178
transcript_1768	1744	2172	1963	1739	2180	2270	2438	2306
transcript_1769	47266	43314	49906	53405	35459	35556	37368	41030
transcript_1770	879	1248	867	539	603	758	748	675
transcript_1771	25433	27577	31027	33929	17974	20347	20519	22551
transcript_1772	119	64	55	80	42	38	36	24
transcript_1773	48175	52080	53806	54987	36541	33239	32258	31589
transcript_1774	17	38	11	0	11	28	22	29
transcript_1775	13	7	13	16	0	6	2	11
transcript_1776	12429	13144	15452	18617	14984	16718	18327	17349
transcript_1778	18	50	8	9	35	46	28	28
transcript_1779	141	326	138	52	541	477	436	434
transcript_1780	21690	21671	20689	21678	21616	19172	18044	16653
transcript_1781	2613	4803	15179	35575	1668	2506	3862	9233
transcript_1783	10485	9697	10361	10652	11150	10400	10107	8064
transcript_1784	145	54	64	27	28	27	22	0
transcript_1785	10	28	76	88	7	5	14	5
transcript_1786	750	314	506	558	109	145	140	155
transcript_1788	15242	12838	14849	15431	12359	9644	9110	8632
transcript_1789	1351	1089	1057	643	649	733	705	610
transcript_1790	119	70	81	31	53	80	60	77
transcript_1791	68	36	40	95	11	23	16	27
transcript_1792	15592	15813	17064	17263	13125	12909	12896	11555
transcript_1793	27966	27103	26719	26595	21954	18291	17842	18354
transcript_1794	1280	2762	1829	981	1218	1072	1067	1123
transcript_1795	969	1339	1410	1558	612	708	725	693
transcript_1797	12304	10709	12177	13406	9009	8768	8784	7975
transcript_1798	69	207	313	521	26	153	173	178
transcript_1800	36674	46902	43091	53939	39352	42816	45503	47458
transcript_1801	11907	11204	11864	11746	13431	11059	10213	9246
transcript_1802	43	14	28	32	11	6	13	18
transcript_1803	18428	18125	19868	22372	11986	12097	12988	11855
transcript_1804	2469	5816	4097	1915	988	1074	1161	1077
transcript_1805	21583	25007	22533	21054	24712	22643	22785	20820
transcript_1806	2911	3540	2900	1887	3323	3283	3397	2835
transcript_1807	69	71	109	126	2	29	5	41
transcript_1808	103	195	352	321	76	140	151	204
transcript_1809	738	725	534	451	217	422	494	420
transcript_1810	169	108	97	92	64	107	131	92
transcript_1811	9422	11490	12164	12484	8047	8902	9186	8491
transcript_1816	42652	39080	44294	53670	34036	28753	30136	27678
transcript_1817	88	153	238	685	83	132	222	443
transcript_1818	20	12	10	12	9	24	11	9
transcript_1819	21	30	24	31	18	16	27	14
transcript_1820	28	14	27	27	25	5	22	39
transcript_1821	8	4	4	4	10	9	4	4
transcript_1822	19	23	19	20	18	20	21	30
transcript_1823	7	4	3	3	1	5	18	12
transcript_1824	45	47	63	50	36	41	21	37
transcript_1825	142	128	134	118	92	100	84	101
transcript_1826	507	507	525	252	293	189	204	165
transcript_1827	568	471	471	385	712	515	599	599
transcript_1828	4975	6842	4954	3503	5466	5636	5630	6045
transcript_1830	4114	4600	3953	2566	4122	3675	3885	2850
transcript_1831	13785	16041	15511	12672	12467	12553	10974	9820
transcript_1833	2035	3214	2582	1901	3157	2657	2453	2444
transcript_1836	97	193	270	308	52	59	50	62
transcript_1838	14411	13458	14862	15624	10096	9525	9815	8621
transcript_1839	5598	6473	6689	8514	12471	10047	9954	8693
transcript_1840	59	41	39	39	84	44	41	35
transcript_1841	17028	17685	16242	13928	19229	17771	17431	15368
transcript_1842	0	103	427	637	3	24	62	160
transcript_1843	476	580	512	418	230	268	280	220
transcript_1844	15	16	45	84	6	3	10	18
transcript_1845	21	33	28	47	15	18	4	28
transcript_1846	14877	12232	17278	24376	8398	7587	7793	8557
transcript_1847	20691	17726	19563	21071	16789	15444	14075	13869
transcript_1848	515	318	279	227	326	217	205	163
transcript_1849	5603	4504	6735	8634	3930	3813	3958	4452
transcript_1850	695	974	934	1151	524	582	520	591
transcript_1851	14	11	17	52	0	3	0	5
transcript_1852	651	513	460	311	479	538	521	495
transcript_1853	128	173	194	170	55	44	51	64
transcript_1854	339	393	349	259	304	340	324	293
transcript_1855	292	322	165	70	193	181	157	143
transcript_1856	163	113	105	117	181	185	197	195
transcript_1857	478	393	500	495	418	458	461	468
transcript_1858	3667	4123	3962	3332	3739	3639	3748	3627
transcript_1859	99495	72258	90954	121941	67835	62766	60196	60345
transcript_1860	149	87	101	114	13	25	35	13
transcript_1861	9968	10136	9968	9650	14528	11897	11797	10878
transcript_1862	13721	10826	11907	9608	9618	10257	9927	9689
transcript_1863	11521	8135	9588	11174	12886	11074	11369	10492
transcript_1864	15	14	33	43	0	4	21	19
transcript_1865	150	112	130	86	25	14	45	47
transcript_1867	15305	15436	14760	14952	12465	12072	11661	10820
transcript_1868	307	409	248	223	307	250	224	225
transcript_1869	80	96	77	61	100	65	81	53
transcript_1870	59	151	51	62	105	77	93	51
transcript_1871	791	1175	752	871	1216	847	926	880
transcript_1872	512	1234	721	815	1266	815	988	793
transcript_1873	3463	7864	4153	3011	6432	4940	5061	4870
transcript_1876	31	60	142	376	7	18	39	43
transcript_1877	652	633	707	549	325	346	330	310
transcript_1879	7895	8393	9753	10833	6339	7804	7464	7148
transcript_1880	672	1403	873	222	2490	2480	2322	2311
transcript_1881	25499	19857	26182	35195	20790	20540	19692	19518
transcript_1882	6944	9493	7801	4960	5167	3843	3726	3613
transcript_1883	68	55	34	24	6	18	26	14
transcript_1884	121	101	74	51	72	74	47	48
transcript_1885	494	681	1299	1998	173	132	241	311
transcript_1886	98	94	171	218	56	88	62	95
transcript_1887	11148	13099	11461	9352	10164	8700	8175	7453
transcript_1888	11757	10715	11779	10975	8329	7622	6939	6563
transcript_1889	708	777	738	559	1095	933	989	897
transcript_1890	3379	4479	3427	2795	5167	4769	5246	4585
transcript_1892	3294	5826	5667	4711	2914	4398	5129	4433
transcript_1893	576	246	272	263	94	90	91	83
transcript_1894	405	1140	187	158	2152	1579	1533	2177
transcript_1895	1198	1410	1335	1289	762	918	863	817
transcript_1896	11	8	12	14	0	2	1	8
transcript_1897	92	76	54	48	16	42	19	25
transcript_1898	161294	118056	154680	200252	92573	91944	89483	89601
transcript_1899	17	6	5	11	84	57	50	73
transcript_1901	7118	7354	6694	5881	5511	4710	4832	4516
transcript_1902	64	55	87	130	46	58	51	43
transcript_1903	4248	2938	4188	4343	6185	6175	5825	5765
transcript_1904	861	623	877	867	212	243	247	230
transcript_1905	69	155	140	138	83	76	74	74
transcript_1906	33	99	57	88	32	40	73	28
transcript_1909	3306	8006	3415	1544	3868	3412	3246	3100
transcript_1914	7882	5750	7593	9380	5869	4603	4597	4625
transcript_1915	1844	1918	1918	2326	2013	1860	2331	1940
transcript_1916	151	71	62	101	48	82	46	87
transcript_1917	1296	1518	1141	811	1975	1861	1890	1832
transcript_1921	798	835	1226	1413	201	276	254	260
transcript_1922	831	760	786	684	1788	1745	1764	1965
transcript_1923	15	14	55	75	4	6	7	19
transcript_1924	156	70	79	89	66	52	63	54
transcript_1925	633	628	776	840	358	710	784	627
transcript_1926	124	140	164	143	70	59	103	59
transcript_1927	136	118	148	116	88	63	96	29
transcript_1928	604	399	545	625	233	262	271	252
transcript_1929	2291	2909	2478	1636	3626	3936	3528	3306
transcript_1930	1411	1087	1911	3300	5258	4218	3890	4006
transcript_1931	67	46	23	9	11	0	18	0
transcript_1932	9733	10444	11332	14684	11958	11265	11194	10781
transcript_1933	6367	7920	7270	6637	8054	8102	7770	7155
transcript_1934	1644	1482	1853	1909	1161	1347	1486	1361
transcript_1935	263	166	167	153	56	90	109	89
transcript_1936	232	106	108	71	48	44	37	9
transcript_1937	116	81	64	41	17	7	29	14
transcript_1938	55	38	39	12	9	1	22	7
transcript_1939	29	29	41	57	1	11	21	28
transcript_1942	1549	1092	1422	1706	1092	1166	1363	1378
transcript_1943	2	6	11	9	1	8	4	10
transcript_1944	6472	9005	10842	13793	5747	6016	6306	6498
transcript_1946	2010	2688	1753	966	4629	4654	4662	5165
transcript_1947	112	130	209	335	22	83	103	89
transcript_1948	15974	18477	16589	16587	13792	13602	13714	12737
transcript_1953	5235	3712	7620	14707	6110	5206	5721	5985
transcript_1954	309	288	335	418	311	377	338	410
transcript_1955	3577	3410	3234	3291	6143	6428	6012	5648
transcript_1956	95	156	412	911	24	49	109	191
transcript_1957	91	185	107	65	9	21	14	19
transcript_1958	69	87	124	146	3	34	37	28
transcript_1959	108	181	164	187	23	38	51	45
transcript_1960	81	124	170	190	37	33	37	56
transcript_1961	595	1054	1105	1461	350	412	471	508
transcript_1963	54204	52214	58405	62231	36524	36842	36797	35040
transcript_1964	4785	4225	5121	6142	4680	5181	5222	5040
transcript_1965	4183	6163	4434	4997	9336	9638	9916	8560
transcript_1966	38504	40115	36598	40328	61557	58291	56344	54988
transcript_1967	4219	5016	4508	4202	8502	8375	8397	7833
transcript_1968	2513	1883	3164	5256	2897	2550	2509	2559
transcript_1969	14	533	1654	2437	8	108	183	273
transcript_1970	2000	2041	2534	2923	1003	1482	1699	1930
transcript_1972	7083	7752	7733	6487	5628	4901	4732	4469
transcript_1973	158	82	51	34	51	31	6	7
transcript_1974	45	21	30	29	3	8	0	2
transcript_1975	512	687	633	419	280	324	303	271
transcript_1976	267	240	238	312	81	104	132	92
transcript_1977	489	489	408	393	805	576	675	670
transcript_1978	399	302	337	218	120	111	132	70
transcript_1979	133	164	227	390	12	51	73	102
transcript_1980	0	1	1	1	4	3	0	0
transcript_1981	18485	18434	20218	22721	17467	17992	16684	16917
transcript_1982	60	152	242	291	19	46	58	118
transcript_1983	366	760	914	1048	260	534	578	626
transcript_1984	6606	6339	7633	9478	4619	5389	4859	4884
transcript_1985	118	112	131	155	41	29	38	43
transcript_1986	13904	10295	13357	17039	10828	11226	10693	11858
transcript_1987	6356	5683	6214	6683	8180	7446	6878	6918
transcript_1988	21	27	29	39	12	3	21	17
transcript_1989	23	25	29	24	18	18	8	18
transcript_1990	61	48	93	97	31	34	50	56
transcript_1991	57	109	84	94	54	71	67	67
transcript_1992	199	268	303	236	128	105	85	189
transcript_1993	86	124	123	145	49	85	51	71
transcript_1994	388	719	582	472	343	259	198	298
transcript_1995	125	140	215	159	80	87	52	60
transcript_1996	71	106	152	113	57	51	40	73
transcript_1997	44	66	63	52	32	16	28	40
transcript_1998	71	66	118	69	36	38	25	51
transcript_1999	20	21	29	13	22	8	5	2
transcript_2000	47	81	60	59	24	17	25	16
transcript_2001	92	135	146	102	63	52	51	71
transcript_2002	24	14	25	10	5	16	0	4
transcript_2003	9	7	30	15	0	0	3	0
transcript_2004	37	123	41	42	58	23	56	57
transcript_2005	296	386	390	312	118	124	119	115
transcript_2006	84	102	128	71	35	48	18	38
transcript_2007	20	52	50	17	12	7	4	1
transcript_2008	25	18	28	8	1	18	7	1
transcript_2009	119	161	201	88	21	34	31	25
transcript_2010	372	433	505	233	177	165	139	162
transcript_2011	53	77	41	11	20	12	7	0
transcript_2012	165	207	124	51	91	91	54	58
transcript_2013	62	75	40	13	34	50	23	35
transcript_2014	142	119	73	31	167	161	181	107
transcript_2015	84	87	46	0	2	3	1	2
transcript_2016	200	271	719	1405	43	89	243	306
transcript_2017	9	0	7	15	2	0	9	8
transcript_2018	25	43	5	37	18	50	31	182
transcript_2019	2319	1906	2244	2212	1249	1501	1344	1364
transcript_2020	2	0	3	1	4	1	11	12
transcript_2021	23	12	22	0	2	0	0	1
transcript_2022	237	387	509	1301	158	251	346	625
transcript_2023	45	50	101	96	13	14	15	32
transcript_2024	28	50	0	2	14	14	4	42
transcript_2025	35	24	37	81	13	18	15	12
transcript_2026	11	37	18	5	23	23	33	4
transcript_2027	72	89	50	30	80	77	42	44
transcript_2028	89	149	78	31	93	112	79	104
transcript_2029	78	85	71	47	99	70	64	28
transcript_2030	2008	2542	85	84	328	668	507	1785
transcript_2031	11	7	6	9	3	4	2	2
transcript_2032	27	20	24	36	10	6	5	11
transcript_2033	12	19	18	26	0	0	1	0
transcript_2034	0	0	0	0	0	0	0	0
transcript_2035	13105	11538	12926	15095	14866	14678	15181	14312
transcript_2036	1507	1630	1110	760	2835	2989	2705	2969
transcript_2039	4787	4923	4078	3062	8458	8657	8056	8143
transcript_2040	84	65	75	23	71	90	66	51
transcript_2041	9198	18120	15220	2655	6781	6015	5532	4884
transcript_2042	53	70	115	326	40	38	66	142
transcript_2043	10	13	19	12	1	0	13	10
transcript_2044	31	47	34	36	7	5	13	4
transcript_2045	20	9	25	15	4	0	1	0
transcript_2046	156	130	207	338	74	48	47	94
transcript_2047	15	12	36	36	0	7	12	25
transcript_2048	3978	4518	3595	2485	5565	5116	4512	4327
transcript_2049	37	87	40	15	165	113	130	128
transcript_2050	35	24	37	71	4	12	18	12
transcript_2051	1841	2017	1980	1937	3477	2855	2617	3010
transcript_2052	11	7	18	8	15	10	21	10
transcript_2054	5557	5439	5586	5088	5032	4830	3926	3754
transcript_2055	60	120	154	204	10	34	67	80
transcript_2056	29	48	48	30	22	18	12	28
transcript_2057	1314	2800	1862	915	1174	1167	896	1099
transcript_2058	27	15	41	43	12	3	5	7
transcript_2059	24	12	17	25	1	2	20	6
transcript_2060	55	153	116	0	5	1	5	10
transcript_2061	186	670	285	5	5	5	5	9
transcript_2062	4	5	14	0	0	0	0	1
transcript_2063	23	31	5	0	0	0	0	1
transcript_2064	65	40	36	60	45	77	64	67
transcript_2065	5	0	5	14	0	5	6	5
transcript_2066	2666	3686	1555	2266	8591	8462	9578	12055
transcript_2067	5639	8699	5014	5967	8583	8758	8950	10891
transcript_2068	1524	1445	907	807	6122	5928	6256	7656
transcript_2069	9699	7533	7840	8790	11773	13338	12611	14248
transcript_2070	5293	6688	5379	4474	4283	3815	4120	4066
transcript_2071	195	250	224	85	72	54	73	17
transcript_2072	480	294	426	520	124	107	155	99
transcript_2073	82	69	154	203	8	12	33	57
transcript_2075	8272	9319	8767	11042	19400	18219	19331	18117
transcript_2076	3105	3566	2614	2401	5819	6142	6204	6269
transcript_2077	42	61	171	297	21	7	30	37
transcript_2078	49	17	43	88	7	24	14	8
transcript_2079	15874	33201	86675	152575	17729	22132	29189	40557
transcript_2080	75	277	138	204	216	144	156	141
transcript_2081	25	142	59	95	85	79	72	45
transcript_2082	7126	11006	8704	11154	11064	10116	10448	11296
transcript_2083	4942	7134	5442	4713	4412	4541	4766	4136
transcript_2084	17	20	20	24	11	11	15	19
transcript_2087	10221	11504	10028	10223	11782	10749	10689	10453
transcript_2088	82	74	175	394	76	77	98	92
transcript_2089	179	187	404	670	129	94	216	248
transcript_2091	5825	7599	5166	4588	8338	8343	8359	8808
transcript_2093	608	831	978	1789	695	628	629	833
transcript_2095	7165	9572	6107	5308	8388	8100	8380	8314
transcript_2097	1003	1136	1584	2142	1193	1401	1552	1958
transcript_2099	1560	1495	1041	730	1661	1607	1745	1659
transcript_2102	128	165	214	280	64	109	79	85
transcript_2103	8782	8346	8300	7788	8601	8804	8426	8949
transcript_2104	3286	3286	3428	4575	7107	6169	6305	6407
transcript_2105	15	37	91	233	5	20	23	32
transcript_2107	24069	21981	23851	26812	24937	23657	22542	22281
transcript_2108	86	34	28	24	1	4	0	0
transcript_2109	5237	5338	4811	4145	7726	7733	8111	8007
transcript_2110	2728	2264	2607	2622	1240	1865	1770	2038
transcript_2111	0	28	168	535	0	22	34	72
transcript_2112	1357	1276	1526	2290	3153	3885	3970	3662
transcript_2113	184	246	164	55	568	734	656	616
transcript_2114	666	1627	1310	915	434	574	487	703
transcript_2115	11716	13139	11924	13914	17803	18578	18276	18395
transcript_2116	183	99	139	165	27	62	70	56
transcript_2117	22770	25901	23068	25428	29322	27710	27838	27163
transcript_2120	242	73	114	92	73	90	75	97
transcript_2121	2802	4068	2962	1583	3995	5201	4794	5275
transcript_2122	1	12	25	30	2	2	7	0
transcript_2123	15	20	19	36	6	21	14	7
transcript_2128	70	74	160	277	18	15	42	41
transcript_2129	4414	4575	3343	2399	5004	5383	5234	5352
transcript_2131	29163	28255	25842	24354	45036	47137	45484	47031
transcript_2133	1629	1371	1786	2466	1829	2039	2120	2456
transcript_2136	171	109	100	70	28	81	42	23
transcript_2137	76	43	67	19	26	19	11	24
transcript_2138	305	365	373	312	225	277	335	374
transcript_2139	1253	1146	1020	624	742	860	829	1080
transcript_2143	609	904	823	1162	1465	1410	1543	1665
transcript_2144	2657	2303	2865	3248	1289	1795	1957	2190
transcript_2145	1264	1198	949	869	781	967	902	1027
transcript_2149	264	316	576	911	152	219	253	297
transcript_2150	53	61	90	126	67	61	71	109
transcript_2152	55160	53336	59835	72439	52725	53261	54801	54371
transcript_2153	30	25	29	33	2	3	17	30
transcript_2154	111	82	65	122	116	162	135	108
transcript_2156	12676	11671	11899	12615	14240	13396	12343	11701
transcript_2157	13	8	19	11	1	7	2	6
transcript_2158	15	21	36	86	7	8	13	19
transcript_2159	101	88	142	248	77	88	100	80
transcript_2161	17352	17741	19851	23747	16928	18004	17914	17956
transcript_2163	48439	42365	48307	55432	41850	40527	40460	42968
transcript_2164	7826	7781	7271	6869	11499	12373	13029	12610
transcript_2165	451	248	358	487	752	701	889	776
transcript_2167	1903	3169	1751	1284	2671	2530	2671	2667
transcript_2168	40	26	36	54	29	18	8	24
transcript_2169	1855	1854	1559	1624	3779	3508	3775	3934
transcript_2170	2	23	117	334	0	7	36	60
transcript_2171	93	87	88	72	0	11	20	31
transcript_2172	33	25	24	40	0	16	0	4
transcript_2173	13755	13388	14138	15023	13103	13868	13652	15007
transcript_2174	987	1143	651	587	1131	1322	1196	1321
transcript_2176	13903	18847	14108	13392	15681	16296	15745	16563
transcript_2177	2621	2535	2741	3544	2702	2786	2981	3236
transcript_2179	15358	10809	14962	18770	11399	11459	10348	12824
transcript_2180	226	167	235	306	48	106	165	122
transcript_2181	2383	4319	2421	1856	2927	2536	2420	2807
transcript_2183	2739	2634	2617	2905	1908	2301	2694	2996
transcript_2184	2620	7291	4001	1555	901	1018	1302	1383
transcript_2185	883	1259	1868	2990	600	1122	1323	1734
transcript_2186	3937	3981	4576	6110	3593	4480	4612	5230
transcript_2188	8157	12564	7395	5428	16855	17635	18437	18345
transcript_2190	7778	7669	17567	36331	4758	5842	6946	11832
transcript_2191	7241	7411	10313	13289	4621	5082	5337	5795
transcript_2192	81	37	29	25	25	9	9	9
transcript_2193	6093	4290	7891	10008	16904	15067	16752	14786
transcript_2194	545	332	351	373	83	56	87	89
transcript_2195	41	17	30	33	23	6	25	23
transcript_2196	954	455	548	533	285	448	435	415
transcript_2197	243	137	132	169	80	45	75	58
transcript_2198	3976	2802	4101	4702	3615	3294	3480	3345
transcript_2199	145	123	171	125	15	41	42	25
transcript_2200	580	338	651	870	5	23	66	100
transcript_2201	514	325	525	646	99	141	209	168
transcript_2202	5118	3662	5110	5467	5829	5227	4770	3989
transcript_2203	5601	12408	13723	20311	11444	11382	12145	13613
transcript_2204	2316	2530	1982	1513	3653	3494	3549	3270
transcript_2205	2130	2068	1832	1564	2007	2698	2525	2971
transcript_2211	1736	1698	1532	1259	1727	1558	1535	1364
transcript_2212	4393	4405	3964	2961	6149	5603	5291	5635
transcript_2213	185	211	398	381	45	44	72	50
transcript_2214	9839	5693	7288	8668	7582	6889	6447	6345
transcript_2215	747	595	597	479	646	698	692	835
transcript_2216	2907	5910	3520	2837	3464	3437	3627	3655
transcript_2223	94	45	104	136	19	22	43	48
transcript_2224	2568	2637	1869	1491	3278	3631	3281	3436
transcript_2225	409	282	282	309	368	344	352	411
transcript_2227	568	646	622	490	687	602	583	626
transcript_2228	39	39	58	84	13	8	18	13
transcript_2229	395	514	329	153	371	275	354	256
transcript_2230	11	8	32	60	2	27	12	53
transcript_2231	116	100	95	62	73	104	89	74
transcript_2232	57	62	161	250	0	29	44	32
transcript_2233	4132	5867	5461	4872	4249	4535	5339	4947
transcript_2234	146	112	102	97	42	47	30	13
transcript_2235	12244	10479	11870	11798	7136	7144	6849	6456
transcript_2237	15701	14717	13691	11362	12243	11167	11243	9913
transcript_2238	5279	6376	7669	9528	8730	10489	10891	11735
transcript_2239	9	62	20	8	45	55	79	36
transcript_2240	154	134	188	205	43	58	98	77
transcript_2241	6118	5690	4883	2928	3783	3541	3164	2881
transcript_2242	3604	2541	3486	4261	5252	5519	5373	5650
transcript_2243	135	303	945	1309	50	63	119	196
transcript_2244	218	202	338	343	84	59	99	105
transcript_2245	34961	39301	49069	54006	33493	53243	56936	58813
transcript_2246	2898	6273	2886	1325	2833	2960	2777	2668
transcript_2247	348	1236	539	189	191	158	224	211
transcript_2248	163	735	236	87	96	131	79	104
transcript_2249	2888	2538	3259	2564	699	818	870	909
transcript_2250	3428	3669	5405	7283	4204	4673	4931	4979
transcript_2252	77	308	138	30	264	328	254	268
transcript_2253	1917	1506	1923	2178	2347	2452	2596	2695
transcript_2254	22	8	13	41	11	0	0	5
transcript_2255	148	62	95	56	58	54	77	58
transcript_2256	0	0	1	3	0	0	0	0
transcript_2257	23668	20956	26503	32598	16277	16307	16069	16121
transcript_2258	1704	1504	1874	2329	1031	1139	1125	1137
transcript_2259	3735	5251	4220	3585	4488	3601	3503	3396
transcript_2260	3391	2534	2461	1507	6774	6644	6487	5969
transcript_2261	881	807	717	602	825	890	759	904
transcript_2262	12211	8507	10789	11099	5483	4487	4571	4473
transcript_2263	16866	17553	18627	18116	15296	15796	14416	14630
transcript_2264	231	124	119	150	55	100	85	64
transcript_2265	3	12	9	3	22	19	37	17
transcript_2266	0	2	1	0	0	0	0	0
transcript_2267	70	20	61	176	25	21	36	43
transcript_2269	4966	5206	4789	2952	4288	3684	3562	3033
transcript_2270	13	8	6	6	0	0	0	0
transcript_2271	4545	3873	3731	3487	3223	3389	3214	3073
transcript_2272	79	48	82	102	11	17	7	20
transcript_2273	1954	2884	2096	1534	1969	2074	2165	1822
transcript_2275	7362	7147	7057	7425	5463	4875	5169	5150
transcript_2276	156	150	267	451	114	132	157	161
transcript_2277	48	48	64	129	39	49	48	58
transcript_2278	250	220	392	616	149	250	299	294
transcript_2279	100	107	134	253	26	72	76	156
transcript_2280	14364	16896	18807	16720	11791	11843	12186	11999
transcript_2282	18811	21624	19275	18541	19137	17897	18018	16875
transcript_2283	7119	7114	7983	7243	4621	4756	4484	4567
transcript_2284	593	765	1324	1832	208	271	399	510
transcript_2285	4555	3876	3949	2495	2570	2228	2387	2383
transcript_2287	66195	63736	70997	80809	49563	47050	48066	45732
transcript_2288	73	37	41	47	3	18	10	7
transcript_2289	12	12	31	83	4	11	22	9
transcript_2290	18000	21989	18614	18858	18753	17723	18080	18299
transcript_2291	86	37	69	84	12	19	16	15
transcript_2292	115	216	307	479	73	82	97	123
transcript_2293	9429	12580	9833	10460	11942	11825	11919	11493
transcript_2294	42	14	25	41	14	16	13	8
transcript_2295	312	181	219	218	76	97	85	67
transcript_2296	47516	51705	59320	63442	27964	31290	32457	32595
transcript_2297	19757	19330	21144	20803	14105	14632	14690	14941
transcript_2298	439	740	980	899	165	234	314	368
transcript_2299	110	71	67	46	45	36	56	35
transcript_2300	448	598	917	927	92	198	239	263
transcript_2301	14223	22984	17186	16127	33796	32076	31772	31156
transcript_2302	764	1095	693	321	1159	1128	1025	1055
transcript_2303	148	142	133	139	163	196	197	186
transcript_2304	459	514	463	421	161	224	296	221
transcript_2305	15738	14723	15694	15853	20779	21232	20727	19854
transcript_2306	162	145	189	194	28	18	55	64
transcript_2307	104	44	49	37	20	4	23	14
transcript_2308	15455	16388	16397	15774	16228	13107	13380	11728
transcript_2309	2647	4647	3659	2347	3505	3259	3251	2731
transcript_2310	26389	27865	43969	77274	23276	20634	22395	25274
transcript_2311	3	23	93	124	0	5	11	24
transcript_2312	1	6	28	74	0	5	5	8
transcript_2313	0	75	242	339	0	3	22	37
transcript_2314	126	92	192	416	35	19	31	65
transcript_2315	26748	31152	29565	31181	26089	22374	23134	23193
transcript_2316	147	254	433	714	48	59	131	129
transcript_2317	34	27	38	44	50	36	35	78
transcript_2318	79	91	46	41	129	120	100	112
transcript_2319	990	1161	1027	1231	1199	978	1014	1016
transcript_2321	17899	26460	23417	19460	16589	16915	16734	16035
transcript_2323	440	824	706	159	387	298	414	356
transcript_2324	71	33	32	31	9	6	10	1
transcript_2325	28707	28960	29860	34777	54242	45140	43485	42918
transcript_2326	6347	6097	6659	5213	4165	3587	3494	3013
transcript_2327	37562	35654	40286	41611	28294	25427	25499	24607
transcript_2328	285	210	229	157	81	119	56	49
transcript_2329	232	159	226	211	118	103	112	136
transcript_2330	36	10	29	42	18	9	13	8
transcript_2331	13	37	62	99	0	9	7	2
transcript_2332	1043	1192	1569	2192	1026	1491	1705	1702
transcript_2333	655	575	659	575	761	860	917	919
transcript_2334	49	51	52	66	2	6	19	11
transcript_2335	18	54	96	143	0	13	22	20
transcript_2336	41	123	307	450	18	36	55	49
transcript_2337	13	61	135	240	0	13	24	29
transcript_2338	144	172	373	383	54	51	86	37
transcript_2339	6	37	111	256	0	36	31	48
transcript_2340	85	199	422	484	4	33	52	64
transcript_2341	240666	184627	243742	317661	198083	203733	195121	190868
transcript_2342	25	29	22	20	26	30	42	32
transcript_2343	10573	10773	16460	22953	11273	13225	14257	15520
transcript_2344	6808	5732	6850	7512	4783	5820	5339	5118
transcript_2345	1265	1330	1416	2189	1602	1428	1485	1520
transcript_2347	3657	4445	2870	2274	6359	6613	7176	6819
transcript_2348	12720	13857	13316	15005	23090	18386	18120	16894
transcript_2349	26	30	54	64	3	11	11	29
transcript_2350	5296	4624	5056	4843	5921	5113	5129	4800
transcript_2351	9072	7911	8283	8172	12088	11244	11257	12813
transcript_2353	3211	4471	3833	1329	2944	2988	2864	2849
transcript_2354	320	177	160	169	404	476	440	553
transcript_2355	5122	3786	5349	7553	4258	4307	4081	4541
transcript_2356	124	87	130	154	15	87	80	114
transcript_2357	119	47	67	87	36	35	33	37
transcript_2360	7538	7557	9001	9700	7549	7245	7502	6670
[truncated: 20,143 more rows]
