# Supplementary material for: TT‐seq captures enhancer landscapes immediately after T‐cell stimulation
Source: Mol Syst Biol. 2017 Mar 7;13(3):920. doi: 10.15252/msb.20167507 (PMC5371733; doi:10.15252/msb.20167507)
Supplement: Supplementary file 5 — Table EV3 [file MSB-13-920-s005.xls]

## Sheet: Sheet1
Table EV3 - Top 50 upregulated protein-coding genes
Name	log2FC_5min	padj_5min	log2FC_10min	padj_10min	log2FC_15min	padj_15min	ENSG	Description	Overlap with Ellisen, 2001	Overlap with Diehn, 2002	Overlap with Cheadle, 2005
FOSB	4.24854	8.03075e-36	6.59919	2.24768e-125	7.2089	9.72818e-107	ENSG00000125740.11	Protein fosB	FALSE	TRUE	TRUE
SERPINE1	1.65414	5.76363e-05	4.16553	1.43662e-51	5.88215	2.78076e-75	ENSG00000106366.8	Plasminogen activator inhibitor 1	FALSE	FALSE	TRUE
GPR50	2.00943	0.00249611	4.1119	4.13871e-21	5.59523	7.3391e-33	ENSG00000102195.8	Melatonin-related receptor	FALSE	FALSE	FALSE
KLF4	1.9395	7.95587e-08	4.54069	5.84873e-68	5.39244	1.04274e-70	ENSG00000136826.12	Krueppel-like factor 4	FALSE	FALSE	FALSE
FOS	3.29659	1.85484e-20	5.1959	8.93982e-75	5.37217	3.54165e-57	ENSG00000170345.7	Proto-oncogene c-Fos	TRUE	TRUE	TRUE
IL13RA2	1.66695	8.2475e-05	3.89652	5.67893e-43	5.07937	2.54618e-56	ENSG00000123496.5	Interleukin-13 receptor subunit alpha-2	FALSE	FALSE	TRUE
CCDC173	1.77528	1.00356e-07	4.15042	1.13821e-67	5.07689	1.0856e-71	ENSG00000154479.10		FALSE	FALSE	FALSE
OSR2	0.598758	0.214255	3.14006	1.76093e-49	4.43747	5.4792e-70	ENSG00000164920.7	Protein odd-skipped-related 2	FALSE	FALSE	FALSE
DUSP1	1.3973	7.24237e-05	3.26752	4.61113e-44	4.08049	3.16801e-48	ENSG00000120129.5	Dual specificity protein phosphatase 1	FALSE	FALSE	FALSE
IFNG	1.80135	0.00814393	3.26078	5.98184e-14	4.07833	8.74954e-18	ENSG00000111537.4	Interferon gamma	TRUE	TRUE	FALSE
PPP1R15A	1.62566	2.29872e-05	3.13506	2.57919e-32	3.93394	3.27774e-36	ENSG00000087074.7	Protein phosphatase 1 regulatory subunit 15A	FALSE	FALSE	FALSE
EGR2	1.02993	0.0332256	3.00124	1.14069e-29	3.90169	9.5129e-36	ENSG00000122877.11	E3 SUMO-protein ligase EGR2	TRUE	TRUE	TRUE
AC008686.1	1.39952	0.176114	3.14715	4.24908e-08	3.89601	3.61792e-11	ENSG00000280221.1		FALSE	FALSE	FALSE
EGR3	0.204683	0.751638	2.34701	2.02508e-20	3.69417	7.81001e-36	ENSG00000179388.8	Early growth response protein 3	TRUE	TRUE	FALSE
MASP2	1.59575	0.00365515	2.59162	2.90887e-13	3.65428	5.79313e-20	ENSG00000009724.14	Mannan-binding lectin serine protease 2	FALSE	FALSE	FALSE
LMAN1L	1.20587	0.0190658	2.17278	7.91836e-13	3.61781	1.83035e-26	ENSG00000140506.14	Protein ERGIC-53-like	FALSE	FALSE	FALSE
NR4A1	0.75756	0.270951	2.76001	9.94806e-19	3.56981	6.98634e-23	ENSG00000123358.17	Nuclear receptor subfamily 4 group A member 1	FALSE	TRUE	TRUE
JUN	0.872948	0.141499	2.3791	4.63508e-16	3.43966	2.93217e-24	ENSG00000177606.6	Transcription factor AP-1	FALSE	TRUE	TRUE
RGCC	0.400533	0.401952	2.23284	1.87199e-30	3.42939	5.81532e-50	ENSG00000102760.12	Regulator of cell cycle RGCC	FALSE	FALSE	FALSE
MTX1	0.807806	0.0557443	2.42497	7.44664e-28	3.42261	5.22183e-39	ENSG00000173171.12	Metaxin-1	FALSE	FALSE	FALSE
ARC	1.08765	0.0884017	2.75582	2.0486e-16	3.24727	5.17886e-17	ENSG00000198576.3	Activity-regulated cytoskeleton-associated protein	FALSE	FALSE	FALSE
CCDC184	0.962676	0.190555	2.66103	5.43709e-14	3.14172	4.88518e-15	ENSG00000177875.4	Coiled-coil domain-containing protein 184	FALSE	FALSE	FALSE
KIAA1683	1.19561	0.000658812	2.39668	1.49306e-26	3.10925	2.69298e-31	ENSG00000130518.14	Uncharacterized protein KIAA1683	FALSE	FALSE	FALSE
IDS	0.95435	0.00184371	1.96604	2.93683e-25	3.0658	1.39538e-42	ENSG00000241489.5	cDNA FLJ42669 fis, clone BRAMY2022168, highly similar to IDURONATE 2-SULFATASE (EC 3.1.6.13)	FALSE	FALSE	FALSE
ZDHHC11	1.5585	1.22001e-05	2.14399	2.13045e-17	3.00152	2.88969e-24	ENSG00000188818.10	Palmitoyltransferase	FALSE	FALSE	FALSE
SYT5	1.0248	0.0303912	2.18344	2.69548e-16	2.97204	8.39345e-22	ENSG00000129990.12	Synaptotagmin-5	FALSE	FALSE	TRUE
DNAJB1	1.04485	0.0342803	2.4259	1.25035e-18	2.9189	2.11957e-19	ENSG00000132002.5	DnaJ homolog subfamily B member 1	FALSE	FALSE	TRUE
NR4A3	-0.227311	0.683012	1.17096	4.54751e-07	2.90576	1.17685e-29	ENSG00000119508.15	Nuclear receptor subfamily 4 group A member 3	FALSE	TRUE	TRUE
TUBA1A	1.07578	0.0197684	2.24822	3.14235e-17	2.90114	1.57797e-20	ENSG00000167552.11	Tubulin alpha-1A chain	TRUE	FALSE	FALSE
KLF2	0.483806	0.494341	2.11292	6.56671e-13	2.81944	1.20289e-16	ENSG00000127528.5	Krueppel-like factor 2	FALSE	FALSE	FALSE
MYADM	0.499463	0.37296	1.84354	1.71189e-14	2.79594	1.82465e-23	ENSG00000179820.13	Myeloid-associated differentiation marker	FALSE	FALSE	FALSE
CD69	0.444514	0.422537	1.98907	3.3853e-18	2.7856	4.26282e-25	ENSG00000110848.6	Early activation antigen CD69	FALSE	TRUE	TRUE
GPR183	1.14414	0.00940998	2.09496	2.20863e-15	2.74309	3.0179e-19	ENSG00000169508.6	G-protein coupled receptor 183	FALSE	FALSE	FALSE
COL6A3	2.3222	6.50386e-15	2.6072	1.70501e-28	2.73523	2.96761e-22	ENSG00000163359.13	Collagen alpha-3(VI) chain	FALSE	FALSE	TRUE
CH507-42P11.8	-0.378709	0.657272	1.24021	0.0011788	2.65389	9.80612e-12	ENSG00000275993.2		FALSE	FALSE	FALSE
IL5RA	0.180182	0.754068	1.65854	1.64151e-13	2.64916	1.26655e-24	ENSG00000091181.17	Interleukin-5 receptor subunit alpha	TRUE	FALSE	TRUE
NEU1	0.650096	0.182126	1.36101	1.16743e-08	2.64751	8.05679e-23	ENSG00000204386.8	Sialidase-1	FALSE	FALSE	FALSE
KIF9	0.535626	0.235995	1.7223	3.49625e-17	2.64181	2.44951e-28	ENSG00000088727.10	Kinesin-like protein	FALSE	FALSE	FALSE
FAM122C	0.728534	0.0550819	1.59836	4.47803e-15	2.62871	1.32572e-28	ENSG00000156500.12		FALSE	FALSE	FALSE
SRGN	0.0548797	0.940627	1.58287	1.4143e-09	2.61446	2.123e-18	ENSG00000122862.4	Serglycin	FALSE	FALSE	FALSE
BCL2L10	0.346324	0.765718	1.84025	0.000880057	2.54257	5.4927e-06	ENSG00000137875.4	Bcl-2-like protein 10	FALSE	FALSE	FALSE
ANKRD42	0.711843	0.0433303	1.56662	2.5267e-16	2.53166	1.05072e-29	ENSG00000137494.11	Ankyrin repeat domain-containing protein 42	FALSE	FALSE	FALSE
GLIPR1	0.236116	0.644663	1.53659	3.15722e-14	2.5256	1.1069e-26	ENSG00000139278.7	Glioma pathogenesis-related protein 1	FALSE	FALSE	FALSE
ATF3	0.153768	0.785322	1.33738	4.46258e-09	2.52331	2.15585e-22	ENSG00000162772.14	Cyclic AMP-dependent transcription factor ATF-3	TRUE	TRUE	TRUE
C16orf54	0.550235	0.336583	1.9238	1.01705e-14	2.52221	5.64698e-18	ENSG00000185905.3	Transmembrane protein C16orf54	FALSE	FALSE	FALSE
INSIG1	0.45662	0.476838	1.84752	4.04335e-12	2.51192	5.8783e-16	ENSG00000186480.10	Insulin-induced gene protein	FALSE	FALSE	FALSE
SIX3	0.0558064	0.943493	1.58983	1.07959e-08	2.47944	3.6512e-15	ENSG00000138083.4	Homeobox protein SIX3	FALSE	FALSE	FALSE
MAPK13	0.332537	0.629414	1.28718	1.23651e-05	2.47617	1.22815e-14	ENSG00000156711.14	Mitogen-activated protein kinase 13	FALSE	FALSE	FALSE
JUNB	1.15637	0.0545519	2.11991	4.67579e-10	2.47546	2.99637e-10	ENSG00000171223.5	Transcription factor jun-B	TRUE	TRUE	TRUE
RRP12	0.176448	0.770968	1.14661	7.84424e-06	2.41872	9.9199e-18	ENSG00000052749.11	RRP12-like protein	FALSE	FALSE	FALSE
