# Supplementary material for: TT‐seq captures enhancer landscapes immediately after T‐cell stimulation
Source: Mol Syst Biol. 2017 Mar 7;13(3):920. doi: 10.15252/msb.20167507 (PMC5371733; doi:10.15252/msb.20167507)
Supplement: Supplementary file 6 — Table EV4 [file MSB-13-920-s006.xlsx]

## Sheet: pairing_revision.txt
Table EV4 - Transcribed Enhancer-Promoter Pairing and Pair Characteristics
Enh	Prom	prom_strand	enh_strand	enh_response	prom_response	dist	type	relative_position_of_enh	chr	enh_start	prom_start	ChiaPETregion_width	Pearson Cor
transcript_10032	transcript_10033	+	+	no/slow response	down	-85239	distal	upstream	chr17	17391801	17477041	281616	0.831859919602766
transcript_10035	transcript_10033	+	+	down	down	114559	distal	downstream	chr17	17591601	17477041	281616	0.992031445685305
transcript_10032	transcript_10842	-	+	no/slow response	no/slow response	199872	distal	downstream	chr17	17391801	17591674	281616	0.820596007704682
transcript_10037	transcript_10846	-	+	no/slow response	no/slow response	-13154	distal	downstream	chr17	17823801	17836956	173821	-0.0603679448705381
transcript_10844	transcript_10846	-	-	no/slow response	no/slow response	142354	distal	downstream	chr17	17694601	17836956	173821	0.93152900821363
transcript_10845	transcript_10846	-	-	no/slow response	no/slow response	84754	distal	downstream	chr17	17752201	17836956	173821	-0.836003296877815
transcript_1008	transcript_2310	-	+	up	up	-242742	distal	upstream	chr1	185560001	185317258	506953	0.962874417324347
transcript_1009	transcript_2310	-	+	up	up	-249942	distal	upstream	chr1	185567201	185317258	506953	0.996551237444735
transcript_2312	transcript_2310	-	-	up	up	-244542	distal	upstream	chr1	185561801	185317258	506953	0.999599871486265
transcript_2313	transcript_2310	-	-	up	up	-249742	distal	upstream	chr1	185567001	185317258	506953	0.926028343607323
transcript_10135	transcript_10136	+	+	no/slow response	no/slow response	-19229	distal	upstream	chr17	34961601	34980831	552166	0.621718659049267
transcript_10137	transcript_10138	+	+	no/slow response	no/slow response	-28836	distal	upstream	chr17	35213601	35242438	572034	0.0601312198027337
transcript_10139	transcript_10138	+	+	up	no/slow response	43962	distal	downstream	chr17	35286401	35242438	572034	-0.0298454125364934
transcript_10140	transcript_10138	+	+	no/slow response	no/slow response	131362	distal	downstream	chr17	35373801	35242438	572034	0.599029642979884
transcript_10955	transcript_10138	+	-	up	no/slow response	43762	distal	downstream	chr17	35286201	35242438	572034	0.336058296209767
transcript_10137	transcript_10956	-	+	no/slow response	no/slow response	159989	distal	downstream	chr17	35213601	35373591	572034	-0.61235458816945
transcript_10139	transcript_10956	-	+	up	no/slow response	87189	distal	downstream	chr17	35286401	35373591	572034	0.531519592897241
transcript_10954	transcript_10956	-	-	no/slow response	no/slow response	130589	distal	downstream	chr17	35243001	35373591	572034	0.125793149881337
transcript_10955	transcript_10956	-	-	up	no/slow response	87389	distal	downstream	chr17	35286201	35373591	572034	0.87654240912963
transcript_10958	transcript_10138	+	-	no/slow response	no/slow response	325562	distal	downstream	chr17	35568001	35242438	572034	0.854133149543497
transcript_10960	transcript_10138	+	-	no/slow response	no/slow response	344762	distal	downstream	chr17	35587201	35242438	572034	0.608974308891973
transcript_10137	transcript_10141	+	+	no/slow response	no/slow response	-354399	distal	upstream	chr17	35213601	35568001	572034	-0.739443891255472
transcript_10139	transcript_10141	+	+	up	no/slow response	-281599	distal	upstream	chr17	35286401	35568001	572034	0.607563126253557
transcript_10140	transcript_10141	+	+	no/slow response	no/slow response	-194199	distal	upstream	chr17	35373801	35568001	572034	0.133830681152731
transcript_10954	transcript_10141	+	-	no/slow response	no/slow response	-324999	distal	upstream	chr17	35243001	35568001	572034	-0.998075365569608
transcript_10955	transcript_10141	+	-	up	no/slow response	-281799	distal	upstream	chr17	35286201	35568001	572034	0.424128371361816
transcript_10960	transcript_10141	+	-	no/slow response	no/slow response	19199	distal	downstream	chr17	35587201	35568001	572034	0.10856374384351
transcript_10137	transcript_10144	+	+	no/slow response	no/slow response	-518399	distal	upstream	chr17	35213601	35732001	572034	-0.242843582100413
transcript_10139	transcript_10144	+	+	up	no/slow response	-445599	distal	upstream	chr17	35286401	35732001	572034	0.318269455973507
transcript_10140	transcript_10144	+	+	no/slow response	no/slow response	-358199	distal	upstream	chr17	35373801	35732001	572034	0.800823050446295
transcript_10954	transcript_10144	+	-	no/slow response	no/slow response	-488999	distal	upstream	chr17	35243001	35732001	572034	0.525399106176172
transcript_10955	transcript_10144	+	-	up	no/slow response	-445799	distal	upstream	chr17	35286201	35732001	572034	0.575450538895106
transcript_10958	transcript_10144	+	-	no/slow response	no/slow response	-163999	distal	upstream	chr17	35568001	35732001	572034	0.952552099775082
transcript_10960	transcript_10144	+	-	no/slow response	no/slow response	-144799	distal	upstream	chr17	35587201	35732001	572034	0.823713564677138
transcript_10958	transcript_10956	-	-	no/slow response	no/slow response	-194409	distal	upstream	chr17	35568001	35373591	572034	0.753894445109563
transcript_10960	transcript_10956	-	-	no/slow response	no/slow response	-213609	distal	upstream	chr17	35587201	35373591	572034	0.966147963922604
transcript_10137	transcript_10959	-	+	no/slow response	no/slow response	364932	distal	downstream	chr17	35213601	35578534	572034	0.915245887113172
transcript_10139	transcript_10959	-	+	up	no/slow response	292132	distal	downstream	chr17	35286401	35578534	572034	-0.865465599227626
transcript_10140	transcript_10959	-	+	no/slow response	no/slow response	204732	distal	downstream	chr17	35373801	35578534	572034	-0.953424233802027
transcript_10954	transcript_10959	-	-	no/slow response	no/slow response	335532	distal	downstream	chr17	35243001	35578534	572034	0.349486459414168
transcript_10955	transcript_10959	-	-	up	no/slow response	292332	distal	downstream	chr17	35286201	35578534	572034	-0.981473072134525
transcript_10958	transcript_10959	-	-	no/slow response	no/slow response	10532	distal	downstream	chr17	35568001	35578534	572034	-0.545655005067549
transcript_10960	transcript_10959	-	-	no/slow response	no/slow response	-8666	proximal	upstream	chr17	35587201	35578534	572034	-0.952317355899229
transcript_10146	transcript_10963	-	+	up	no/slow response	-152199	distal	upstream	chr17	36083001	35930801	295761	0.365011133552912
transcript_10962	transcript_10963	-	-	up	no/slow response	29399	distal	downstream	chr17	35901401	35930801	295761	0.117582770647944
transcript_10965	transcript_10963	-	-	up	no/slow response	-151999	distal	upstream	chr17	36082801	35930801	295761	0.380074176384169
transcript_10156	transcript_10153	+	+	no/slow response	no/slow response	751868	distal	downstream	chr17	37359401	36607532	766908	-0.828800728828878
transcript_10969	transcript_10153	+	-	no/slow response	no/slow response	114668	distal	downstream	chr17	36722201	36607532	766908	-0.305922792053415
transcript_10156	transcript_10155	+	+	no/slow response	no/slow response	410419	distal	downstream	chr17	37359401	36948981	766908	0.209395706561608
transcript_10969	transcript_10155	+	-	no/slow response	no/slow response	-226779	distal	upstream	chr17	36722201	36948981	766908	-0.444672004753987
transcript_10216	transcript_11043	-	+	no/slow response	no/slow response	-11283	distal	upstream	chr17	42745201	42733917	99720	-0.99464249068271
transcript_11045	transcript_11043	-	-	down	no/slow response	-11083	distal	upstream	chr17	42745001	42733917	99720	-0.101069860113192
transcript_11046	transcript_11043	-	-	no/slow response	no/slow response	-39483	distal	upstream	chr17	42773401	42733917	99720	-0.672131597373541
transcript_10216	transcript_11047	-	+	no/slow response	no/slow response	54312	distal	downstream	chr17	42745201	42799514	99720	-0.656364950584513
transcript_11045	transcript_11047	-	-	down	no/slow response	54512	distal	downstream	chr17	42745001	42799514	99720	0.740010475325139
transcript_11046	transcript_11047	-	-	no/slow response	no/slow response	26112	distal	downstream	chr17	42773401	42799514	99720	0.111135089769606
transcript_10243	transcript_11092	-	+	no/slow response	no/slow response	-2029	proximal	downstream	chr17	44218801	44220831	117189	-0.76535595821241
transcript_11094	transcript_11092	-	-	no/slow response	no/slow response	-90569	distal	upstream	chr17	44311401	44220831	117189	-0.840338752104301
transcript_10243	transcript_11095	-	+	no/slow response	no/slow response	105993	distal	downstream	chr17	44218801	44324795	117189	-0.579486652670855
transcript_11094	transcript_11095	-	-	no/slow response	no/slow response	13393	distal	downstream	chr17	44311401	44324795	117189	-0.812436822130521
transcript_10256	transcript_10255	+	+	no/slow response	no/slow response	23489	distal	downstream	chr17	45172001	45148511	58539	-0.471341133793541
transcript_11109	transcript_10255	+	-	no/slow response	no/slow response	-13089	distal	downstream	chr17	45161601	45148511	58539	0.802450584795225
transcript_1026	transcript_2325	-	+	no/slow response	no/slow response	-36920	distal	upstream	chr1	197201601	197164680	525419	-0.825960170443343
transcript_10268	transcript_10269	+	+	no/slow response	no/slow response	-269216	distal	upstream	chr17	45625401	45894618	689960	0.252865684423904
transcript_10270	transcript_10269	+	+	no/slow response	no/slow response	298982	distal	downstream	chr17	46193601	45894618	689960	0.702953390397323
transcript_10280	transcript_10269	+	+	down	no/slow response	372382	distal	downstream	chr17	46267001	45894618	689960	-0.0849037089885151
transcript_11142	transcript_10269	+	-	no/slow response	no/slow response	370782	distal	downstream	chr17	46265401	45894618	689960	-0.700446148382953
transcript_11143	transcript_10269	+	-	no/slow response	no/slow response	372182	distal	downstream	chr17	46266801	45894618	689960	-0.34355294710287
transcript_10268	transcript_11141	-	+	no/slow response	no/slow response	599935	distal	downstream	chr17	45625401	46225337	689960	0.380629384257739
transcript_10270	transcript_11141	-	+	no/slow response	no/slow response	-31735	distal	downstream	chr17	46193601	46225337	689960	0.831963386987636
transcript_10280	transcript_11141	-	+	down	no/slow response	-41663	distal	upstream	chr17	46267001	46225337	689960	0.14286702769647
transcript_11142	transcript_11141	-	-	no/slow response	no/slow response	-40063	distal	upstream	chr17	46265401	46225337	689960	-0.616027379377288
transcript_11143	transcript_11141	-	-	no/slow response	no/slow response	-41463	distal	upstream	chr17	46266801	46225337	689960	-0.0647466960259675
transcript_10373	transcript_11180	-	+	no/slow response	no/slow response	-113833	distal	upstream	chr17	48544001	48430167	351890	-0.976873026266092
transcript_10375	transcript_11180	-	+	down	no/slow response	-148233	distal	upstream	chr17	48578401	48430167	351890	-0.503739204490257
transcript_10373	transcript_11181	-	+	no/slow response	no/slow response	-60950	distal	downstream	chr17	48544001	48604952	351890	0.997928923306778
transcript_10375	transcript_11181	-	+	down	no/slow response	-26550	distal	downstream	chr17	48578401	48604952	351890	0.29663585923698
transcript_10373	transcript_11183	-	+	no/slow response	down	66982	distal	downstream	chr17	48544001	48610984	351890	0.511227759732729
transcript_10375	transcript_11183	-	+	down	down	32582	distal	downstream	chr17	48578401	48610984	351890	0.976944807184225
transcript_10373	transcript_11184	-	+	no/slow response	no/slow response	69399	distal	downstream	chr17	48544001	48613401	351890	0.938949193341683
transcript_10375	transcript_11184	-	+	down	no/slow response	34999	distal	downstream	chr17	48578401	48613401	351890	0.124549410233753
transcript_10388	transcript_10390	+	+	up	no/slow response	-48897	distal	upstream	chr17	49739801	49788699	422760	0.777364085266159
transcript_10389	transcript_10390	+	+	no/slow response	no/slow response	-43697	distal	upstream	chr17	49745001	49788699	422760	0.848242694659016
transcript_11202	transcript_10390	+	-	no/slow response	no/slow response	-96497	distal	upstream	chr17	49692201	49788699	422760	0.814220820570596
transcript_10388	transcript_10392	+	+	up	no/slow response	-228852	distal	upstream	chr17	49739801	49968654	422760	-0.630510645580034
transcript_10389	transcript_10392	+	+	no/slow response	no/slow response	-223652	distal	upstream	chr17	49745001	49968654	422760	-0.777238720484565
transcript_11202	transcript_10392	+	-	no/slow response	no/slow response	-276452	distal	upstream	chr17	49692201	49968654	422760	-0.659074023111135
transcript_10388	transcript_11201	-	+	up	no/slow response	-61719	distal	upstream	chr17	49739801	49678081	422760	0.900009184694829
transcript_10389	transcript_11201	-	+	no/slow response	no/slow response	-66919	distal	upstream	chr17	49745001	49678081	422760	0.958248905572308
transcript_11202	transcript_11201	-	-	no/slow response	no/slow response	-14119	distal	upstream	chr17	49692201	49678081	422760	0.913782285409423
transcript_10388	transcript_11204	-	+	up	no/slow response	-49176	distal	downstream	chr17	49739801	49788978	422760	-0.386686762147633
transcript_10389	transcript_11204	-	+	no/slow response	no/slow response	-43976	distal	downstream	chr17	49745001	49788978	422760	-0.212442596116393
transcript_11202	transcript_11204	-	-	no/slow response	no/slow response	96776	distal	downstream	chr17	49692201	49788978	422760	-0.326744909763349
transcript_10393	transcript_11205	-	+	no/slow response	no/slow response	-10878	distal	upstream	chr17	50161801	50150922	198906	-0.875743368748782
transcript_11206	transcript_11205	-	-	no/slow response	no/slow response	-10678	distal	upstream	chr17	50161601	50150922	198906	-0.935305259623889
transcript_10402	transcript_10403	+	+	no/slow response	no/slow response	-11625	distal	upstream	chr17	50708001	50719627	290986	-0.803103862215277
transcript_11213	transcript_11212	-	-	no/slow response	no/slow response	-11724	distal	upstream	chr17	50719401	50707676	290986	0.121147125698705
transcript_10406	transcript_11215	-	+	up	up	-37029	distal	upstream	chr17	50904601	50867571	169754	0.998397118814788
transcript_10407	transcript_11215	-	+	up	up	-52429	distal	upstream	chr17	50920001	50867571	169754	0.94283819685705
transcript_11216	transcript_11215	-	-	up	up	-36629	distal	upstream	chr17	50904201	50867571	169754	0.994999878421637
transcript_11217	transcript_11215	-	-	up	up	-52229	distal	upstream	chr17	50919801	50867571	169754	0.999986479907323
transcript_1041	transcript_2351	-	+	no/slow response	no/slow response	-3886	proximal	downstream	chr1	201019601	201023488	67086	-0.223618787408254
transcript_10421	transcript_10420	+	+	no/slow response	no/slow response	80010	distal	downstream	chr17	56914201	56834190	116407	0.686259558264651
transcript_10421	transcript_11225	-	+	no/slow response	down	-80765	distal	upstream	chr17	56914201	56833435	116407	0.645715127610337
transcript_10431	transcript_10432	+	+	no/slow response	no/slow response	-76894	distal	upstream	chr17	58006601	58083496	251158	0.935979652995427
transcript_10434	transcript_11243	-	+	no/slow response	no/slow response	-8413	proximal	downstream	chr17	58332801	58341215	193805	0.993169984984388
transcript_10434	transcript_11244	-	+	no/slow response	no/slow response	84740	distal	downstream	chr17	58332801	58417542	193805	0.250494429870684
transcript_10437	transcript_10438	+	+	no/slow response	no/slow response	-60436	distal	upstream	chr17	58632201	58692638	413315	0.583883321635648
transcript_11246	transcript_10438	+	-	up	no/slow response	-33236	distal	upstream	chr17	58659401	58692638	413315	0.79065467694589
transcript_10476	transcript_11300	-	+	no/slow response	no/slow response	82810	distal	downstream	chr17	64837401	64920212	181335	0.0951648131125141
transcript_11297	transcript_11300	-	-	no/slow response	no/slow response	115010	distal	downstream	chr17	64805201	64920212	181335	0.994187684047059
transcript_11299	transcript_11300	-	-	no/slow response	no/slow response	83010	distal	downstream	chr17	64837201	64920212	181335	-0.117218227528311
transcript_10484	transcript_11308	-	+	no/slow response	no/slow response	-515999	distal	upstream	chr17	66077201	65561201	942627	0.501734915943851
transcript_10497	transcript_10500	+	+	no/slow response	no/slow response	-62634	distal	upstream	chr17	68180601	68243236	259945	0.801970867743645
transcript_10499	transcript_10500	+	+	no/slow response	no/slow response	-31234	distal	upstream	chr17	68212001	68243236	259945	0.337824487785381
transcript_11318	transcript_10500	+	-	no/slow response	no/slow response	4564	proximal	downstream	chr17	68247801	68243236	259945	0.711148257167427
transcript_10497	transcript_10503	+	+	no/slow response	no/slow response	-90035	distal	upstream	chr17	68180601	68270637	259945	-0.573407663430223
transcript_10499	transcript_10503	+	+	no/slow response	no/slow response	-58635	distal	upstream	chr17	68212001	68270637	259945	0.0221520657277638
transcript_11318	transcript_10503	+	-	no/slow response	no/slow response	-22835	distal	upstream	chr17	68247801	68270637	259945	-0.400563019995803
transcript_10514	transcript_10515	+	+	down	down	-2692	proximal	upstream	chr17	74737401	74740094	124762	0.961463905635653
transcript_11338	transcript_10515	+	-	no/slow response	down	-1692	proximal	upstream	chr17	74738401	74740094	124762	0.914946474064074
transcript_10514	transcript_10516	+	+	down	no/slow response	-11199	distal	upstream	chr17	74737401	74748601	124762	0.105797716284442
transcript_11338	transcript_10516	+	-	no/slow response	no/slow response	-10199	distal	upstream	chr17	74738401	74748601	124762	0.498619698515156
transcript_10514	transcript_11339	-	+	down	no/slow response	38922	distal	downstream	chr17	74737401	74776324	124762	0.687136556300412
transcript_11338	transcript_11339	-	-	no/slow response	no/slow response	37922	distal	downstream	chr17	74738401	74776324	124762	0.407096448808233
transcript_10539	transcript_10546	+	+	no/slow response	no/slow response	-409429	distal	upstream	chr17	75855801	76265231	463051	-0.63800054636255
transcript_10543	transcript_10546	+	+	no/slow response	no/slow response	-192629	distal	upstream	chr17	76072601	76265231	463051	-0.521288322170721
transcript_10545	transcript_10546	+	+	no/slow response	no/slow response	-161429	distal	upstream	chr17	76103801	76265231	463051	-0.752554669220304
transcript_11377	transcript_10546	+	-	no/slow response	no/slow response	-8229	proximal	upstream	chr17	76257001	76265231	463051	-0.748550833152078
transcript_10539	transcript_11366	-	+	no/slow response	no/slow response	-11280	distal	upstream	chr17	75855801	75844520	463051	0.509232258648228
transcript_10543	transcript_11366	-	+	no/slow response	no/slow response	-228080	distal	upstream	chr17	76072601	75844520	463051	0.39008047893291
transcript_10545	transcript_11366	-	+	no/slow response	no/slow response	-259280	distal	upstream	chr17	76103801	75844520	463051	0.645952018904099
transcript_11377	transcript_11366	-	-	no/slow response	no/slow response	-412480	distal	upstream	chr17	76257001	75844520	463051	0.856903085769179
transcript_10543	transcript_11367	-	+	no/slow response	no/slow response	-217297	distal	upstream	chr17	76072601	75855303	463051	0.0038189302224009
transcript_10545	transcript_11367	-	+	no/slow response	no/slow response	-248497	distal	upstream	chr17	76103801	75855303	463051	-0.294660344934324
transcript_11377	transcript_11367	-	-	no/slow response	no/slow response	-401697	distal	upstream	chr17	76257001	75855303	463051	-0.927034515656588
transcript_10539	transcript_11368	-	+	no/slow response	down	20302	distal	downstream	chr17	75855801	75876104	463051	0.62165800947026
transcript_10543	transcript_11368	-	+	no/slow response	down	-196496	distal	upstream	chr17	76072601	75876104	463051	0.974300547585295
transcript_10545	transcript_11368	-	+	no/slow response	down	-227696	distal	upstream	chr17	76103801	75876104	463051	0.912040314637282
transcript_11377	transcript_11368	-	-	no/slow response	down	-380896	distal	upstream	chr17	76257001	75876104	463051	-0.224310975469045
transcript_10539	transcript_11373	-	+	no/slow response	no/slow response	123603	distal	downstream	chr17	75855801	75979405	463051	-0.577203972374724
transcript_10543	transcript_11373	-	+	no/slow response	no/slow response	-93195	distal	upstream	chr17	76072601	75979405	463051	-0.0994799505245834
transcript_10545	transcript_11373	-	+	no/slow response	no/slow response	-124395	distal	upstream	chr17	76103801	75979405	463051	-0.389469134890109
transcript_11377	transcript_11373	-	-	no/slow response	no/slow response	-277595	distal	upstream	chr17	76257001	75979405	463051	-0.882938037743051
transcript_10539	transcript_11374	-	+	no/slow response	no/slow response	216652	distal	downstream	chr17	75855801	76072454	463051	0.000247387506402819
transcript_10545	transcript_11374	-	+	no/slow response	no/slow response	-31346	distal	upstream	chr17	76103801	76072454	463051	-0.254993188101989
transcript_11377	transcript_11374	-	-	no/slow response	no/slow response	-184546	distal	upstream	chr17	76257001	76072454	463051	-0.973032210800934
transcript_10539	transcript_11375	-	+	no/slow response	no/slow response	247945	distal	downstream	chr17	75855801	76103747	463051	0.0158433196455313
transcript_10543	transcript_11375	-	+	no/slow response	no/slow response	31145	distal	downstream	chr17	76072601	76103747	463051	0.836640492648631
transcript_11377	transcript_11375	-	-	no/slow response	no/slow response	-153253	distal	upstream	chr17	76257001	76103747	463051	-0.476670219082127
transcript_10549	transcript_11384	-	+	no/slow response	no/slow response	85894	distal	downstream	chr17	76557801	76643696	151523	0.826354905337191
transcript_10550	transcript_11384	-	+	down	no/slow response	-28304	distal	upstream	chr17	76672001	76643696	151523	0.177473895347076
transcript_11383	transcript_11384	-	-	down	no/slow response	86094	distal	downstream	chr17	76557601	76643696	151523	0.650180384361967
transcript_10569	transcript_10570	+	+	down	no/slow response	-112242	distal	upstream	chr17	77847001	77959244	237080	-0.925271999243766
transcript_10572	transcript_11396	-	+	no/slow response	no/slow response	-4877	proximal	downstream	chr17	78127201	78132079	18141	-0.706898488562528
transcript_10584	transcript_10585	+	+	down	down	-2061	proximal	upstream	chr17	79075201	79077263	319958	0.416844396238068
transcript_10588	transcript_10587	+	+	up	no/slow response	19203	distal	downstream	chr17	79797401	79778197	245760	-0.730695148229817
transcript_10588	transcript_11413	-	+	up	up	-15782	distal	downstream	chr17	79797401	79813184	245760	0.999506496097625
transcript_10588	transcript_11414	-	+	up	up	41905	distal	downstream	chr17	79797401	79839307	245760	0.977743278842318
transcript_10597	transcript_10598	+	+	no/slow response	no/slow response	-90073	distal	upstream	chr17	80454801	80544875	550257	0.401884331800582
transcript_11423	transcript_10598	+	-	no/slow response	no/slow response	-90073	distal	upstream	chr17	80454801	80544875	550257	0.799586485017691
transcript_11424	transcript_10598	+	-	no/slow response	no/slow response	221925	distal	downstream	chr17	80766801	80544875	550257	-0.576785535982024
transcript_11425	transcript_10598	+	-	no/slow response	no/slow response	238125	distal	downstream	chr17	80783001	80544875	550257	-0.642204837021051
transcript_11426	transcript_10598	+	-	no/slow response	no/slow response	347125	distal	downstream	chr17	80892001	80544875	550257	-0.422940223295976
transcript_10604	transcript_10602	+	+	no/slow response	no/slow response	56018	distal	downstream	chr17	81295401	81239382	454953	0.942346430932796
transcript_10606	transcript_10602	+	+	no/slow response	no/slow response	242218	distal	downstream	chr17	81481601	81239382	454953	0.504237346569604
transcript_10607	transcript_10602	+	+	no/slow response	no/slow response	270618	distal	downstream	chr17	81510001	81239382	454953	NA
transcript_10609	transcript_10602	+	+	up	no/slow response	275818	distal	downstream	chr17	81515201	81239382	454953	-0.999337305806193
transcript_10610	transcript_10602	+	+	down	no/slow response	313018	distal	downstream	chr17	81552401	81239382	454953	0.89327404980036
transcript_11437	transcript_10602	+	-	down	no/slow response	245018	distal	downstream	chr17	81484401	81239382	454953	0.639123946803526
transcript_10604	transcript_10605	+	+	no/slow response	no/slow response	-100068	distal	upstream	chr17	81295401	81395470	454953	0.12032643851385
transcript_10606	transcript_10605	+	+	no/slow response	no/slow response	86130	distal	downstream	chr17	81481601	81395470	454953	0.748226642043409
transcript_10607	transcript_10605	+	+	no/slow response	no/slow response	114530	distal	downstream	chr17	81510001	81395470	454953	NA
transcript_10609	transcript_10605	+	+	up	no/slow response	119730	distal	downstream	chr17	81515201	81395470	454953	0.0960293912053951
transcript_10610	transcript_10605	+	+	down	no/slow response	156930	distal	downstream	chr17	81552401	81395470	454953	0.324602903246535
transcript_11437	transcript_10605	+	-	down	no/slow response	88930	distal	downstream	chr17	81484401	81395470	454953	0.695490489505615
transcript_10604	transcript_11429	-	+	no/slow response	no/slow response	-72450	distal	upstream	chr17	81295401	81222950	454953	0.983778083008907
transcript_10606	transcript_11429	-	+	no/slow response	no/slow response	-258650	distal	upstream	chr17	81481601	81222950	454953	0.618777381089237
transcript_10607	transcript_11429	-	+	no/slow response	no/slow response	-287050	distal	upstream	chr17	81510001	81222950	454953	NA
transcript_10609	transcript_11429	-	+	up	no/slow response	-292250	distal	upstream	chr17	81515201	81222950	454953	-0.955475065931187
transcript_10610	transcript_11429	-	+	down	no/slow response	-329450	distal	upstream	chr17	81552401	81222950	454953	0.919897493340739
transcript_11437	transcript_11429	-	-	down	no/slow response	-261450	distal	upstream	chr17	81484401	81222950	454953	0.673773848023266
transcript_10604	transcript_11430	-	+	no/slow response	down	-56373	distal	upstream	chr17	81295401	81239027	454953	0.953556186488547
transcript_10606	transcript_11430	-	+	no/slow response	down	-242573	distal	upstream	chr17	81481601	81239027	454953	0.530022731096486
transcript_10607	transcript_11430	-	+	no/slow response	down	-270973	distal	upstream	chr17	81510001	81239027	454953	NA
transcript_10609	transcript_11430	-	+	up	down	-276173	distal	upstream	chr17	81515201	81239027	454953	-0.93968928845747
transcript_10610	transcript_11430	-	+	down	down	-313373	distal	upstream	chr17	81552401	81239027	454953	0.863570851192554
transcript_11437	transcript_11430	-	-	down	down	-245373	distal	upstream	chr17	81484401	81239027	454953	0.578209619154901
transcript_10606	transcript_11431	-	+	no/slow response	no/slow response	-186391	distal	upstream	chr17	81481601	81295209	454953	0.793597124523168
transcript_10607	transcript_11431	-	+	no/slow response	no/slow response	-214791	distal	upstream	chr17	81510001	81295209	454953	NA
transcript_10609	transcript_11431	-	+	up	no/slow response	-219991	distal	upstream	chr17	81515201	81295209	454953	-0.896974362056891
transcript_10610	transcript_11431	-	+	down	no/slow response	-257191	distal	upstream	chr17	81552401	81295209	454953	0.972239656275475
transcript_11437	transcript_11431	-	-	down	no/slow response	-189191	distal	upstream	chr17	81484401	81295209	454953	0.821139961505291
transcript_10604	transcript_11439	-	+	no/slow response	no/slow response	217385	distal	downstream	chr17	81295401	81512787	454953	-0.942775119298739
transcript_10606	transcript_11439	-	+	no/slow response	no/slow response	31185	distal	downstream	chr17	81481601	81512787	454953	-0.81369767470777
transcript_10607	transcript_11439	-	+	no/slow response	no/slow response	-2785	proximal	downstream	chr17	81510001	81512787	454953	NA
transcript_10609	transcript_11439	-	+	up	no/slow response	-2413	proximal	upstream	chr17	81515201	81512787	454953	0.895881528428381
transcript_10610	transcript_11439	-	+	down	no/slow response	-39613	distal	upstream	chr17	81552401	81512787	454953	-0.986900515208498
transcript_11437	transcript_11439	-	-	down	no/slow response	28385	distal	downstream	chr17	81484401	81512787	454953	-0.913317967095848
transcript_10604	transcript_11441	-	+	no/slow response	no/slow response	259380	distal	downstream	chr17	81295401	81554782	454953	0.930473534256436
transcript_10606	transcript_11441	-	+	no/slow response	no/slow response	73180	distal	downstream	chr17	81481601	81554782	454953	0.651037838577627
transcript_10607	transcript_11441	-	+	no/slow response	no/slow response	44780	distal	downstream	chr17	81510001	81554782	454953	NA
transcript_10609	transcript_11441	-	+	up	no/slow response	39580	distal	downstream	chr17	81515201	81554782	454953	-0.834882202808578
transcript_10610	transcript_11441	-	+	down	no/slow response	-2380	proximal	downstream	chr17	81552401	81554782	454953	0.856556942131529
transcript_11437	transcript_11441	-	-	down	no/slow response	70380	distal	downstream	chr17	81484401	81554782	454953	0.633591259450052
transcript_1061	transcript_1060	+	+	no/slow response	up	22073	distal	downstream	chr1	203327601	203305527	65879	-0.687564428845793
transcript_2369	transcript_1060	+	-	up	up	-18125	distal	upstream	chr1	203287401	203305527	65879	0.771915050784021
transcript_2371	transcript_1060	+	-	no/slow response	up	21873	distal	downstream	chr1	203327401	203305527	65879	-0.897972883718182
transcript_1062	transcript_1063	+	+	no/slow response	no/slow response	-13241	distal	upstream	chr1	203613401	203626643	619150	0.527188732460908
transcript_2373	transcript_1063	+	-	no/slow response	no/slow response	47557	distal	downstream	chr1	203674201	203626643	619150	0.43345811888144
transcript_2374	transcript_1063	+	-	up	no/slow response	55957	distal	downstream	chr1	203682601	203626643	619150	0.554080801475418
transcript_2375	transcript_1063	+	-	up	no/slow response	142757	distal	downstream	chr1	203769401	203626643	619150	0.333675662148442
transcript_1062	transcript_1064	+	+	no/slow response	no/slow response	-151823	distal	upstream	chr1	203613401	203765225	619150	0.208373457859567
transcript_2372	transcript_1064	+	-	no/slow response	no/slow response	-138623	distal	upstream	chr1	203626601	203765225	619150	-0.543042497578751
transcript_2373	transcript_1064	+	-	no/slow response	no/slow response	-91023	distal	upstream	chr1	203674201	203765225	619150	0.696974761439822
transcript_2374	transcript_1064	+	-	up	no/slow response	-82623	distal	upstream	chr1	203682601	203765225	619150	0.797267578282766
transcript_2375	transcript_1064	+	-	up	no/slow response	4175	proximal	downstream	chr1	203769401	203765225	619150	0.62423308801397
transcript_1062	transcript_1065	+	+	no/slow response	no/slow response	-182298	distal	upstream	chr1	203613401	203795700	619150	-0.0169971969730841
transcript_2372	transcript_1065	+	-	no/slow response	no/slow response	-169098	distal	upstream	chr1	203626601	203795700	619150	0.0228142040092718
transcript_2373	transcript_1065	+	-	no/slow response	no/slow response	-121498	distal	upstream	chr1	203674201	203795700	619150	-0.454570398925066
transcript_2374	transcript_1065	+	-	up	no/slow response	-113098	distal	upstream	chr1	203682601	203795700	619150	-0.35242372503117
transcript_2375	transcript_1065	+	-	up	no/slow response	-26298	distal	upstream	chr1	203769401	203795700	619150	0.0581271643352659
transcript_1062	transcript_1067	+	+	no/slow response	no/slow response	-248226	distal	upstream	chr1	203613401	203861628	619150	0.114683137545191
transcript_2372	transcript_1067	+	-	no/slow response	no/slow response	-235026	distal	upstream	chr1	203626601	203861628	619150	0.78279381967997
transcript_2373	transcript_1067	+	-	no/slow response	no/slow response	-187426	distal	upstream	chr1	203674201	203861628	619150	-0.765136803490874
transcript_2374	transcript_1067	+	-	up	no/slow response	-179026	distal	upstream	chr1	203682601	203861628	619150	-0.863519183553921
transcript_2375	transcript_1067	+	-	up	no/slow response	-92226	distal	upstream	chr1	203769401	203861628	619150	-0.856188459664544
transcript_10628	transcript_10627	+	+	no/slow response	down	13594	distal	downstream	chr17	82065801	82052206	893141	-0.652579643686525
transcript_10629	transcript_10627	+	+	no/slow response	down	46394	distal	downstream	chr17	82098601	82052206	893141	-0.861673474865763
transcript_10632	transcript_10627	+	+	up	down	245194	distal	downstream	chr17	82297401	82052206	893141	-0.887281543420545
transcript_10637	transcript_10627	+	+	no/slow response	down	396794	distal	downstream	chr17	82449001	82052206	893141	-0.851402537815304
transcript_10639	transcript_10627	+	+	no/slow response	down	445194	distal	downstream	chr17	82497401	82052206	893141	-0.508679830799082
transcript_11466	transcript_10627	+	-	up	down	246194	distal	downstream	chr17	82298401	82052206	893141	-0.817656338700229
transcript_11467	transcript_10627	+	-	no/slow response	down	247394	distal	downstream	chr17	82299601	82052206	893141	-0.952021800626214
transcript_11473	transcript_10627	+	-	up	down	374594	distal	downstream	chr17	82426801	82052206	893141	-0.794000086245288
transcript_11474	transcript_10627	+	-	up	down	380594	distal	downstream	chr17	82432801	82052206	893141	-0.863369413243421
transcript_11477	transcript_10627	+	-	no/slow response	down	406194	distal	downstream	chr17	82458401	82052206	893141	-0.556095018793501
transcript_11478	transcript_10627	+	-	no/slow response	down	442594	distal	downstream	chr17	82494801	82052206	893141	-0.923968485948386
transcript_11479	transcript_10627	+	-	down	down	444994	distal	downstream	chr17	82497201	82052206	893141	0.134915386116461
transcript_11480	transcript_10627	+	-	no/slow response	down	554994	distal	downstream	chr17	82607201	82052206	893141	-0.909143551220027
transcript_10628	transcript_10630	+	+	no/slow response	no/slow response	-163270	distal	upstream	chr17	82065801	82229072	893141	0.936435894653221
transcript_10629	transcript_10630	+	+	no/slow response	no/slow response	-130470	distal	upstream	chr17	82098601	82229072	893141	0.907227740987703
transcript_10632	transcript_10630	+	+	up	no/slow response	68328	distal	downstream	chr17	82297401	82229072	893141	0.758822208499351
transcript_10637	transcript_10630	+	+	no/slow response	no/slow response	219928	distal	downstream	chr17	82449001	82229072	893141	0.979956980490495
transcript_10639	transcript_10630	+	+	no/slow response	no/slow response	268328	distal	downstream	chr17	82497401	82229072	893141	0.849657037359189
transcript_11466	transcript_10630	+	-	up	no/slow response	69328	distal	downstream	chr17	82298401	82229072	893141	0.723610835137202
transcript_11467	transcript_10630	+	-	no/slow response	no/slow response	70528	distal	downstream	chr17	82299601	82229072	893141	0.961796047800424
transcript_11473	transcript_10630	+	-	up	no/slow response	197728	distal	downstream	chr17	82426801	82229072	893141	0.666537700349345
transcript_11474	transcript_10630	+	-	up	no/slow response	203728	distal	downstream	chr17	82432801	82229072	893141	0.716322688519009
transcript_11477	transcript_10630	+	-	no/slow response	no/slow response	229328	distal	downstream	chr17	82458401	82229072	893141	0.733973773282455
transcript_11478	transcript_10630	+	-	no/slow response	no/slow response	265728	distal	downstream	chr17	82494801	82229072	893141	0.966847814176654
transcript_11479	transcript_10630	+	-	down	no/slow response	268128	distal	downstream	chr17	82497201	82229072	893141	0.197070078124159
transcript_11480	transcript_10630	+	-	no/slow response	no/slow response	378128	distal	downstream	chr17	82607201	82229072	893141	0.825428525352371
transcript_10628	transcript_10634	+	+	no/slow response	no/slow response	-293475	distal	upstream	chr17	82065801	82359277	893141	0.869462110900089
transcript_10629	transcript_10634	+	+	no/slow response	no/slow response	-260675	distal	upstream	chr17	82098601	82359277	893141	0.9402673837292
transcript_10632	transcript_10634	+	+	up	no/slow response	-61875	distal	upstream	chr17	82297401	82359277	893141	0.790800771910241
transcript_10637	transcript_10634	+	+	no/slow response	no/slow response	89723	distal	downstream	chr17	82449001	82359277	893141	0.976240933014924
transcript_10639	transcript_10634	+	+	no/slow response	no/slow response	138123	distal	downstream	chr17	82497401	82359277	893141	0.774571462734961
transcript_11466	transcript_10634	+	-	up	no/slow response	-60875	distal	upstream	chr17	82298401	82359277	893141	0.736623913658883
transcript_11467	transcript_10634	+	-	no/slow response	no/slow response	-59675	distal	upstream	chr17	82299601	82359277	893141	0.992687148136719
transcript_11473	transcript_10634	+	-	up	no/slow response	67523	distal	downstream	chr17	82426801	82359277	893141	0.686928395125678
transcript_11474	transcript_10634	+	-	up	no/slow response	73523	distal	downstream	chr17	82432801	82359277	893141	0.750801631508385
transcript_11477	transcript_10634	+	-	no/slow response	no/slow response	99123	distal	downstream	chr17	82458401	82359277	893141	0.736286101813141
transcript_11478	transcript_10634	+	-	no/slow response	no/slow response	135523	distal	downstream	chr17	82494801	82359277	893141	0.965557447548811
transcript_11479	transcript_10634	+	-	down	no/slow response	137923	distal	downstream	chr17	82497201	82359277	893141	0.142108983904557
transcript_11480	transcript_10634	+	-	no/slow response	no/slow response	247923	distal	downstream	chr17	82607201	82359277	893141	0.847771615879836
transcript_10628	transcript_10635	+	+	no/slow response	no/slow response	-352592	distal	upstream	chr17	82065801	82418394	893141	0.465598719013382
transcript_10629	transcript_10635	+	+	no/slow response	no/slow response	-319792	distal	upstream	chr17	82098601	82418394	893141	0.518693783747891
transcript_10632	transcript_10635	+	+	up	no/slow response	-120992	distal	upstream	chr17	82297401	82418394	893141	-0.375871576231259
transcript_10637	transcript_10635	+	+	no/slow response	no/slow response	30606	distal	downstream	chr17	82449001	82418394	893141	0.465607028774909
transcript_10639	transcript_10635	+	+	no/slow response	no/slow response	79006	distal	downstream	chr17	82497401	82418394	893141	0.671769332907244
transcript_11466	transcript_10635	+	-	up	no/slow response	-119992	distal	upstream	chr17	82298401	82418394	893141	-0.435506469453611
transcript_11467	transcript_10635	+	-	no/slow response	no/slow response	-118792	distal	upstream	chr17	82299601	82418394	893141	0.296489294334951
transcript_11473	transcript_10635	+	-	up	no/slow response	8406	proximal	downstream	chr17	82426801	82418394	893141	-0.505232225231867
transcript_11474	transcript_10635	+	-	up	no/slow response	14406	distal	downstream	chr17	82432801	82418394	893141	-0.433587548156744
transcript_11477	transcript_10635	+	-	no/slow response	no/slow response	40006	distal	downstream	chr17	82458401	82418394	893141	0.8383342137988
transcript_11478	transcript_10635	+	-	no/slow response	no/slow response	76406	distal	downstream	chr17	82494801	82418394	893141	0.0536419093002014
transcript_11479	transcript_10635	+	-	down	no/slow response	78806	distal	downstream	chr17	82497201	82418394	893141	0.986987202459407
transcript_11480	transcript_10635	+	-	no/slow response	no/slow response	188806	distal	downstream	chr17	82607201	82418394	893141	-0.277835641245653
transcript_10628	transcript_10638	+	+	no/slow response	no/slow response	-392424	distal	upstream	chr17	82065801	82458226	893141	-0.384817495213838
transcript_10629	transcript_10638	+	+	no/slow response	no/slow response	-359624	distal	upstream	chr17	82098601	82458226	893141	-0.710905859903478
transcript_10632	transcript_10638	+	+	up	no/slow response	-160824	distal	upstream	chr17	82297401	82458226	893141	-0.866809490055889
transcript_10637	transcript_10638	+	+	no/slow response	no/slow response	-9224	proximal	upstream	chr17	82449001	82458226	893141	-0.653199099963033
transcript_10639	transcript_10638	+	+	no/slow response	no/slow response	39174	distal	downstream	chr17	82497401	82458226	893141	-0.21769249430968
transcript_11466	transcript_10638	+	-	up	no/slow response	-159824	distal	upstream	chr17	82298401	82458226	893141	-0.786802795278285
transcript_11467	transcript_10638	+	-	no/slow response	no/slow response	-158624	distal	upstream	chr17	82299601	82458226	893141	-0.818676506445974
transcript_11473	transcript_10638	+	-	up	no/slow response	-31424	distal	upstream	chr17	82426801	82458226	893141	-0.788533814259492
transcript_11474	transcript_10638	+	-	up	no/slow response	-25424	distal	upstream	chr17	82432801	82458226	893141	-0.858943401832339
transcript_11478	transcript_10638	+	-	no/slow response	no/slow response	36574	distal	downstream	chr17	82494801	82458226	893141	-0.781585816603485
transcript_11479	transcript_10638	+	-	down	no/slow response	38974	distal	downstream	chr17	82497201	82458226	893141	0.350382137138997
transcript_11480	transcript_10638	+	-	no/slow response	no/slow response	148974	distal	downstream	chr17	82607201	82458226	893141	-0.855751001979207
transcript_10628	transcript_10640	+	+	no/slow response	no/slow response	-454176	distal	upstream	chr17	82065801	82519978	893141	0.884991254946424
transcript_10629	transcript_10640	+	+	no/slow response	no/slow response	-421376	distal	upstream	chr17	82098601	82519978	893141	0.899097474152689
transcript_10632	transcript_10640	+	+	up	no/slow response	-222576	distal	upstream	chr17	82297401	82519978	893141	0.829695811319459
transcript_10637	transcript_10640	+	+	no/slow response	no/slow response	-70976	distal	upstream	chr17	82449001	82519978	893141	0.960684883415422
transcript_10639	transcript_10640	+	+	no/slow response	no/slow response	-22576	distal	upstream	chr17	82497401	82519978	893141	0.772698147702468
transcript_11466	transcript_10640	+	-	up	no/slow response	-221576	distal	upstream	chr17	82298401	82519978	893141	0.789814410464985
transcript_11467	transcript_10640	+	-	no/slow response	no/slow response	-220376	distal	upstream	chr17	82299601	82519978	893141	0.974790414054681
transcript_11473	transcript_10640	+	-	up	no/slow response	-93176	distal	upstream	chr17	82426801	82519978	893141	0.741350501061155
transcript_11474	transcript_10640	+	-	up	no/slow response	-87176	distal	upstream	chr17	82432801	82519978	893141	0.792679950624206
transcript_11477	transcript_10640	+	-	no/slow response	no/slow response	-61576	distal	upstream	chr17	82458401	82519978	893141	0.67635969644344
transcript_11478	transcript_10640	+	-	no/slow response	no/slow response	-25176	distal	upstream	chr17	82494801	82519978	893141	0.986852532421168
transcript_11479	transcript_10640	+	-	down	no/slow response	-22776	distal	upstream	chr17	82497201	82519978	893141	0.0832631450915668
transcript_11480	transcript_10640	+	-	no/slow response	no/slow response	87222	distal	downstream	chr17	82607201	82519978	893141	0.884197322845556
transcript_10628	transcript_10643	+	+	no/slow response	no/slow response	-650972	distal	upstream	chr17	82065801	82716774	893141	-0.434740032865685
transcript_10629	transcript_10643	+	+	no/slow response	no/slow response	-618172	distal	upstream	chr17	82098601	82716774	893141	-0.533599135680253
transcript_10632	transcript_10643	+	+	up	no/slow response	-419372	distal	upstream	chr17	82297401	82716774	893141	-0.987477273116103
transcript_10637	transcript_10643	+	+	no/slow response	no/slow response	-267772	distal	upstream	chr17	82449001	82716774	893141	-0.575644599108179
transcript_10639	transcript_10643	+	+	no/slow response	no/slow response	-219372	distal	upstream	chr17	82497401	82716774	893141	-0.207008985827458
transcript_11466	transcript_10643	+	-	up	no/slow response	-418372	distal	upstream	chr17	82298401	82716774	893141	-0.964472822918093
transcript_11467	transcript_10643	+	-	no/slow response	no/slow response	-417172	distal	upstream	chr17	82299601	82716774	893141	-0.726241487064018
transcript_11473	transcript_10643	+	-	up	no/slow response	-289972	distal	upstream	chr17	82426801	82716774	893141	-0.970540939596012
transcript_11474	transcript_10643	+	-	up	no/slow response	-283972	distal	upstream	chr17	82432801	82716774	893141	-0.991018790027199
transcript_11477	transcript_10643	+	-	no/slow response	no/slow response	-258372	distal	upstream	chr17	82458401	82716774	893141	-0.116312892661617
transcript_11478	transcript_10643	+	-	no/slow response	no/slow response	-221972	distal	upstream	chr17	82494801	82716774	893141	-0.839433321728505
transcript_11479	transcript_10643	+	-	down	no/slow response	-219572	distal	upstream	chr17	82497201	82716774	893141	0.560550872471897
transcript_11480	transcript_10643	+	-	no/slow response	no/slow response	-109572	distal	upstream	chr17	82607201	82716774	893141	-0.967757477849059
transcript_10628	transcript_10644	+	+	no/slow response	no/slow response	-666322	distal	upstream	chr17	82065801	82732124	893141	-0.0365246045162432
transcript_10629	transcript_10644	+	+	no/slow response	no/slow response	-633522	distal	upstream	chr17	82098601	82732124	893141	-0.0351329984597025
transcript_10632	transcript_10644	+	+	up	no/slow response	-434722	distal	upstream	chr17	82297401	82732124	893141	0.78271810764267
transcript_10637	transcript_10644	+	+	no/slow response	no/slow response	-283122	distal	upstream	chr17	82449001	82732124	893141	0.0293568759861978
transcript_10639	transcript_10644	+	+	no/slow response	no/slow response	-234722	distal	upstream	chr17	82497401	82732124	893141	-0.292182164519615
transcript_11466	transcript_10644	+	-	up	no/slow response	-433722	distal	upstream	chr17	82298401	82732124	893141	0.811308187266882
transcript_11467	transcript_10644	+	-	no/slow response	no/slow response	-432522	distal	upstream	chr17	82299601	82732124	893141	0.213098309470617
transcript_11473	transcript_10644	+	-	up	no/slow response	-305322	distal	upstream	chr17	82426801	82732124	893141	0.857133861695472
transcript_11474	transcript_10644	+	-	up	no/slow response	-299322	distal	upstream	chr17	82432801	82732124	893141	0.820559370525589
transcript_11477	transcript_10644	+	-	no/slow response	no/slow response	-273722	distal	upstream	chr17	82458401	82732124	893141	-0.463708916064393
transcript_11478	transcript_10644	+	-	no/slow response	no/slow response	-237322	distal	upstream	chr17	82494801	82732124	893141	0.436035084439626
transcript_11479	transcript_10644	+	-	down	no/slow response	-234922	distal	upstream	chr17	82497201	82732124	893141	-0.924310534248019
transcript_11480	transcript_10644	+	-	no/slow response	no/slow response	-124922	distal	upstream	chr17	82607201	82732124	893141	0.711876927864741
transcript_10628	transcript_10645	+	+	no/slow response	no/slow response	-686318	distal	upstream	chr17	82065801	82752120	893141	0.91464490642697
transcript_10629	transcript_10645	+	+	no/slow response	no/slow response	-653518	distal	upstream	chr17	82098601	82752120	893141	0.873687104412231
transcript_10632	transcript_10645	+	+	up	no/slow response	-454718	distal	upstream	chr17	82297401	82752120	893141	0.819260779966246
transcript_10637	transcript_10645	+	+	no/slow response	no/slow response	-303118	distal	upstream	chr17	82449001	82752120	893141	0.956120120752401
transcript_10639	transcript_10645	+	+	no/slow response	no/slow response	-254718	distal	upstream	chr17	82497401	82752120	893141	0.803303502628095
transcript_11466	transcript_10645	+	-	up	no/slow response	-453718	distal	upstream	chr17	82298401	82752120	893141	0.790585981806418
transcript_11467	transcript_10645	+	-	no/slow response	no/slow response	-452518	distal	upstream	chr17	82299601	82752120	893141	0.954213751456353
transcript_11473	transcript_10645	+	-	up	no/slow response	-325318	distal	upstream	chr17	82426801	82752120	893141	0.739202278222866
transcript_11474	transcript_10645	+	-	up	no/slow response	-319318	distal	upstream	chr17	82432801	82752120	893141	0.781786260386949
transcript_11477	transcript_10645	+	-	no/slow response	no/slow response	-293718	distal	upstream	chr17	82458401	82752120	893141	0.662216677600325
transcript_11478	transcript_10645	+	-	no/slow response	no/slow response	-257318	distal	upstream	chr17	82494801	82752120	893141	0.987661868832545
transcript_11479	transcript_10645	+	-	down	no/slow response	-254918	distal	upstream	chr17	82497201	82752120	893141	0.0971774001006763
transcript_11480	transcript_10645	+	-	no/slow response	no/slow response	-144918	distal	upstream	chr17	82607201	82752120	893141	0.877454200138637
transcript_10628	transcript_11460	-	+	no/slow response	no/slow response	-14178	distal	upstream	chr17	82065801	82051622	893141	-0.803119185713677
transcript_10629	transcript_11460	-	+	no/slow response	no/slow response	-46978	distal	upstream	chr17	82098601	82051622	893141	-0.884018181712534
transcript_10632	transcript_11460	-	+	up	no/slow response	-245778	distal	upstream	chr17	82297401	82051622	893141	-0.883004183410747
transcript_10637	transcript_11460	-	+	no/slow response	no/slow response	-397378	distal	upstream	chr17	82449001	82051622	893141	-0.923782469876971
transcript_10639	transcript_11460	-	+	no/slow response	no/slow response	-445778	distal	upstream	chr17	82497401	82051622	893141	-0.668904497710294
transcript_11466	transcript_11460	-	-	up	no/slow response	-246778	distal	upstream	chr17	82298401	82051622	893141	-0.834225870737638
transcript_11467	transcript_11460	-	-	no/slow response	no/slow response	-247978	distal	upstream	chr17	82299601	82051622	893141	-0.97553494153645
transcript_11473	transcript_11460	-	-	up	no/slow response	-375178	distal	upstream	chr17	82426801	82051622	893141	-0.796299392932489
transcript_11474	transcript_11460	-	-	up	no/slow response	-381178	distal	upstream	chr17	82432801	82051622	893141	-0.852160650306701
transcript_11477	transcript_11460	-	-	no/slow response	no/slow response	-406778	distal	upstream	chr17	82458401	82051622	893141	-0.614340184209093
transcript_11478	transcript_11460	-	-	no/slow response	no/slow response	-443178	distal	upstream	chr17	82494801	82051622	893141	-0.983617294487594
transcript_11479	transcript_11460	-	-	down	no/slow response	-445578	distal	upstream	chr17	82497201	82051622	893141	0.03195723064717
transcript_11480	transcript_11460	-	-	no/slow response	no/slow response	-555578	distal	upstream	chr17	82607201	82051622	893141	-0.923187239935363
transcript_10629	transcript_11461	-	+	no/slow response	no/slow response	-32947	distal	upstream	chr17	82098601	82065653	893141	-0.851616640816248
transcript_10632	transcript_11461	-	+	up	no/slow response	-231747	distal	upstream	chr17	82297401	82065653	893141	-0.912124697533632
transcript_10637	transcript_11461	-	+	no/slow response	no/slow response	-383347	distal	upstream	chr17	82449001	82065653	893141	-0.866720772988865
transcript_10639	transcript_11461	-	+	no/slow response	no/slow response	-431747	distal	upstream	chr17	82497401	82065653	893141	-0.550288413368852
transcript_11466	transcript_11461	-	-	up	no/slow response	-232747	distal	upstream	chr17	82298401	82065653	893141	-0.854507637369135
transcript_11467	transcript_11461	-	-	no/slow response	no/slow response	-233947	distal	upstream	chr17	82299601	82065653	893141	-0.954836636869209
transcript_11473	transcript_11461	-	-	up	no/slow response	-361147	distal	upstream	chr17	82426801	82065653	893141	-0.827836896277773
transcript_11474	transcript_11461	-	-	up	no/slow response	-367147	distal	upstream	chr17	82432801	82065653	893141	-0.887895143334612
transcript_11477	transcript_11461	-	-	no/slow response	no/slow response	-392747	distal	upstream	chr17	82458401	82065653	893141	-0.543147178297793
transcript_11478	transcript_11461	-	-	no/slow response	no/slow response	-429147	distal	upstream	chr17	82494801	82065653	893141	-0.955633898338283
transcript_11479	transcript_11461	-	-	down	no/slow response	-431547	distal	upstream	chr17	82497201	82065653	893141	0.140919890875414
transcript_11480	transcript_11461	-	-	no/slow response	no/slow response	-541547	distal	upstream	chr17	82607201	82065653	893141	-0.937343243200975
transcript_10628	transcript_11462	-	+	no/slow response	no/slow response	32501	distal	downstream	chr17	82065801	82098303	893141	0.0756107171673156
transcript_10632	transcript_11462	-	+	up	no/slow response	-199097	distal	upstream	chr17	82297401	82098303	893141	0.617343484115333
transcript_10637	transcript_11462	-	+	no/slow response	no/slow response	-350697	distal	upstream	chr17	82449001	82098303	893141	-0.0718884441044675
transcript_10639	transcript_11462	-	+	no/slow response	no/slow response	-399097	distal	upstream	chr17	82497401	82098303	893141	-0.152669260362839
transcript_11466	transcript_11462	-	-	up	no/slow response	-200097	distal	upstream	chr17	82298401	82098303	893141	0.714359734214433
transcript_11467	transcript_11462	-	-	no/slow response	no/slow response	-201297	distal	upstream	chr17	82299601	82098303	893141	0.00570340672681945
transcript_11473	transcript_11462	-	-	up	no/slow response	-328497	distal	upstream	chr17	82426801	82098303	893141	0.744041946413437
transcript_11474	transcript_11462	-	-	up	no/slow response	-334497	distal	upstream	chr17	82432801	82098303	893141	0.653282020930809
transcript_11477	transcript_11462	-	-	no/slow response	no/slow response	-360097	distal	upstream	chr17	82458401	82098303	893141	-0.575174315801916
transcript_11478	transcript_11462	-	-	no/slow response	no/slow response	-396497	distal	upstream	chr17	82494801	82098303	893141	0.343858840345634
transcript_11479	transcript_11462	-	-	down	no/slow response	-398897	distal	upstream	chr17	82497201	82098303	893141	-0.799720255143688
transcript_11480	transcript_11462	-	-	no/slow response	no/slow response	-508897	distal	upstream	chr17	82607201	82098303	893141	0.568093298481252
transcript_10628	transcript_11463	-	+	no/slow response	no/slow response	147012	distal	downstream	chr17	82065801	82212814	893141	-0.412765327742369
transcript_10629	transcript_11463	-	+	no/slow response	no/slow response	114212	distal	downstream	chr17	82098601	82212814	893141	-0.755233510806733
transcript_10632	transcript_11463	-	+	up	no/slow response	-84586	distal	upstream	chr17	82297401	82212814	893141	0.085004594093411
transcript_10637	transcript_11463	-	+	no/slow response	no/slow response	-236186	distal	upstream	chr17	82449001	82212814	893141	-0.611991837717516
transcript_10639	transcript_11463	-	+	no/slow response	no/slow response	-284586	distal	upstream	chr17	82497401	82212814	893141	-0.556164489360355
transcript_11466	transcript_11463	-	-	up	no/slow response	-85586	distal	upstream	chr17	82298401	82212814	893141	0.203082078751502
transcript_11467	transcript_11463	-	-	no/slow response	no/slow response	-86786	distal	upstream	chr17	82299601	82212814	893141	-0.559846809031223
transcript_11473	transcript_11463	-	-	up	no/slow response	-213986	distal	upstream	chr17	82426801	82212814	893141	0.255596026834764
transcript_11474	transcript_11463	-	-	up	no/slow response	-219986	distal	upstream	chr17	82432801	82212814	893141	0.138330874036459
transcript_11477	transcript_11463	-	-	no/slow response	no/slow response	-245586	distal	upstream	chr17	82458401	82212814	893141	-0.91494422173248
transcript_11478	transcript_11463	-	-	no/slow response	no/slow response	-281986	distal	upstream	chr17	82494801	82212814	893141	-0.245279419504684
transcript_11479	transcript_11463	-	-	down	no/slow response	-284386	distal	upstream	chr17	82497201	82212814	893141	-0.765214111229083
transcript_11480	transcript_11463	-	-	no/slow response	no/slow response	-394386	distal	upstream	chr17	82607201	82212814	893141	0.0117842230524441
transcript_10628	transcript_11464	-	+	no/slow response	no/slow response	207869	distal	downstream	chr17	82065801	82273671	893141	0.975540200425029
transcript_10629	transcript_11464	-	+	no/slow response	no/slow response	175069	distal	downstream	chr17	82098601	82273671	893141	0.846259234530411
transcript_10632	transcript_11464	-	+	up	no/slow response	-23729	distal	upstream	chr17	82297401	82273671	893141	0.715395251075206
transcript_10637	transcript_11464	-	+	no/slow response	no/slow response	-175329	distal	upstream	chr17	82449001	82273671	893141	0.954871055791878
transcript_10639	transcript_11464	-	+	no/slow response	no/slow response	-223729	distal	upstream	chr17	82497401	82273671	893141	0.895779319424814
transcript_11466	transcript_11464	-	-	up	no/slow response	-24729	distal	upstream	chr17	82298401	82273671	893141	0.700802447216045
transcript_11467	transcript_11464	-	-	no/slow response	no/slow response	-25929	distal	upstream	chr17	82299601	82273671	893141	0.905020352780255
transcript_11473	transcript_11464	-	-	up	no/slow response	-153129	distal	upstream	chr17	82426801	82273671	893141	0.638660615798525
transcript_11474	transcript_11464	-	-	up	no/slow response	-159129	distal	upstream	chr17	82432801	82273671	893141	0.672197901895653
transcript_11477	transcript_11464	-	-	no/slow response	no/slow response	-184729	distal	upstream	chr17	82458401	82273671	893141	0.702891794964086
transcript_11478	transcript_11464	-	-	no/slow response	no/slow response	-221129	distal	upstream	chr17	82494801	82273671	893141	0.945690468504716
transcript_11479	transcript_11464	-	-	down	no/slow response	-223529	distal	upstream	chr17	82497201	82273671	893141	0.233063637025985
transcript_11480	transcript_11464	-	-	no/slow response	no/slow response	-333529	distal	upstream	chr17	82607201	82273671	893141	0.788696683076247
transcript_10628	transcript_11468	-	+	no/slow response	no/slow response	251725	distal	downstream	chr17	82065801	82317527	893141	0.188119422725793
transcript_10629	transcript_11468	-	+	no/slow response	no/slow response	218925	distal	downstream	chr17	82098601	82317527	893141	0.0470544435842438
transcript_10632	transcript_11468	-	+	up	no/slow response	20125	distal	downstream	chr17	82297401	82317527	893141	-0.711430880108871
transcript_10637	transcript_11468	-	+	no/slow response	no/slow response	-131473	distal	upstream	chr17	82449001	82317527	893141	0.043407915718683
transcript_10639	transcript_11468	-	+	no/slow response	no/slow response	-179873	distal	upstream	chr17	82497401	82317527	893141	0.42799514765073
transcript_11466	transcript_11468	-	-	up	no/slow response	19125	distal	downstream	chr17	82298401	82317527	893141	-0.713855202206548
transcript_11467	transcript_11468	-	-	no/slow response	no/slow response	17925	distal	downstream	chr17	82299601	82317527	893141	-0.17401242462904
transcript_11473	transcript_11468	-	-	up	no/slow response	-109273	distal	upstream	chr17	82426801	82317527	893141	-0.769849291785055
transcript_11474	transcript_11468	-	-	up	no/slow response	-115273	distal	upstream	chr17	82432801	82317527	893141	-0.752410347154279
transcript_11477	transcript_11468	-	-	no/slow response	no/slow response	-140873	distal	upstream	chr17	82458401	82317527	893141	0.470933852053072
transcript_11478	transcript_11468	-	-	no/slow response	no/slow response	-177273	distal	upstream	chr17	82494801	82317527	893141	-0.333782699448859
transcript_11479	transcript_11468	-	-	down	no/slow response	-179673	distal	upstream	chr17	82497201	82317527	893141	0.936573773972389
transcript_11480	transcript_11468	-	-	no/slow response	no/slow response	-289673	distal	upstream	chr17	82607201	82317527	893141	-0.628748125500186
transcript_10628	transcript_11472	-	+	no/slow response	no/slow response	352742	distal	downstream	chr17	82065801	82418544	893141	-0.41137380003919
transcript_10629	transcript_11472	-	+	no/slow response	no/slow response	319942	distal	downstream	chr17	82098601	82418544	893141	-0.786931069099993
transcript_10632	transcript_11472	-	+	up	no/slow response	121142	distal	downstream	chr17	82297401	82418544	893141	-0.793721917159284
transcript_10637	transcript_11472	-	+	no/slow response	no/slow response	-30456	distal	upstream	chr17	82449001	82418544	893141	-0.703549566583789
transcript_10639	transcript_11472	-	+	no/slow response	no/slow response	-78856	distal	upstream	chr17	82497401	82418544	893141	-0.278736098523054
transcript_11466	transcript_11472	-	-	up	no/slow response	120142	distal	downstream	chr17	82298401	82418544	893141	-0.697017028416177
transcript_11467	transcript_11472	-	-	no/slow response	no/slow response	118942	distal	downstream	chr17	82299601	82418544	893141	-0.854327270523686
transcript_11473	transcript_11472	-	-	up	no/slow response	-8256	proximal	upstream	chr17	82426801	82418544	893141	-0.691366115786584
transcript_11474	transcript_11472	-	-	up	no/slow response	-14256	distal	upstream	chr17	82432801	82418544	893141	-0.778184246139591
transcript_11477	transcript_11472	-	-	no/slow response	no/slow response	-39856	distal	upstream	chr17	82458401	82418544	893141	-0.476409576034446
transcript_11478	transcript_11472	-	-	no/slow response	no/slow response	-76256	distal	upstream	chr17	82494801	82418544	893141	-0.762855168148129
transcript_11479	transcript_11472	-	-	down	no/slow response	-78656	distal	upstream	chr17	82497201	82418544	893141	0.209014492298892
transcript_11480	transcript_11472	-	-	no/slow response	no/slow response	-188656	distal	upstream	chr17	82607201	82418544	893141	-0.793720778953604
transcript_10628	transcript_11475	-	+	no/slow response	no/slow response	384921	distal	downstream	chr17	82065801	82450723	893141	-0.0160847867137586
transcript_10629	transcript_11475	-	+	no/slow response	no/slow response	352121	distal	downstream	chr17	82098601	82450723	893141	-0.095188621558987
transcript_10632	transcript_11475	-	+	up	no/slow response	153321	distal	downstream	chr17	82297401	82450723	893141	-0.83587182337012
transcript_10637	transcript_11475	-	+	no/slow response	no/slow response	-1721	proximal	downstream	chr17	82449001	82450723	893141	-0.133266587101514
transcript_10639	transcript_11475	-	+	no/slow response	no/slow response	-46677	distal	upstream	chr17	82497401	82450723	893141	0.23711574811738
transcript_11466	transcript_11475	-	-	up	no/slow response	152321	distal	downstream	chr17	82298401	82450723	893141	-0.8430805263217
transcript_11467	transcript_11475	-	-	no/slow response	no/slow response	151121	distal	downstream	chr17	82299601	82450723	893141	-0.329604421684298
transcript_11473	transcript_11475	-	-	up	no/slow response	23921	distal	downstream	chr17	82426801	82450723	893141	-0.885183712782105
transcript_11474	transcript_11475	-	-	up	no/slow response	17921	distal	downstream	chr17	82432801	82450723	893141	-0.868243146280377
transcript_11477	transcript_11475	-	-	no/slow response	no/slow response	-7677	proximal	upstream	chr17	82458401	82450723	893141	0.346244084124482
transcript_11478	transcript_11475	-	-	no/slow response	no/slow response	-44077	distal	upstream	chr17	82494801	82450723	893141	-0.510720908019188
transcript_11479	transcript_11475	-	-	down	no/slow response	-46477	distal	upstream	chr17	82497201	82450723	893141	0.879351579718724
transcript_11480	transcript_11475	-	-	no/slow response	no/slow response	-156477	distal	upstream	chr17	82607201	82450723	893141	-0.769812885761925
transcript_10628	transcript_11482	-	+	no/slow response	no/slow response	582612	distal	downstream	chr17	82065801	82648414	893141	0.0191368575760978
transcript_10629	transcript_11482	-	+	no/slow response	no/slow response	549812	distal	downstream	chr17	82098601	82648414	893141	0.01599580885727
transcript_10632	transcript_11482	-	+	up	no/slow response	351012	distal	downstream	chr17	82297401	82648414	893141	-0.794619547210221
transcript_10637	transcript_11482	-	+	no/slow response	no/slow response	199412	distal	downstream	chr17	82449001	82648414	893141	-0.048756828501492
transcript_10639	transcript_11482	-	+	no/slow response	no/slow response	151012	distal	downstream	chr17	82497401	82648414	893141	0.275399088350457
transcript_11466	transcript_11482	-	-	up	no/slow response	350012	distal	downstream	chr17	82298401	82648414	893141	-0.821911746125086
transcript_11467	transcript_11482	-	-	no/slow response	no/slow response	348812	distal	downstream	chr17	82299601	82648414	893141	-0.231992852362813
transcript_11473	transcript_11482	-	-	up	no/slow response	221612	distal	downstream	chr17	82426801	82648414	893141	-0.866529001727731
transcript_11474	transcript_11482	-	-	up	no/slow response	215612	distal	downstream	chr17	82432801	82648414	893141	-0.831471609314055
transcript_11477	transcript_11482	-	-	no/slow response	no/slow response	190012	distal	downstream	chr17	82458401	82648414	893141	0.446543230471149
transcript_11478	transcript_11482	-	-	no/slow response	no/slow response	153612	distal	downstream	chr17	82494801	82648414	893141	-0.453122389571361
transcript_11479	transcript_11482	-	-	down	no/slow response	151212	distal	downstream	chr17	82497201	82648414	893141	0.916859880720056
transcript_11480	transcript_11482	-	-	no/slow response	no/slow response	41212	distal	downstream	chr17	82607201	82648414	893141	-0.725254555015776
transcript_10628	transcript_11483	-	+	no/slow response	no/slow response	630779	distal	downstream	chr17	82065801	82696581	893141	0.127287030251195
transcript_10629	transcript_11483	-	+	no/slow response	no/slow response	597979	distal	downstream	chr17	82098601	82696581	893141	0.13108095882942
transcript_10632	transcript_11483	-	+	up	no/slow response	399179	distal	downstream	chr17	82297401	82696581	893141	-0.717273905885369
transcript_10637	transcript_11483	-	+	no/slow response	no/slow response	247579	distal	downstream	chr17	82449001	82696581	893141	0.0697984014678754
transcript_10639	transcript_11483	-	+	no/slow response	no/slow response	199179	distal	downstream	chr17	82497401	82696581	893141	0.378197910226553
transcript_11466	transcript_11483	-	-	up	no/slow response	398179	distal	downstream	chr17	82298401	82696581	893141	-0.751544781495404
transcript_11467	transcript_11483	-	-	no/slow response	no/slow response	396979	distal	downstream	chr17	82299601	82696581	893141	-0.116392638349454
transcript_11473	transcript_11483	-	-	up	no/slow response	269779	distal	downstream	chr17	82426801	82696581	893141	-0.803446335238674
transcript_11474	transcript_11483	-	-	up	no/slow response	263779	distal	downstream	chr17	82432801	82696581	893141	-0.759954175938375
transcript_11477	transcript_11483	-	-	no/slow response	no/slow response	238179	distal	downstream	chr17	82458401	82696581	893141	0.547461511291062
transcript_11478	transcript_11483	-	-	no/slow response	no/slow response	201779	distal	downstream	chr17	82494801	82696581	893141	-0.345612768538061
transcript_11479	transcript_11483	-	-	down	no/slow response	199379	distal	downstream	chr17	82497201	82696581	893141	0.9571796727425
transcript_11480	transcript_11483	-	-	no/slow response	no/slow response	89379	distal	downstream	chr17	82607201	82696581	893141	-0.639101790360789
transcript_10653	transcript_9851	+	-	no/slow response	no/slow response	-6818	proximal	downstream	chr17	417201	410382	532381	-0.275897536277133
transcript_10656	transcript_9851	+	-	up	no/slow response	94818	distal	downstream	chr17	505201	410382	532381	-0.602075191901436
transcript_10653	transcript_10654	-	-	no/slow response	no/slow response	30999	distal	downstream	chr17	417201	448201	532381	0.571421607166037
transcript_10656	transcript_10654	-	-	up	no/slow response	-56999	distal	upstream	chr17	505201	448201	532381	-0.278763150322186
transcript_10671	transcript_10665	-	-	no/slow response	no/slow response	-226919	distal	upstream	chr17	1627601	1400681	434238	-0.741027251067834
transcript_9859	transcript_10665	-	+	no/slow response	no/slow response	-55719	distal	upstream	chr17	1456401	1400681	434238	0.113696526094367
transcript_9860	transcript_10665	-	+	down	no/slow response	-116319	distal	upstream	chr17	1517001	1400681	434238	-0.40812780333333
transcript_10671	transcript_10666	-	-	no/slow response	no/slow response	-164671	distal	upstream	chr17	1627601	1462929	434238	-0.860602540970812
transcript_9859	transcript_10666	-	+	no/slow response	no/slow response	-6527	proximal	downstream	chr17	1456401	1462929	434238	-0.148782401880021
transcript_9860	transcript_10666	-	+	down	no/slow response	-54071	distal	upstream	chr17	1517001	1462929	434238	-0.592448610958077
transcript_10671	transcript_10668	-	-	no/slow response	no/slow response	-136394	distal	upstream	chr17	1627601	1491206	434238	-0.358370458617728
transcript_9859	transcript_10668	-	+	no/slow response	no/slow response	34804	distal	downstream	chr17	1456401	1491206	434238	-0.634546776921236
transcript_9860	transcript_10668	-	+	down	no/slow response	-25794	distal	upstream	chr17	1517001	1491206	434238	-0.599736656845936
transcript_10671	transcript_10672	-	-	no/slow response	no/slow response	57224	distal	downstream	chr17	1627601	1684826	434238	-0.627701061252901
transcript_9859	transcript_10672	-	+	no/slow response	no/slow response	228424	distal	downstream	chr17	1456401	1684826	434238	-0.18339131256212
transcript_9860	transcript_10672	-	+	down	no/slow response	167824	distal	downstream	chr17	1517001	1684826	434238	-0.54687322825883
transcript_10713	transcript_9897	+	-	down	no/slow response	-178059	distal	upstream	chr17	3965201	4143261	563190	0.250535244758995
transcript_9893	transcript_9897	+	+	up	no/slow response	-231659	distal	upstream	chr17	3911601	4143261	563190	0.221377216258758
transcript_9894	transcript_9897	+	+	no/slow response	no/slow response	-227059	distal	upstream	chr17	3916201	4143261	563190	0.654941298133908
transcript_9896	transcript_9897	+	+	no/slow response	no/slow response	-178659	distal	upstream	chr17	3964601	4143261	563190	0.411557922119401
transcript_9898	transcript_9897	+	+	no/slow response	no/slow response	120739	distal	downstream	chr17	4264001	4143261	563190	0.512674296400053
transcript_9893	transcript_10712	-	+	up	no/slow response	52690	distal	downstream	chr17	3911601	3964292	563190	0.339030806874946
transcript_9894	transcript_10712	-	+	no/slow response	no/slow response	48090	distal	downstream	chr17	3916201	3964292	563190	0.742403150108132
transcript_9898	transcript_10712	-	+	no/slow response	no/slow response	-299708	distal	upstream	chr17	4264001	3964292	563190	0.408619884133726
transcript_10713	transcript_10714	-	-	down	no/slow response	178827	distal	downstream	chr17	3965201	4144029	563190	-0.802338127093178
transcript_9893	transcript_10714	-	+	up	no/slow response	232427	distal	downstream	chr17	3911601	4144029	563190	0.972224525742873
transcript_9894	transcript_10714	-	+	no/slow response	no/slow response	227827	distal	downstream	chr17	3916201	4144029	563190	0.931656195386246
transcript_9896	transcript_10714	-	+	no/slow response	no/slow response	179427	distal	downstream	chr17	3964601	4144029	563190	-0.616029603484333
transcript_9898	transcript_10714	-	+	no/slow response	no/slow response	-119971	distal	upstream	chr17	4264001	4144029	563190	-0.579717283292105
transcript_10713	transcript_10715	-	-	down	no/slow response	290680	distal	downstream	chr17	3965201	4255882	563190	-0.558713408249648
transcript_9893	transcript_10715	-	+	up	no/slow response	344280	distal	downstream	chr17	3911601	4255882	563190	0.870449621078988
transcript_9894	transcript_10715	-	+	no/slow response	no/slow response	339680	distal	downstream	chr17	3916201	4255882	563190	0.995179223525257
transcript_9896	transcript_10715	-	+	no/slow response	no/slow response	291280	distal	downstream	chr17	3964601	4255882	563190	-0.333475389692932
transcript_9898	transcript_10715	-	+	no/slow response	no/slow response	-8118	proximal	upstream	chr17	4264001	4255882	563190	-0.286454297715499
transcript_10713	transcript_10716	-	-	down	no/slow response	401402	distal	downstream	chr17	3965201	4366604	563190	-0.119374166483389
transcript_9893	transcript_10716	-	+	up	no/slow response	455002	distal	downstream	chr17	3911601	4366604	563190	0.548388812273235
transcript_9894	transcript_10716	-	+	no/slow response	no/slow response	450402	distal	downstream	chr17	3916201	4366604	563190	0.872742086182317
transcript_9896	transcript_10716	-	+	no/slow response	no/slow response	402002	distal	downstream	chr17	3964601	4366604	563190	0.0302566234474177
transcript_9898	transcript_10716	-	+	no/slow response	no/slow response	-102602	distal	downstream	chr17	4264001	4366604	563190	0.184564079840454
transcript_10810	transcript_10006	+	-	up	no/slow response	-48326	distal	upstream	chr17	14021201	14069528	699743	0.857424975090133
transcript_10829	transcript_10021	+	-	up	no/slow response	35494	distal	downstream	chr17	16416601	16381106	153485	-0.572271928319369
transcript_10831	transcript_10021	+	-	no/slow response	no/slow response	110494	distal	downstream	chr17	16491601	16381106	153485	0.389494574936119
transcript_10831	transcript_10022	+	-	no/slow response	no/slow response	75965	distal	downstream	chr17	16491601	16415635	153485	0.387665073129346
transcript_10829	transcript_10830	-	-	up	no/slow response	59590	distal	downstream	chr17	16416601	16476192	153485	0.985876199680871
transcript_10831	transcript_10830	-	-	no/slow response	no/slow response	-15408	distal	upstream	chr17	16491601	16476192	153485	-0.914436862805395
transcript_10899	transcript_10081	+	-	no/slow response	no/slow response	59672	distal	downstream	chr17	27353801	27294128	359441	0.969319645424536
transcript_10898	transcript_10083	+	-	no/slow response	no/slow response	-162477	distal	upstream	chr17	27294001	27456479	359441	-0.169754241034036
transcript_10899	transcript_10083	+	-	no/slow response	no/slow response	-102677	distal	upstream	chr17	27353801	27456479	359441	0.936876955096443
transcript_10925	transcript_10926	-	-	no/slow response	no/slow response	175144	distal	downstream	chr17	30116801	30291946	228136	-0.843145277016648
transcript_11008	transcript_10183	+	-	no/slow response	no/slow response	55077	distal	downstream	chr17	40122001	40066923	150942	-0.989971279327232
transcript_11009	transcript_10183	+	-	up	no/slow response	61477	distal	downstream	chr17	40128401	40066923	150942	-0.968612563045375
transcript_11010	transcript_10183	+	-	no/slow response	no/slow response	71677	distal	downstream	chr17	40138601	40066923	150942	-0.954334789209178
transcript_11011	transcript_10183	+	-	no/slow response	no/slow response	73877	distal	downstream	chr17	40140801	40066923	150942	-0.975641906778126
transcript_11009	transcript_10184	+	-	up	no/slow response	6315	proximal	downstream	chr17	40128401	40122085	150942	-0.951991123798299
transcript_11010	transcript_10184	+	-	no/slow response	no/slow response	16515	distal	downstream	chr17	40138601	40122085	150942	-0.923249430453148
transcript_11011	transcript_10184	+	-	no/slow response	no/slow response	18715	distal	downstream	chr17	40140801	40122085	150942	-0.948318450128549
transcript_11008	transcript_10185	+	-	no/slow response	no/slow response	-17169	distal	upstream	chr17	40122001	40139171	150942	0.514394214278489
transcript_11009	transcript_10185	+	-	up	no/slow response	-10769	distal	upstream	chr17	40128401	40139171	150942	0.43650549529079
transcript_11011	transcript_10185	+	-	no/slow response	no/slow response	-1629	proximal	downstream	chr17	40140801	40139171	150942	0.673545654657735
transcript_11008	transcript_11006	-	-	no/slow response	no/slow response	-67627	distal	upstream	chr17	40122001	40054373	150942	-0.902442621094293
transcript_11009	transcript_11006	-	-	up	no/slow response	-74027	distal	upstream	chr17	40128401	40054373	150942	-0.733866826780793
transcript_11010	transcript_11006	-	-	no/slow response	no/slow response	-84227	distal	upstream	chr17	40138601	40054373	150942	-0.67175541996441
transcript_11011	transcript_11006	-	-	no/slow response	no/slow response	-86427	distal	upstream	chr17	40140801	40054373	150942	-0.754668337217225
transcript_11008	transcript_11007	-	-	no/slow response	down	-21309	distal	upstream	chr17	40122001	40100691	150942	-0.942839564896022
transcript_11009	transcript_11007	-	-	up	down	-27709	distal	upstream	chr17	40128401	40100691	150942	-0.982389951738215
transcript_11010	transcript_11007	-	-	no/slow response	down	-37909	distal	upstream	chr17	40138601	40100691	150942	-0.945156669291082
transcript_11011	transcript_11007	-	-	no/slow response	down	-40109	distal	upstream	chr17	40140801	40100691	150942	-0.890587896584996
transcript_11015	transcript_10192	+	-	no/slow response	no/slow response	103922	distal	downstream	chr17	40547401	40443478	198053	-0.441297836862519
transcript_11015	transcript_11014	-	-	no/slow response	no/slow response	-129525	distal	upstream	chr17	40547401	40417875	198053	-0.131631667839012
transcript_11037	transcript_11036	-	-	no/slow response	no/slow response	-70144	distal	upstream	chr17	42458601	42388456	190879	-0.336088716989911
transcript_11084	transcript_11083	-	-	no/slow response	no/slow response	-3989	proximal	upstream	chr17	44070601	44066611	70507	-0.282681884458023
transcript_1109	transcript_1111	+	+	no/slow response	no/slow response	-124682	distal	upstream	chr1	212160801	212285484	301515	-0.96708517359584
transcript_11113	transcript_10257	+	-	no/slow response	no/slow response	4488	proximal	downstream	chr17	45226201	45221712	12099	-0.146261621659847
transcript_1116	transcript_1115	+	+	down	up	28231	distal	downstream	chr1	212637001	212608769	534117	-0.893358761944461
transcript_2417	transcript_1115	+	-	no/slow response	up	28231	distal	downstream	chr1	212637001	212608769	534117	-0.722662870054364
transcript_1116	transcript_1117	+	+	down	no/slow response	-154921	distal	upstream	chr1	212637001	212791923	534117	0.721376027605036
transcript_2417	transcript_1117	+	-	no/slow response	no/slow response	-154921	distal	upstream	chr1	212637001	212791923	534117	0.408786065023662
transcript_1116	transcript_1119	+	+	down	no/slow response	-221297	distal	upstream	chr1	212637001	212858299	534117	-0.679528332089675
transcript_2417	transcript_1119	+	-	no/slow response	no/slow response	-221297	distal	upstream	chr1	212637001	212858299	534117	-0.944701139287354
transcript_1116	transcript_1120	+	+	down	no/slow response	-313578	distal	upstream	chr1	212637001	212950580	534117	0.321555007587719
transcript_2417	transcript_1120	+	-	no/slow response	no/slow response	-313578	distal	upstream	chr1	212637001	212950580	534117	0.716676719722373
transcript_1116	transcript_2418	-	+	down	no/slow response	63018	distal	downstream	chr1	212637001	212700020	534117	0.857157605113851
transcript_2417	transcript_2418	-	-	no/slow response	no/slow response	63018	distal	downstream	chr1	212637001	212700020	534117	0.673638866934872
transcript_1116	transcript_2419	-	+	down	no/slow response	154745	distal	downstream	chr1	212637001	212791747	534117	0.756918790533437
transcript_2417	transcript_2419	-	-	no/slow response	no/slow response	154745	distal	downstream	chr1	212637001	212791747	534117	0.475339655409292
transcript_11178	transcript_10368	+	-	no/slow response	no/slow response	64413	distal	downstream	chr17	48112801	48048387	101131	-0.939748518354672
transcript_11176	transcript_10372	+	-	no/slow response	no/slow response	-59602	distal	upstream	chr17	48048001	48107604	101131	0.919395534725605
transcript_11178	transcript_10372	+	-	no/slow response	no/slow response	5196	proximal	downstream	chr17	48112801	48107604	101131	-0.576068159090415
transcript_11176	transcript_11177	-	-	no/slow response	no/slow response	53465	distal	downstream	chr17	48048001	48101467	101131	0.368459611126178
transcript_11178	transcript_11177	-	-	no/slow response	no/slow response	-11333	distal	upstream	chr17	48112801	48101467	101131	0.118580565215252
transcript_11232	transcript_10427	+	-	down	no/slow response	181880	distal	downstream	chr17	57438401	57256520	648540	0.478794607986338
transcript_11233	transcript_10427	+	-	no/slow response	no/slow response	184880	distal	downstream	chr17	57441401	57256520	648540	-0.879055323157199
transcript_11234	transcript_10427	+	-	no/slow response	no/slow response	186880	distal	downstream	chr17	57443401	57256520	648540	0.572627836210259
transcript_11235	transcript_10427	+	-	down	no/slow response	198680	distal	downstream	chr17	57455201	57256520	648540	0.294496649753997
transcript_11236	transcript_10427	+	-	no/slow response	no/slow response	295080	distal	downstream	chr17	57551601	57256520	648540	0.799532308234469
transcript_11237	transcript_10427	+	-	up	no/slow response	297480	distal	downstream	chr17	57554001	57256520	648540	0.0355066125055045
transcript_11277	transcript_11276	-	-	no/slow response	no/slow response	-115709	distal	upstream	chr17	63550201	63434491	182902	-0.338810748965292
transcript_11310	transcript_10485	+	-	down	no/slow response	238982	distal	downstream	chr17	66541801	66302818	701292	-0.116320832296851
transcript_11330	transcript_10509	+	-	no/slow response	no/slow response	-601473	distal	upstream	chr17	72591601	73193075	857196	-0.761655333628763
transcript_11330	transcript_10510	+	-	no/slow response	no/slow response	-640852	distal	upstream	chr17	72591601	73232454	857196	-0.666027057459118
transcript_11332	transcript_10510	+	-	no/slow response	no/slow response	-39652	distal	upstream	chr17	73192801	73232454	857196	-0.284768326238343
transcript_11330	transcript_11331	-	-	no/slow response	no/slow response	501068	distal	downstream	chr17	72591601	73092670	857196	0.504546089487647
transcript_11332	transcript_11331	-	-	no/slow response	no/slow response	-100130	distal	upstream	chr17	73192801	73092670	857196	0.0874071081766656
transcript_11330	transcript_11334	-	-	no/slow response	no/slow response	640671	distal	downstream	chr17	72591601	73232273	857196	-0.838300939855605
transcript_11332	transcript_11334	-	-	no/slow response	no/slow response	39471	distal	downstream	chr17	73192801	73232273	857196	-0.546083071260418
transcript_11337	transcript_10512	+	-	down	no/slow response	7957	proximal	downstream	chr17	74474401	74466443	160833	0.527320045901114
transcript_11360	transcript_10532	+	-	no/slow response	no/slow response	31127	distal	downstream	chr17	75487801	75456673	68219	-0.938927633221883
transcript_1136	transcript_2430	-	+	up	up	-34603	distal	downstream	chr1	221708201	221742805	689465	0.989347435285948
transcript_1137	transcript_2430	-	+	up	up	-33403	distal	downstream	chr1	221709401	221742805	689465	0.974173550797493
transcript_1138	transcript_2430	-	+	up	up	-28203	distal	downstream	chr1	221714601	221742805	689465	0.999269274783677
transcript_11388	transcript_10561	+	-	no/slow response	no/slow response	51890	distal	downstream	chr17	77140601	77088710	426725	-0.241082168344447
transcript_1140	transcript_1141	+	+	no/slow response	no/slow response	-28118	distal	upstream	chr1	222590001	222618120	165226	-0.480903001015547
transcript_11491	transcript_11490	+	+	no/slow response	no/slow response	155212	distal	downstream	chr18	812401	657188	202433	-0.505285301810409
transcript_11491	transcript_11665	-	+	no/slow response	no/slow response	-92108	distal	upstream	chr18	812401	720292	202433	-0.4586067370521
transcript_11491	transcript_11666	-	+	no/slow response	no/slow response	-1096	proximal	downstream	chr18	812401	813498	202433	-0.72784843711746
transcript_11501	transcript_11500	+	+	no/slow response	no/slow response	145694	distal	downstream	chr18	3594201	3448506	380423	0.991150663022189
transcript_11502	transcript_11500	+	+	no/slow response	no/slow response	154094	distal	downstream	chr18	3602601	3448506	380423	0.901306902916
transcript_11520	transcript_11519	+	+	no/slow response	no/slow response	56999	distal	downstream	chr18	11908401	11851401	301937	-0.28983659269425
transcript_11520	transcript_11521	+	+	no/slow response	no/slow response	-73081	distal	upstream	chr18	11908401	11981483	301937	0.528386675434997
transcript_11686	transcript_11521	+	-	no/slow response	no/slow response	-130281	distal	upstream	chr18	11851201	11981483	301937	0.640250100431402
transcript_11686	transcript_11688	-	-	no/slow response	no/slow response	57103	distal	downstream	chr18	11851201	11908305	301937	-0.796594144645857
transcript_11528	transcript_11527	+	+	no/slow response	no/slow response	180936	distal	downstream	chr18	12884001	12703064	536455	0.732263854242697
transcript_11528	transcript_11692	-	+	no/slow response	no/slow response	-181301	distal	upstream	chr18	12884001	12702699	536455	0.376397322615887
transcript_11565	transcript_11564	+	+	no/slow response	no/slow response	49608	distal	downstream	chr18	35290201	35240592	376721	-0.46168826950416
transcript_11734	transcript_11564	+	-	no/slow response	no/slow response	-199590	distal	upstream	chr18	35041001	35240592	376721	-0.18303010252924
transcript_11734	transcript_11736	-	-	no/slow response	no/slow response	249180	distal	downstream	chr18	35041001	35290182	376721	-0.827304862714873
transcript_11735	transcript_11736	-	-	up	no/slow response	49180	distal	downstream	chr18	35241001	35290182	376721	-0.746498844537491
transcript_11565	transcript_11738	-	+	no/slow response	no/slow response	54220	distal	downstream	chr18	35290201	35344422	376721	-0.356639966489024
transcript_11734	transcript_11738	-	-	no/slow response	no/slow response	303420	distal	downstream	chr18	35041001	35344422	376721	-0.83066608402609
transcript_11735	transcript_11738	-	-	up	no/slow response	103420	distal	downstream	chr18	35241001	35344422	376721	-0.768102052673182
transcript_11566	transcript_11567	+	+	no/slow response	no/slow response	-84209	distal	upstream	chr18	35497801	35582011	365538	0.989197453302606
transcript_11574	transcript_11750	-	+	no/slow response	no/slow response	296673	distal	downstream	chr18	45670601	45967275	404157	-0.466060294763255
transcript_11575	transcript_11750	-	+	down	no/slow response	280273	distal	downstream	chr18	45687001	45967275	404157	0.883773027080389
transcript_11749	transcript_11750	-	-	no/slow response	no/slow response	296673	distal	downstream	chr18	45670601	45967275	404157	-0.20811179134575
transcript_11579	transcript_11750	-	+	no/slow response	no/slow response	-30525	distal	upstream	chr18	45997801	45967275	404157	0.863172508409267
transcript_11634	transcript_11789	-	+	no/slow response	no/slow response	221743	distal	downstream	chr18	63098201	63319945	302293	-0.380669596903328
transcript_11637	transcript_11790	-	+	no/slow response	no/slow response	-55461	distal	upstream	chr18	63422601	63367139	93185	-0.318191919970902
transcript_11636	transcript_11791	-	+	no/slow response	no/slow response	55033	distal	downstream	chr18	63367401	63422435	93185	0.761776246186809
transcript_1165	transcript_1160	+	+	no/slow response	no/slow response	146518	distal	downstream	chr1	225924401	225777882	642495	-0.242521993684343
transcript_1165	transcript_1163	+	+	no/slow response	no/slow response	114253	distal	downstream	chr1	225924401	225810147	642495	0.788675081573042
transcript_2464	transcript_1163	+	-	no/slow response	no/slow response	-31745	distal	upstream	chr1	225778401	225810147	642495	0.73322050345665
transcript_1165	transcript_2463	-	+	no/slow response	no/slow response	-271431	distal	upstream	chr1	225924401	225652969	642495	0.561220608565158
transcript_2464	transcript_2463	-	-	no/slow response	no/slow response	-125431	distal	upstream	chr1	225778401	225652969	642495	0.874706762486358
transcript_1165	transcript_2465	-	+	no/slow response	no/slow response	-42073	distal	upstream	chr1	225924401	225882327	642495	-0.865808870784388
transcript_2464	transcript_2465	-	-	no/slow response	no/slow response	103925	distal	downstream	chr1	225778401	225882327	642495	-0.571185884850785
transcript_2464	transcript_2467	-	-	no/slow response	no/slow response	145999	distal	downstream	chr1	225778401	225924401	642495	-0.875329689659923
transcript_1166	transcript_1160	+	+	up	no/slow response	221718	distal	downstream	chr1	225999601	225777882	642495	-0.93349074730796
transcript_1169	transcript_1160	+	+	no/slow response	no/slow response	332318	distal	downstream	chr1	226110201	225777882	642495	0.444132613214877
transcript_2471	transcript_1160	+	-	no/slow response	no/slow response	222918	distal	downstream	chr1	226000801	225777882	642495	-0.888861800636888
transcript_2474	transcript_1160	+	-	no/slow response	no/slow response	284318	distal	downstream	chr1	226062201	225777882	642495	0.957517188250471
transcript_1166	transcript_1163	+	+	up	no/slow response	189453	distal	downstream	chr1	225999601	225810147	642495	0.511346584722798
transcript_1169	transcript_1163	+	+	no/slow response	no/slow response	300053	distal	downstream	chr1	226110201	225810147	642495	0.190213228068744
transcript_2471	transcript_1163	+	-	no/slow response	no/slow response	190653	distal	downstream	chr1	226000801	225810147	642495	0.425994802551241
transcript_2474	transcript_1163	+	-	no/slow response	no/slow response	252053	distal	downstream	chr1	226062201	225810147	642495	-0.928940073748389
transcript_1165	transcript_1167	+	+	no/slow response	no/slow response	-138349	distal	upstream	chr1	225924401	226062751	642495	-0.138789809676318
transcript_1166	transcript_1167	+	+	up	no/slow response	-63149	distal	upstream	chr1	225999601	226062751	642495	0.839417525603794
transcript_1169	transcript_1167	+	+	no/slow response	no/slow response	47449	distal	downstream	chr1	226110201	226062751	642495	-0.578220939240094
transcript_2464	transcript_1167	+	-	no/slow response	no/slow response	-284349	distal	upstream	chr1	225778401	226062751	642495	0.828597035721406
transcript_2471	transcript_1167	+	-	no/slow response	no/slow response	-61949	distal	upstream	chr1	226000801	226062751	642495	0.794780468446769
transcript_1166	transcript_2463	-	+	up	no/slow response	-346631	distal	upstream	chr1	225999601	225652969	642495	0.731185139019746
transcript_1169	transcript_2463	-	+	no/slow response	no/slow response	-457231	distal	upstream	chr1	226110201	225652969	642495	-0.121354637050052
transcript_2471	transcript_2463	-	-	no/slow response	no/slow response	-347831	distal	upstream	chr1	226000801	225652969	642495	0.674206891721115
transcript_2474	transcript_2463	-	-	no/slow response	no/slow response	-409231	distal	upstream	chr1	226062201	225652969	642495	-0.979053128587505
transcript_1166	transcript_2465	-	+	up	no/slow response	-117273	distal	upstream	chr1	225999601	225882327	642495	-0.336610100425295
transcript_1169	transcript_2465	-	+	no/slow response	no/slow response	-227873	distal	upstream	chr1	226110201	225882327	642495	-0.337020142651818
transcript_2471	transcript_2465	-	-	no/slow response	no/slow response	-118473	distal	upstream	chr1	226000801	225882327	642495	-0.259664223233646
transcript_2474	transcript_2465	-	-	no/slow response	no/slow response	-179873	distal	upstream	chr1	226062201	225882327	642495	0.825362174355596
transcript_1166	transcript_2467	-	+	up	no/slow response	-75199	distal	upstream	chr1	225999601	225924401	642495	-0.704245137449611
transcript_1169	transcript_2467	-	+	no/slow response	no/slow response	-185799	distal	upstream	chr1	226110201	225924401	642495	0.0483400735864498
transcript_2471	transcript_2467	-	-	no/slow response	no/slow response	-76399	distal	upstream	chr1	226000801	225924401	642495	-0.630724861923604
transcript_2474	transcript_2467	-	-	no/slow response	no/slow response	-137799	distal	upstream	chr1	226062201	225924401	642495	0.990649252835161
transcript_1165	transcript_2470	-	+	no/slow response	no/slow response	74909	distal	downstream	chr1	225924401	225999311	642495	-0.122373663986525
transcript_1169	transcript_2470	-	+	no/slow response	no/slow response	-110889	distal	upstream	chr1	226110201	225999311	642495	-0.741952979228143
transcript_2464	transcript_2470	-	-	no/slow response	no/slow response	220909	distal	downstream	chr1	225778401	225999311	642495	0.945249598924038
transcript_2471	transcript_2470	-	-	no/slow response	no/slow response	-1489	proximal	upstream	chr1	226000801	225999311	642495	0.995080788655701
transcript_2474	transcript_2470	-	-	no/slow response	no/slow response	-62889	distal	upstream	chr1	226062201	225999311	642495	-0.787698360998884
transcript_11656	transcript_11655	+	+	no/slow response	down	21982	distal	downstream	chr18	79988601	79966618	353244	0.96778352854552
transcript_11656	transcript_11657	+	+	no/slow response	no/slow response	-45799	distal	upstream	chr18	79988601	80034401	353244	-0.740767206142899
transcript_11656	transcript_11660	+	+	no/slow response	no/slow response	-120809	distal	upstream	chr18	79988601	80109411	353244	-0.455591051771902
transcript_11656	transcript_11822	-	+	no/slow response	no/slow response	-37059	distal	upstream	chr18	79988601	79951541	353244	0.0247076566116596
transcript_11656	transcript_11823	-	+	no/slow response	down	-45289	distal	downstream	chr18	79988601	80033891	353244	0.759782723727569
transcript_11673	transcript_11497	+	-	no/slow response	no/slow response	-7999	proximal	upstream	chr18	2882001	2890001	381448	-0.514476968723256
transcript_11673	transcript_11675	-	-	no/slow response	no/slow response	130747	distal	downstream	chr18	2882001	3012749	381448	-0.479383746110474
transcript_11682	transcript_11506	+	-	no/slow response	no/slow response	33856	distal	downstream	chr18	9136601	9102744	438839	0.979203357019006
transcript_11681	transcript_11507	+	-	no/slow response	no/slow response	-34415	distal	upstream	chr18	9102401	9136817	438839	0.646278300511911
transcript_11681	transcript_11509	+	-	no/slow response	no/slow response	-232450	distal	upstream	chr18	9102401	9334852	438839	0.75429520423396
transcript_11682	transcript_11509	+	-	no/slow response	no/slow response	-198250	distal	upstream	chr18	9136601	9334852	438839	0.391490583486032
transcript_11681	transcript_11510	+	-	no/slow response	no/slow response	-373081	distal	upstream	chr18	9102401	9475483	438839	-0.104344713569014
transcript_11682	transcript_11510	+	-	no/slow response	no/slow response	-338881	distal	upstream	chr18	9136601	9475483	438839	0.951512797471772
transcript_1171	transcript_2475	-	+	no/slow response	no/slow response	-122699	distal	upstream	chr1	226309401	226186701	204602	0.280570419210416
transcript_1170	transcript_2478	-	+	down	no/slow response	122331	distal	downstream	chr1	226186801	226309133	204602	0.596903961616897
transcript_11718	transcript_11545	+	-	no/slow response	no/slow response	138033	distal	downstream	chr18	23071401	22933367	702930	-0.519156234495255
transcript_11717	transcript_11546	+	-	no/slow response	no/slow response	-519517	distal	upstream	chr18	22933801	23453319	702930	0.73130952114187
transcript_11718	transcript_11546	+	-	no/slow response	no/slow response	-381917	distal	upstream	chr18	23071401	23453319	702930	0.231446843889316
transcript_11717	transcript_11547	+	-	no/slow response	no/slow response	-569759	distal	upstream	chr18	22933801	23503561	702930	-0.112701005627654
transcript_11718	transcript_11547	+	-	no/slow response	no/slow response	-432159	distal	upstream	chr18	23071401	23503561	702930	0.952159354300598
transcript_11717	transcript_11719	-	-	no/slow response	no/slow response	504111	distal	downstream	chr18	22933801	23437913	702930	0.723242093371823
transcript_11718	transcript_11719	-	-	no/slow response	no/slow response	366511	distal	downstream	chr18	23071401	23437913	702930	-0.861191102316705
transcript_1172	transcript_1175	+	+	down	no/slow response	-286716	distal	upstream	chr1	226653601	226940318	807393	0.578740380681341
transcript_1173	transcript_1175	+	+	up	no/slow response	-280516	distal	upstream	chr1	226659801	226940318	807393	-0.422713106439627
transcript_1174	transcript_1175	+	+	no/slow response	no/slow response	-236716	distal	upstream	chr1	226703601	226940318	807393	-0.32490060748747
transcript_1172	transcript_2481	-	+	down	no/slow response	-85727	distal	downstream	chr1	226653601	226739329	807393	-0.476126243340207
transcript_1173	transcript_2481	-	+	up	no/slow response	-79527	distal	downstream	chr1	226659801	226739329	807393	0.353929724112566
transcript_1174	transcript_2481	-	+	no/slow response	no/slow response	-35727	distal	downstream	chr1	226703601	226739329	807393	0.492798595830674
transcript_2482	transcript_2481	-	-	no/slow response	no/slow response	-200671	distal	upstream	chr1	226940001	226739329	807393	0.00579266534341425
transcript_1172	transcript_2483	-	+	down	no/slow response	664872	distal	downstream	chr1	226653601	227318474	807393	-0.565493358191843
transcript_1173	transcript_2483	-	+	up	no/slow response	658672	distal	downstream	chr1	226659801	227318474	807393	0.685824406382225
transcript_1174	transcript_2483	-	+	no/slow response	no/slow response	614872	distal	downstream	chr1	226703601	227318474	807393	-0.926180346345113
transcript_2482	transcript_2483	-	-	no/slow response	no/slow response	378472	distal	downstream	chr1	226940001	227318474	807393	-0.831428549274233
transcript_11766	transcript_11764	-	-	no/slow response	no/slow response	-87146	distal	upstream	chr18	50374801	50287654	415458	0.754116059165818
transcript_11769	transcript_11593	+	-	no/slow response	no/slow response	151674	distal	downstream	chr18	51030401	50878726	227453	-0.787264748414083
transcript_11787	transcript_11629	+	-	down	no/slow response	335495	distal	downstream	chr18	62522801	62187305	396869	-0.996342238608829
transcript_11787	transcript_11786	-	-	down	no/slow response	-335795	distal	upstream	chr18	62522801	62187005	396869	-0.0690717332232002
transcript_11787	transcript_11632	+	-	down	no/slow response	-192698	distal	upstream	chr18	62522801	62715500	553143	0.730322277730748
transcript_1180	transcript_1178	+	+	no/slow response	no/slow response	225812	distal	downstream	chr1	227789401	227563588	461081	0.79768729284575
transcript_1180	transcript_1179	+	+	no/slow response	no/slow response	53940	distal	downstream	chr1	227789401	227735460	461081	0.177184898979412
transcript_1180	transcript_2485	-	+	no/slow response	no/slow response	-54131	distal	upstream	chr1	227789401	227735269	461081	0.900704505249128
transcript_11805	transcript_11804	-	-	no/slow response	no/slow response	-204042	distal	upstream	chr18	74496001	74291958	351601	-0.566548778590938
transcript_11816	transcript_11652	+	-	no/slow response	no/slow response	4330	proximal	downstream	chr18	79400201	79395870	259177	-0.746159784043652
transcript_11817	transcript_11652	+	-	no/slow response	no/slow response	129130	distal	downstream	chr18	79525001	79395870	259177	0.666832979308349
transcript_12685	transcript_12683	-	-	down	no/slow response	-46469	distal	upstream	chr19	680001	633531	146030	0.946848185274716
transcript_11832	transcript_12684	-	+	no/slow response	down	29547	distal	downstream	chr19	633601	663149	146030	-0.985315481307273
transcript_12685	transcript_12684	-	-	down	down	-16851	distal	upstream	chr19	680001	663149	146030	0.986346215938712
transcript_11854	transcript_12707	-	+	no/slow response	no/slow response	-25416	distal	upstream	chr19	1593001	1567584	217237	0.927152142702978
transcript_11855	transcript_12707	-	+	no/slow response	no/slow response	-38216	distal	upstream	chr19	1605801	1567584	217237	0.455476957123194
transcript_11854	transcript_12711	-	+	no/slow response	no/slow response	59327	distal	downstream	chr19	1593001	1652329	217237	-0.505194500949129
transcript_11855	transcript_12711	-	+	no/slow response	no/slow response	-46527	distal	downstream	chr19	1605801	1652329	217237	-0.0299084720513091
transcript_11866	transcript_12718	-	+	no/slow response	no/slow response	-10700	distal	upstream	chr19	2061801	2051100	46439	-0.336266764269503
transcript_11888	transcript_11891	+	+	no/slow response	no/slow response	-73280	distal	upstream	chr19	3062801	3136082	197134	0.337281932654056
transcript_11890	transcript_11891	+	+	no/slow response	no/slow response	-2880	proximal	upstream	chr19	3133201	3136082	197134	0.964142491903985
transcript_12739	transcript_11891	+	-	up	no/slow response	19118	distal	downstream	chr19	3155201	3136082	197134	0.407198207388782
transcript_11890	transcript_12736	-	+	no/slow response	no/slow response	-70647	distal	upstream	chr19	3133201	3062553	197134	-0.471887451638388
transcript_12738	transcript_12736	-	-	no/slow response	no/slow response	-73247	distal	upstream	chr19	3135801	3062553	197134	-0.158722034444766
transcript_12739	transcript_12736	-	-	up	no/slow response	-92647	distal	upstream	chr19	3155201	3062553	197134	-0.907654660424413
transcript_11903	transcript_11904	+	+	up	no/slow response	-22399	distal	upstream	chr19	3550601	3573001	67597	-0.931684099467021
transcript_11903	transcript_12747	-	+	up	no/slow response	-23178	distal	downstream	chr19	3550601	3573780	67597	0.256053112829516
transcript_11907	transcript_11908	+	+	down	no/slow response	-4067	proximal	upstream	chr19	4008001	4012069	183053	0.965577818387749
transcript_11909	transcript_11908	+	+	down	no/slow response	55331	distal	downstream	chr19	4067401	4012069	183053	0.531655590013428
transcript_11910	transcript_11908	+	+	no/slow response	no/slow response	112331	distal	downstream	chr19	4124401	4012069	183053	0.98411807183202
transcript_12757	transcript_11908	+	-	down	no/slow response	-4667	proximal	upstream	chr19	4007401	4012069	183053	0.924407692310384
transcript_11907	transcript_12758	-	+	down	no/slow response	59040	distal	downstream	chr19	4008001	4067042	183053	0.67886425173872
transcript_11910	transcript_12758	-	+	no/slow response	no/slow response	-57358	distal	upstream	chr19	4124401	4067042	183053	0.87909175859997
transcript_12757	transcript_12758	-	-	down	no/slow response	59640	distal	downstream	chr19	4007401	4067042	183053	0.583720016191054
transcript_11907	transcript_12760	-	+	down	no/slow response	116113	distal	downstream	chr19	4008001	4124115	183053	0.515189011925854
transcript_11909	transcript_12760	-	+	down	no/slow response	56713	distal	downstream	chr19	4067401	4124115	183053	-0.159067793266747
transcript_12757	transcript_12760	-	-	down	no/slow response	116713	distal	downstream	chr19	4007401	4124115	183053	0.411727395754924
transcript_11907	transcript_12761	-	+	down	down	174527	distal	downstream	chr19	4008001	4182529	183053	0.830405136876735
transcript_11909	transcript_12761	-	+	down	down	115127	distal	downstream	chr19	4067401	4182529	183053	0.951787980022797
transcript_11910	transcript_12761	-	+	no/slow response	down	58127	distal	downstream	chr19	4124401	4182529	183053	0.593713263226857
transcript_12757	transcript_12761	-	-	down	down	175127	distal	downstream	chr19	4007401	4182529	183053	0.892989429334644
transcript_11913	transcript_11916	+	+	no/slow response	no/slow response	-13355	distal	upstream	chr19	4328801	4342157	81250	-0.375593459369469
transcript_11915	transcript_11916	+	+	up	no/slow response	-4355	proximal	upstream	chr19	4337801	4342157	81250	0.318092783178634
transcript_11925	transcript_11923	+	+	no/slow response	no/slow response	66675	distal	downstream	chr19	4976201	4909525	214504	0.823219974548779
transcript_11925	transcript_11926	+	+	no/slow response	no/slow response	-39422	distal	upstream	chr19	4976201	5015624	214504	0.523210033861309
transcript_11925	transcript_12770	-	+	no/slow response	no/slow response	-144521	distal	upstream	chr19	4976201	4831679	214504	-0.910472550180358
transcript_11925	transcript_12771	-	+	no/slow response	no/slow response	-108562	distal	upstream	chr19	4976201	4867638	214504	-0.981013591362498
transcript_11934	transcript_12786	-	+	no/slow response	no/slow response	149679	distal	downstream	chr19	5828401	5978081	209551	0.212733614680047
transcript_11937	transcript_12786	-	+	down	no/slow response	-4919	proximal	upstream	chr19	5983001	5978081	209551	0.883122616213315
transcript_12784	transcript_12786	-	-	no/slow response	no/slow response	150279	distal	downstream	chr19	5827801	5978081	209551	0.98386287830502
transcript_11941	transcript_11939	+	+	no/slow response	no/slow response	63189	distal	downstream	chr19	6424801	6361611	640456	-0.341372565705832
transcript_12805	transcript_11939	+	-	no/slow response	no/slow response	169189	distal	downstream	chr19	6530801	6361611	640456	0.859422125053433
transcript_11941	transcript_11940	+	+	no/slow response	no/slow response	51978	distal	downstream	chr19	6424801	6372822	640456	-0.659599182363929
transcript_12798	transcript_11940	+	-	no/slow response	no/slow response	-10220	distal	upstream	chr19	6362601	6372822	640456	-0.0404213149984233
transcript_12805	transcript_11940	+	-	no/slow response	no/slow response	157978	distal	downstream	chr19	6530801	6372822	640456	0.626350485631703
transcript_11941	transcript_11942	+	+	no/slow response	up	-106364	distal	upstream	chr19	6424801	6531166	640456	0.457029121002742
transcript_12798	transcript_11942	+	-	no/slow response	up	-168564	distal	upstream	chr19	6362601	6531166	640456	-0.257997289826452
transcript_11941	transcript_11946	+	+	no/slow response	no/slow response	-314920	distal	upstream	chr19	6424801	6739722	640456	-0.794467377975976
transcript_12798	transcript_11946	+	-	no/slow response	no/slow response	-377120	distal	upstream	chr19	6362601	6739722	640456	-0.433331890968694
transcript_12805	transcript_11946	+	-	no/slow response	no/slow response	-208920	distal	upstream	chr19	6530801	6739722	640456	0.26273843131039
transcript_11941	transcript_11947	+	+	no/slow response	no/slow response	-347986	distal	upstream	chr19	6424801	6772788	640456	0.435552340105833
transcript_12798	transcript_11947	+	-	no/slow response	no/slow response	-410186	distal	upstream	chr19	6362601	6772788	640456	-0.212949369258872
transcript_12805	transcript_11947	+	-	no/slow response	no/slow response	-241986	distal	upstream	chr19	6530801	6772788	640456	-0.800185893486046
transcript_11941	transcript_12790	-	+	no/slow response	no/slow response	-145216	distal	upstream	chr19	6424801	6279584	640456	0.619559205512774
transcript_12798	transcript_12790	-	-	no/slow response	no/slow response	-83016	distal	upstream	chr19	6362601	6279584	640456	0.966601141473911
transcript_12805	transcript_12790	-	-	no/slow response	no/slow response	-251216	distal	upstream	chr19	6530801	6279584	640456	0.654778480339037
transcript_11941	transcript_12800	-	+	no/slow response	no/slow response	-31399	distal	upstream	chr19	6424801	6393401	640456	0.527355661658253
transcript_12798	transcript_12800	-	-	no/slow response	no/slow response	30799	distal	downstream	chr19	6362601	6393401	640456	-0.509097075475266
transcript_12805	transcript_12800	-	-	no/slow response	no/slow response	-137399	distal	upstream	chr19	6530801	6393401	640456	-0.586939055112747
transcript_12798	transcript_12801	-	-	no/slow response	no/slow response	62192	distal	downstream	chr19	6362601	6424794	640456	-0.450319899183709
transcript_12805	transcript_12801	-	-	no/slow response	no/slow response	-106006	distal	upstream	chr19	6530801	6424794	640456	0.184134880040459
transcript_11941	transcript_12802	-	+	no/slow response	no/slow response	34974	distal	downstream	chr19	6424801	6459776	640456	-0.753457831653692
transcript_12798	transcript_12802	-	-	no/slow response	no/slow response	97174	distal	downstream	chr19	6362601	6459776	640456	-0.436695094728926
transcript_12805	transcript_12802	-	-	no/slow response	no/slow response	-71024	distal	upstream	chr19	6530801	6459776	640456	0.262809924235612
transcript_11941	transcript_12803	-	+	no/slow response	no/slow response	56940	distal	downstream	chr19	6424801	6481742	640456	0.834822268472999
transcript_12798	transcript_12803	-	-	no/slow response	no/slow response	119140	distal	downstream	chr19	6362601	6481742	640456	0.724324996795449
transcript_12805	transcript_12803	-	-	no/slow response	no/slow response	-49058	distal	upstream	chr19	6530801	6481742	640456	0.111716039641483
transcript_11941	transcript_12804	-	+	no/slow response	no/slow response	77469	distal	downstream	chr19	6424801	6502271	640456	0.799471451341081
transcript_12798	transcript_12804	-	-	no/slow response	no/slow response	139669	distal	downstream	chr19	6362601	6502271	640456	0.830085384136163
transcript_12805	transcript_12804	-	-	no/slow response	no/slow response	-28529	distal	upstream	chr19	6530801	6502271	640456	0.287109336044576
transcript_11941	transcript_12807	-	+	no/slow response	no/slow response	179255	distal	downstream	chr19	6424801	6604057	640456	-0.739169997521588
transcript_12798	transcript_12807	-	-	no/slow response	no/slow response	241455	distal	downstream	chr19	6362601	6604057	640456	-0.246040162674776
transcript_12805	transcript_12807	-	-	no/slow response	no/slow response	73255	distal	downstream	chr19	6530801	6604057	640456	0.450880717793902
transcript_11941	transcript_12808	-	+	no/slow response	no/slow response	312799	distal	downstream	chr19	6424801	6737601	640456	-0.652999207289571
transcript_12798	transcript_12808	-	-	no/slow response	no/slow response	374999	distal	downstream	chr19	6362601	6737601	640456	-0.307226056505801
transcript_12805	transcript_12808	-	-	no/slow response	no/slow response	206799	distal	downstream	chr19	6530801	6737601	640456	0.393444695954922
transcript_11971	transcript_11975	+	+	no/slow response	no/slow response	-203679	distal	upstream	chr19	8005801	8209481	304913	0.678258663022353
transcript_11984	transcript_11979	+	+	no/slow response	no/slow response	123812	distal	downstream	chr19	8514201	8390388	228139	0.509121975142008
transcript_12830	transcript_11979	+	-	no/slow response	no/slow response	54412	distal	downstream	chr19	8444801	8390388	228139	0.167548120402164
transcript_11984	transcript_11982	+	+	no/slow response	no/slow response	69190	distal	downstream	chr19	8514201	8445010	228139	0.988648528479352
transcript_12829	transcript_11982	+	-	no/slow response	no/slow response	-54408	distal	upstream	chr19	8390601	8445010	228139	-0.0166588471977879
transcript_12829	transcript_12832	-	-	no/slow response	no/slow response	123529	distal	downstream	chr19	8390601	8514131	228139	-0.358210625823713
transcript_12830	transcript_12832	-	-	no/slow response	no/slow response	69329	distal	downstream	chr19	8444801	8514131	228139	0.570320600746713
transcript_11994	transcript_11986	+	+	no/slow response	no/slow response	295159	distal	downstream	chr19	9435601	9140441	774492	0.918967506893255
transcript_11996	transcript_11986	+	+	no/slow response	no/slow response	480759	distal	downstream	chr19	9621201	9140441	774492	-0.725422468518265
transcript_11999	transcript_11986	+	+	no/slow response	no/slow response	628359	distal	downstream	chr19	9768801	9140441	774492	0.38853746831505
transcript_11994	transcript_12000	+	+	no/slow response	no/slow response	-392346	distal	upstream	chr19	9435601	9827948	774492	0.469666073123582
transcript_11996	transcript_12000	+	+	no/slow response	no/slow response	-206746	distal	upstream	chr19	9621201	9827948	774492	-0.959297811827266
transcript_11999	transcript_12000	+	+	no/slow response	no/slow response	-59146	distal	upstream	chr19	9768801	9827948	774492	-0.274534604051441
transcript_11994	transcript_12835	-	+	no/slow response	no/slow response	-125563	distal	upstream	chr19	9435601	9310037	774492	0.907731679877011
transcript_11996	transcript_12835	-	+	no/slow response	no/slow response	-311163	distal	upstream	chr19	9621201	9310037	774492	-0.675022853951258
transcript_11999	transcript_12835	-	+	no/slow response	no/slow response	-458763	distal	upstream	chr19	9768801	9310037	774492	0.409690899806322
transcript_11996	transcript_12836	-	+	no/slow response	no/slow response	-185708	distal	upstream	chr19	9621201	9435492	774492	0.917602343674759
transcript_11999	transcript_12836	-	+	no/slow response	no/slow response	-333308	distal	upstream	chr19	9768801	9435492	774492	0.569328755856464
transcript_11994	transcript_12837	-	+	no/slow response	no/slow response	105411	distal	downstream	chr19	9435601	9541013	774492	-0.421148607706614
transcript_11996	transcript_12837	-	+	no/slow response	no/slow response	-80187	distal	upstream	chr19	9621201	9541013	774492	0.0223667767576953
transcript_11999	transcript_12837	-	+	no/slow response	no/slow response	-227787	distal	upstream	chr19	9768801	9541013	774492	-0.37657816376821
transcript_11994	transcript_12838	-	+	no/slow response	no/slow response	148884	distal	downstream	chr19	9435601	9584486	774492	-0.18180240888948
transcript_11996	transcript_12838	-	+	no/slow response	no/slow response	-36714	distal	upstream	chr19	9621201	9584486	774492	0.791483865920826
transcript_11999	transcript_12838	-	+	no/slow response	no/slow response	-184314	distal	upstream	chr19	9768801	9584486	774492	0.462792280319484
transcript_11994	transcript_12839	-	+	no/slow response	up	186199	distal	downstream	chr19	9435601	9621801	774492	-0.379240707470496
transcript_11999	transcript_12839	-	+	no/slow response	up	-146999	distal	upstream	chr19	9768801	9621801	774492	0.373191483937052
transcript_11994	transcript_12841	-	+	no/slow response	no/slow response	239454	distal	downstream	chr19	9435601	9675056	774492	-0.0482166349019301
transcript_11996	transcript_12841	-	+	no/slow response	no/slow response	53854	distal	downstream	chr19	9621201	9675056	774492	-0.864268932793695
transcript_11999	transcript_12841	-	+	no/slow response	no/slow response	-93744	distal	upstream	chr19	9768801	9675056	774492	-0.72120621690692
transcript_11994	transcript_12843	-	+	no/slow response	no/slow response	392184	distal	downstream	chr19	9435601	9827786	774492	0.700914007038233
transcript_11996	transcript_12843	-	+	no/slow response	no/slow response	206584	distal	downstream	chr19	9621201	9827786	774492	-0.913576037883125
transcript_11999	transcript_12843	-	+	no/slow response	no/slow response	58984	distal	downstream	chr19	9768801	9827786	774492	0.0334239012284023
transcript_1201	transcript_1199	+	+	down	down	59333	distal	downstream	chr1	228794801	228735467	585504	0.909797582780606
transcript_2502	transcript_1199	+	-	no/slow response	down	420133	distal	downstream	chr1	229155601	228735467	585504	0.899504064718768
transcript_12011	transcript_12854	-	+	no/slow response	no/slow response	-20599	distal	upstream	chr19	10333201	10312601	126225	-0.627352375136834
transcript_12012	transcript_12854	-	+	no/slow response	no/slow response	-25799	distal	upstream	chr19	10338401	10312601	126225	0.521259533060694
transcript_12013	transcript_12854	-	+	no/slow response	no/slow response	-68199	distal	upstream	chr19	10380801	10312601	126225	0.325936173066404
transcript_12011	transcript_12860	-	+	no/slow response	no/slow response	8107	proximal	downstream	chr19	10333201	10341309	126225	0.718533288127739
transcript_12012	transcript_12860	-	+	no/slow response	no/slow response	-2907	proximal	downstream	chr19	10338401	10341309	126225	0.864889680326408
transcript_12013	transcript_12860	-	+	no/slow response	no/slow response	-39491	distal	upstream	chr19	10380801	10341309	126225	0.967159107934778
transcript_12011	transcript_12863	-	+	no/slow response	no/slow response	48299	distal	downstream	chr19	10333201	10381501	126225	0.296035975280966
transcript_12012	transcript_12863	-	+	no/slow response	no/slow response	43099	distal	downstream	chr19	10338401	10381501	126225	-0.0590541645839507
transcript_12035	transcript_12038	+	+	no/slow response	no/slow response	-31080	distal	upstream	chr19	11324401	11355482	114398	-0.211456873040106
transcript_12879	transcript_12038	+	-	up	no/slow response	1918	proximal	downstream	chr19	11357401	11355482	114398	-0.775231553172545
transcript_12035	transcript_12039	+	+	no/slow response	no/slow response	-50336	distal	upstream	chr19	11324401	11374738	114398	0.136393055939408
transcript_12879	transcript_12039	+	-	up	no/slow response	-17336	distal	upstream	chr19	11357401	11374738	114398	-0.879534040172247
transcript_12035	transcript_12877	-	+	no/slow response	no/slow response	-21849	distal	downstream	chr19	11324401	11346251	114398	0.0177184895187991
transcript_12879	transcript_12877	-	-	up	no/slow response	-11149	distal	upstream	chr19	11357401	11346251	114398	-0.92178019192233
transcript_12035	transcript_12880	-	+	no/slow response	no/slow response	57611	distal	downstream	chr19	11324401	11382013	114398	0.391345797024433
transcript_12879	transcript_12880	-	-	up	no/slow response	24611	distal	downstream	chr19	11357401	11382013	114398	-0.863498270430132
transcript_12051	transcript_12057	+	+	no/slow response	no/slow response	-104704	distal	upstream	chr19	11987601	12092306	252670	-0.927462925812362
transcript_12892	transcript_12057	+	-	up	no/slow response	-103704	distal	upstream	chr19	11988601	12092306	252670	-0.616045292200055
transcript_12070	transcript_12071	+	+	no/slow response	up	-7445	proximal	upstream	chr19	12782801	12790247	24258	-0.908118811361605
transcript_12082	transcript_12078	+	+	no/slow response	no/slow response	167347	distal	downstream	chr19	13163201	12995853	280614	0.631970090419834
transcript_12083	transcript_12078	+	+	no/slow response	no/slow response	171747	distal	downstream	chr19	13167601	12995853	280614	-0.562605395423152
transcript_12084	transcript_12078	+	+	no/slow response	no/slow response	175347	distal	downstream	chr19	13171201	12995853	280614	0.308063404337272
transcript_12085	transcript_12078	+	+	no/slow response	no/slow response	176347	distal	downstream	chr19	13172201	12995853	280614	-0.0882636979910437
transcript_12926	transcript_12078	+	-	no/slow response	no/slow response	167147	distal	downstream	chr19	13163001	12995853	280614	-0.589761015694538
transcript_12082	transcript_12079	+	+	no/slow response	no/slow response	44754	distal	downstream	chr19	13163201	13118446	280614	0.559285358740791
transcript_12083	transcript_12079	+	+	no/slow response	no/slow response	49154	distal	downstream	chr19	13167601	13118446	280614	0.647223988157246
transcript_12084	transcript_12079	+	+	no/slow response	no/slow response	52754	distal	downstream	chr19	13171201	13118446	280614	0.849035896611583
transcript_12085	transcript_12079	+	+	no/slow response	no/slow response	53754	distal	downstream	chr19	13172201	13118446	280614	0.24910861960107
transcript_12926	transcript_12079	+	-	no/slow response	no/slow response	44554	distal	downstream	chr19	13163001	13118446	280614	0.904770316185729
transcript_12082	transcript_12080	+	+	no/slow response	up	12743	distal	downstream	chr19	13163201	13150457	280614	0.245793259205322
transcript_12083	transcript_12080	+	+	no/slow response	up	17143	distal	downstream	chr19	13167601	13150457	280614	-0.983469617331812
transcript_12084	transcript_12080	+	+	no/slow response	up	20743	distal	downstream	chr19	13171201	13150457	280614	-0.351237380283425
transcript_12085	transcript_12080	+	+	no/slow response	up	21743	distal	downstream	chr19	13172201	13150457	280614	-0.873236532917107
transcript_12926	transcript_12080	+	-	no/slow response	up	12543	distal	downstream	chr19	13163001	13150457	280614	-0.738544312098211
transcript_12082	transcript_12922	-	+	no/slow response	no/slow response	-60481	distal	upstream	chr19	13163201	13102719	280614	0.605623148426215
transcript_12083	transcript_12922	-	+	no/slow response	no/slow response	-64881	distal	upstream	chr19	13167601	13102719	280614	0.604293670549863
transcript_12084	transcript_12922	-	+	no/slow response	no/slow response	-68481	distal	upstream	chr19	13171201	13102719	280614	0.866962954213412
transcript_12085	transcript_12922	-	+	no/slow response	no/slow response	-69481	distal	upstream	chr19	13172201	13102719	280614	0.214678890140279
transcript_12926	transcript_12922	-	-	no/slow response	no/slow response	-60281	distal	upstream	chr19	13163001	13102719	280614	0.87907961536599
transcript_12082	transcript_12923	-	+	no/slow response	no/slow response	-46504	distal	upstream	chr19	13163201	13116696	280614	0.412890976667361
transcript_12083	transcript_12923	-	+	no/slow response	no/slow response	-50904	distal	upstream	chr19	13167601	13116696	280614	0.71447367371003
transcript_12084	transcript_12923	-	+	no/slow response	no/slow response	-54504	distal	upstream	chr19	13171201	13116696	280614	0.746114900745541
transcript_12085	transcript_12923	-	+	no/slow response	no/slow response	-55504	distal	upstream	chr19	13172201	13116696	280614	0.252906410066784
transcript_12926	transcript_12923	-	-	no/slow response	no/slow response	-46304	distal	upstream	chr19	13163001	13116696	280614	0.961816775147952
transcript_12082	transcript_12924	-	+	no/slow response	up	-11508	distal	upstream	chr19	13163201	13151692	280614	-0.187265860187052
transcript_12083	transcript_12924	-	+	no/slow response	up	-15908	distal	upstream	chr19	13167601	13151692	280614	-0.901933053697876
transcript_12084	transcript_12924	-	+	no/slow response	up	-19508	distal	upstream	chr19	13171201	13151692	280614	-0.709602618950043
transcript_12085	transcript_12924	-	+	no/slow response	up	-20508	distal	upstream	chr19	13172201	13151692	280614	-0.858207328307722
transcript_12926	transcript_12924	-	-	no/slow response	up	-11308	distal	upstream	chr19	13163001	13151692	280614	-0.742752934809622
transcript_12092	transcript_12086	+	+	up	no/slow response	110786	distal	downstream	chr19	13842601	13731814	260720	-0.999198153515233
transcript_12093	transcript_12086	+	+	up	no/slow response	113986	distal	downstream	chr19	13845801	13731814	260720	-0.997162203364881
transcript_12928	transcript_12086	+	-	down	no/slow response	15786	distal	downstream	chr19	13747601	13731814	260720	0.809195471980242
transcript_12930	transcript_12086	+	-	up	no/slow response	63386	distal	downstream	chr19	13795201	13731814	260720	-0.982135817225274
transcript_12931	transcript_12086	+	-	up	no/slow response	110986	distal	downstream	chr19	13842801	13731814	260720	-0.969211065267581
transcript_12932	transcript_12086	+	-	up	no/slow response	115986	distal	downstream	chr19	13847801	13731814	260720	-0.995502643919937
transcript_12092	transcript_12090	+	+	up	no/slow response	47136	distal	downstream	chr19	13842601	13795464	260720	0.688961081042471
transcript_12093	transcript_12090	+	+	up	no/slow response	50336	distal	downstream	chr19	13845801	13795464	260720	0.686676774450522
transcript_12928	transcript_12090	+	-	down	no/slow response	-47862	distal	upstream	chr19	13747601	13795464	260720	-0.163526140800629
transcript_12931	transcript_12090	+	-	up	no/slow response	47336	distal	downstream	chr19	13842801	13795464	260720	0.786112766358248
transcript_12932	transcript_12090	+	-	up	no/slow response	52336	distal	downstream	chr19	13847801	13795464	260720	0.631222300022258
transcript_12092	transcript_12929	-	+	up	up	-52240	distal	upstream	chr19	13842601	13790360	260720	0.994079129138027
transcript_12093	transcript_12929	-	+	up	up	-55440	distal	upstream	chr19	13845801	13790360	260720	0.997692830266578
transcript_12928	transcript_12929	-	-	down	up	42758	distal	downstream	chr19	13747601	13790360	260720	-0.7827342240205
transcript_12930	transcript_12929	-	-	up	up	-4840	proximal	upstream	chr19	13795201	13790360	260720	0.950097357615123
transcript_12931	transcript_12929	-	-	up	up	-52440	distal	upstream	chr19	13842801	13790360	260720	0.99361695774218
transcript_12932	transcript_12929	-	-	up	up	-57440	distal	upstream	chr19	13847801	13790360	260720	0.991105296859458
transcript_12101	transcript_12097	+	+	no/slow response	no/slow response	80318	distal	downstream	chr19	13986601	13906282	252641	0.257099362518112
transcript_12102	transcript_12097	+	+	up	no/slow response	99518	distal	downstream	chr19	14005801	13906282	252641	-0.831560321673548
transcript_12101	transcript_12099	+	+	no/slow response	no/slow response	34084	distal	downstream	chr19	13986601	13952516	252641	0.850582956778298
transcript_12102	transcript_12099	+	+	up	no/slow response	53284	distal	downstream	chr19	14005801	13952516	252641	-0.549864244228988
transcript_12101	transcript_12103	+	+	no/slow response	no/slow response	-45222	distal	upstream	chr19	13986601	14031824	252641	-0.977742921995698
transcript_12102	transcript_12103	+	+	up	no/slow response	-26022	distal	upstream	chr19	14005801	14031824	252641	0.753109643848446
transcript_12101	transcript_12934	-	+	no/slow response	no/slow response	-80534	distal	upstream	chr19	13986601	13906066	252641	-0.91146221355042
transcript_12102	transcript_12934	-	+	up	no/slow response	-99734	distal	upstream	chr19	14005801	13906066	252641	0.575706075477295
transcript_12101	transcript_12935	-	+	no/slow response	up	-19705	distal	downstream	chr19	13986601	14006307	252641	-0.822235125107242
transcript_12105	transcript_12097	+	+	no/slow response	no/slow response	185118	distal	downstream	chr19	14091401	13906282	252641	0.187765916507177
transcript_12105	transcript_12099	+	+	no/slow response	no/slow response	138884	distal	downstream	chr19	14091401	13952516	252641	0.848602078548719
transcript_12105	transcript_12103	+	+	no/slow response	no/slow response	59576	distal	downstream	chr19	14091401	14031824	252641	-0.963578655361576
transcript_12101	transcript_12104	+	+	no/slow response	down	-87235	distal	upstream	chr19	13986601	14073837	252641	0.83271685688468
transcript_12102	transcript_12104	+	+	up	down	-68035	distal	upstream	chr19	14005801	14073837	252641	-0.939752784911046
transcript_12105	transcript_12104	+	+	no/slow response	down	17563	distal	downstream	chr19	14091401	14073837	252641	0.78998362578069
transcript_12105	transcript_12934	-	+	no/slow response	no/slow response	-185334	distal	upstream	chr19	14091401	13906066	252641	-0.911028768740504
transcript_12105	transcript_12935	-	+	no/slow response	up	-85093	distal	upstream	chr19	14091401	14006307	252641	-0.778049505619068
transcript_12101	transcript_12939	-	+	no/slow response	no/slow response	130943	distal	downstream	chr19	13986601	14117545	252641	0.173261341721578
transcript_12102	transcript_12939	-	+	up	no/slow response	111743	distal	downstream	chr19	14005801	14117545	252641	-0.847005773873849
transcript_12105	transcript_12939	-	+	no/slow response	no/slow response	26143	distal	downstream	chr19	14091401	14117545	252641	0.0958471173141568
transcript_12122	transcript_12953	-	+	no/slow response	no/slow response	-131827	distal	upstream	chr19	15332601	15200773	374482	0.844559899380264
transcript_12130	transcript_12953	-	+	no/slow response	no/slow response	-179627	distal	upstream	chr19	15380401	15200773	374482	-0.591401152234991
transcript_12131	transcript_12953	-	+	no/slow response	no/slow response	-263227	distal	upstream	chr19	15464001	15200773	374482	0.69731663210799
transcript_12122	transcript_12958	-	+	no/slow response	up	-104109	distal	upstream	chr19	15332601	15228491	374482	0.686720460020302
transcript_12130	transcript_12958	-	+	no/slow response	up	-151909	distal	upstream	chr19	15380401	15228491	374482	-0.772018599290598
transcript_12131	transcript_12958	-	+	no/slow response	up	-235509	distal	upstream	chr19	15464001	15228491	374482	0.580305419368946
transcript_12130	transcript_12959	-	+	no/slow response	no/slow response	-47894	distal	upstream	chr19	15380401	15332506	374482	0.578127343342186
transcript_12131	transcript_12959	-	+	no/slow response	no/slow response	-131494	distal	upstream	chr19	15464001	15332506	374482	0.426166326722764
transcript_12122	transcript_12963	-	+	no/slow response	no/slow response	131893	distal	downstream	chr19	15332601	15464495	374482	0.914893270786057
transcript_12130	transcript_12963	-	+	no/slow response	no/slow response	84093	distal	downstream	chr19	15380401	15464495	374482	-0.276659348932643
transcript_12134	transcript_12137	+	+	no/slow response	up	-247502	distal	upstream	chr19	15829001	16076504	546989	-0.729236740665217
transcript_12135	transcript_12137	+	+	down	up	-231702	distal	upstream	chr19	15844801	16076504	546989	-0.673492502783914
transcript_12967	transcript_12137	+	-	no/slow response	up	-230902	distal	upstream	chr19	15845601	16076504	546989	-0.355331158610454
transcript_12968	transcript_12137	+	-	no/slow response	up	-5902	proximal	upstream	chr19	16070601	16076504	546989	-0.533413588476443
transcript_12969	transcript_12137	+	-	up	up	-2496	proximal	downstream	chr19	16079001	16076504	546989	0.808832293285558
transcript_12970	transcript_12137	+	-	no/slow response	up	34896	distal	downstream	chr19	16111401	16076504	546989	0.125875546015086
transcript_12134	transcript_12138	+	+	no/slow response	no/slow response	-282678	distal	upstream	chr19	15829001	16111680	546989	-0.948998861398259
transcript_12135	transcript_12138	+	+	down	no/slow response	-266878	distal	upstream	chr19	15844801	16111680	546989	0.296719310199138
transcript_12967	transcript_12138	+	-	no/slow response	no/slow response	-266078	distal	upstream	chr19	15845601	16111680	546989	0.627716631082145
transcript_12968	transcript_12138	+	-	no/slow response	no/slow response	-41078	distal	upstream	chr19	16070601	16111680	546989	0.458734485050335
transcript_12969	transcript_12138	+	-	up	no/slow response	-32678	distal	upstream	chr19	16079001	16111680	546989	-0.0617286818955985
transcript_12143	transcript_12142	+	+	no/slow response	up	42948	distal	downstream	chr19	16367801	16324852	131731	-0.98386938015284
transcript_12144	transcript_12142	+	+	no/slow response	up	46948	distal	downstream	chr19	16371801	16324852	131731	-0.799109521748062
transcript_12973	transcript_12142	+	-	up	up	14748	distal	downstream	chr19	16339601	16324852	131731	0.963384715780368
transcript_12974	transcript_12142	+	-	up	up	18948	distal	downstream	chr19	16343801	16324852	131731	0.990481443760694
transcript_12177	transcript_12178	+	+	no/slow response	no/slow response	-6392	proximal	upstream	chr19	18091401	18097794	51975	0.829508900609621
transcript_12183	transcript_12189	+	+	up	no/slow response	-58645	distal	upstream	chr19	18282001	18340647	175148	-0.68955035753137
transcript_12184	transcript_12189	+	+	no/slow response	no/slow response	-48845	distal	upstream	chr19	18291801	18340647	175148	-0.107651764086846
transcript_12185	transcript_12189	+	+	no/slow response	no/slow response	-37045	distal	upstream	chr19	18303601	18340647	175148	-0.963985029099888
transcript_12187	transcript_12189	+	+	no/slow response	no/slow response	-23445	distal	upstream	chr19	18317201	18340647	175148	-0.8654098288427
transcript_12188	transcript_12189	+	+	no/slow response	no/slow response	-17245	distal	upstream	chr19	18323401	18340647	175148	-0.981384053782984
transcript_13007	transcript_12189	+	-	no/slow response	no/slow response	-47645	distal	upstream	chr19	18293001	18340647	175148	-0.349307008272831
transcript_12183	transcript_12190	+	+	up	no/slow response	-104191	distal	upstream	chr19	18282001	18386193	175148	-0.428383604617552
transcript_12184	transcript_12190	+	+	no/slow response	no/slow response	-94391	distal	upstream	chr19	18291801	18386193	175148	0.398579192404138
transcript_12185	transcript_12190	+	+	no/slow response	no/slow response	-82591	distal	upstream	chr19	18303601	18386193	175148	-0.948147156210045
transcript_12187	transcript_12190	+	+	no/slow response	no/slow response	-68991	distal	upstream	chr19	18317201	18386193	175148	-0.635224213536347
transcript_12188	transcript_12190	+	+	no/slow response	no/slow response	-62791	distal	upstream	chr19	18323401	18386193	175148	-0.765347804543227
transcript_13007	transcript_12190	+	-	no/slow response	no/slow response	-93191	distal	upstream	chr19	18293001	18386193	175148	0.0920612687467917
transcript_12184	transcript_13006	-	+	no/slow response	up	-10297	distal	upstream	chr19	18291801	18281503	175148	0.511352898560205
transcript_12185	transcript_13006	-	+	no/slow response	up	-22097	distal	upstream	chr19	18303601	18281503	175148	0.714751170070784
transcript_12187	transcript_13006	-	+	no/slow response	up	-35697	distal	upstream	chr19	18317201	18281503	175148	0.972323022417567
transcript_12188	transcript_13006	-	+	no/slow response	up	-41897	distal	upstream	chr19	18323401	18281503	175148	0.652602626870595
transcript_13007	transcript_13006	-	-	no/slow response	up	-11497	distal	upstream	chr19	18293001	18281503	175148	0.793199910780936
transcript_12183	transcript_13008	-	+	up	no/slow response	41065	distal	downstream	chr19	18282001	18323067	175148	-0.680657918482109
transcript_12184	transcript_13008	-	+	no/slow response	no/slow response	31265	distal	downstream	chr19	18291801	18323067	175148	0.0680814544645865
transcript_12185	transcript_13008	-	+	no/slow response	no/slow response	-19465	distal	downstream	chr19	18303601	18323067	175148	-0.99966183972294
transcript_12187	transcript_13008	-	+	no/slow response	no/slow response	-5865	proximal	downstream	chr19	18317201	18323067	175148	-0.849848611114802
transcript_13007	transcript_13008	-	-	no/slow response	no/slow response	30065	distal	downstream	chr19	18293001	18323067	175148	-0.239534557670009
transcript_1220	transcript_1221	+	+	down	no/slow response	-26228	distal	upstream	chr1	232924401	232950630	599496	0.583249562509736
transcript_12212	transcript_12213	+	+	no/slow response	no/slow response	-4555	proximal	upstream	chr19	19663601	19668157	401102	-0.485785935222266
transcript_12215	transcript_12213	+	+	down	no/slow response	108443	distal	downstream	chr19	19776601	19668157	401102	-0.617160613520308
transcript_12217	transcript_12213	+	+	no/slow response	no/slow response	132843	distal	downstream	chr19	19801001	19668157	401102	0.483614305630836
transcript_12212	transcript_13032	-	+	no/slow response	no/slow response	-38101	distal	upstream	chr19	19663601	19625499	401102	-0.701997716364575
transcript_12215	transcript_13032	-	+	down	no/slow response	-151101	distal	upstream	chr19	19776601	19625499	401102	-0.913999358148386
transcript_12217	transcript_13032	-	+	no/slow response	no/slow response	-175501	distal	upstream	chr19	19801001	19625499	401102	0.871991554546709
transcript_13036	transcript_13032	-	-	no/slow response	no/slow response	-43101	distal	upstream	chr19	19668601	19625499	401102	0.870759238696956
transcript_12212	transcript_13038	-	+	no/slow response	no/slow response	69476	distal	downstream	chr19	19663601	19733078	401102	0.399785329661705
transcript_12215	transcript_13038	-	+	down	no/slow response	-43522	distal	upstream	chr19	19776601	19733078	401102	0.387428565310801
transcript_12217	transcript_13038	-	+	no/slow response	no/slow response	-67922	distal	upstream	chr19	19801001	19733078	401102	-0.484119877759692
transcript_13036	transcript_13038	-	-	no/slow response	no/slow response	64476	distal	downstream	chr19	19668601	19733078	401102	-0.16389072325325
transcript_12227	transcript_12225	+	+	down	no/slow response	96964	distal	downstream	chr19	21602601	21505636	210833	0.0957078011823927
transcript_13044	transcript_12225	+	-	down	no/slow response	99364	distal	downstream	chr19	21605001	21505636	210833	0.201652510699251
transcript_12257	transcript_12256	+	+	no/slow response	no/slow response	338597	distal	downstream	chr19	34134601	33796003	363861	-0.397942100902129
transcript_12327	transcript_12328	+	+	no/slow response	no/slow response	-251463	distal	upstream	chr19	37655801	37907265	803943	-0.539540319233252
transcript_13135	transcript_12328	+	-	up	no/slow response	358335	distal	downstream	chr19	38265601	37907265	803943	0.906865193903568
transcript_12327	transcript_12329	+	+	no/slow response	no/slow response	-608599	distal	upstream	chr19	37655801	38264401	803943	-0.728948311413494
transcript_13135	transcript_12329	+	-	up	no/slow response	-1199	proximal	downstream	chr19	38265601	38264401	803943	0.994450629019594
transcript_12327	transcript_12331	+	+	no/slow response	no/slow response	-664093	distal	upstream	chr19	37655801	38319895	803943	-0.431758820962982
transcript_13135	transcript_12331	+	-	up	no/slow response	-54293	distal	upstream	chr19	38265601	38319895	803943	0.883554239784281
transcript_12327	transcript_12332	+	+	no/slow response	no/slow response	-680219	distal	upstream	chr19	37655801	38336021	803943	-0.767752793700142
transcript_13135	transcript_12332	+	-	up	no/slow response	-70419	distal	upstream	chr19	38265601	38336021	803943	0.981363054176048
transcript_13135	transcript_13129	-	-	up	no/slow response	-609807	distal	upstream	chr19	38265601	37655793	803943	-0.797085125180456
transcript_12327	transcript_13133	-	+	no/slow response	no/slow response	123750	distal	downstream	chr19	37655801	37779552	803943	0.102808360857764
transcript_13135	transcript_13133	-	-	up	no/slow response	-486048	distal	upstream	chr19	38265601	37779552	803943	-0.315963696717927
transcript_12327	transcript_13134	-	+	no/slow response	up	573435	distal	downstream	chr19	37655801	38229237	803943	-0.811716453250767
transcript_13135	transcript_13134	-	-	up	up	-36363	distal	upstream	chr19	38265601	38229237	803943	0.980925699330022
transcript_12327	transcript_13137	-	+	no/slow response	no/slow response	660078	distal	downstream	chr19	37655801	38315880	803943	0.655012138997977
transcript_13135	transcript_13137	-	-	up	no/slow response	50278	distal	downstream	chr19	38265601	38315880	803943	-0.872996278695916
transcript_1234	transcript_1236	+	+	no/slow response	no/slow response	-167201	distal	upstream	chr1	235161401	235328603	414044	-0.476746355991427
transcript_1235	transcript_1236	+	+	up	no/slow response	-30801	distal	upstream	chr1	235297801	235328603	414044	-0.611011084090861
transcript_1234	transcript_1238	+	+	no/slow response	no/slow response	-206065	distal	upstream	chr1	235161401	235367467	414044	0.380054986689722
transcript_1235	transcript_1238	+	+	up	no/slow response	-69665	distal	upstream	chr1	235297801	235367467	414044	-0.972465463518972
transcript_1234	transcript_2542	-	+	no/slow response	no/slow response	-30902	distal	upstream	chr1	235161401	235130498	414044	-0.380012922072483
transcript_1235	transcript_2542	-	+	up	no/slow response	-167302	distal	upstream	chr1	235297801	235130498	414044	-0.662853271716866
transcript_1234	transcript_2544	-	+	no/slow response	no/slow response	-166799	distal	downstream	chr1	235161401	235328201	414044	0.549772067408012
transcript_1235	transcript_2544	-	+	up	no/slow response	-30399	distal	downstream	chr1	235297801	235328201	414044	0.546452976496625
transcript_1234	transcript_2546	-	+	no/slow response	no/slow response	343016	distal	downstream	chr1	235161401	235504418	414044	0.767269464867331
transcript_1235	transcript_2546	-	+	up	no/slow response	206616	distal	downstream	chr1	235297801	235504418	414044	-0.642000196117263
transcript_12342	transcript_12343	+	+	no/slow response	no/slow response	-47812	distal	upstream	chr19	38852201	38900014	219209	0.902117866994482
transcript_12342	transcript_13140	-	+	no/slow response	up	-43794	distal	upstream	chr19	38852201	38808406	219209	0.962874051832824
transcript_12342	transcript_12344	+	+	no/slow response	no/slow response	-78778	distal	upstream	chr19	38852201	38930980	219209	-0.991831908047646
transcript_12348	transcript_12345	+	+	no/slow response	no/slow response	310367	distal	downstream	chr19	39436201	39125833	546115	0.398866328820661
transcript_13148	transcript_12345	+	-	no/slow response	no/slow response	112167	distal	downstream	chr19	39238001	39125833	546115	-0.186923157130854
transcript_13155	transcript_12345	+	-	no/slow response	no/slow response	319567	distal	downstream	chr19	39445401	39125833	546115	0.788871132604684
transcript_12348	transcript_12346	+	+	no/slow response	no/slow response	93701	distal	downstream	chr19	39436201	39342499	546115	0.927021261671308
transcript_13148	transcript_12346	+	-	no/slow response	no/slow response	-104497	distal	upstream	chr19	39238001	39342499	546115	-0.974036531449239
transcript_13155	transcript_12346	+	-	no/slow response	no/slow response	102901	distal	downstream	chr19	39445401	39342499	546115	0.090955711022529
transcript_12348	transcript_12347	+	+	no/slow response	no/slow response	23551	distal	downstream	chr19	39436201	39412649	546115	0.98313698667704
transcript_13148	transcript_12347	+	-	no/slow response	no/slow response	-174647	distal	upstream	chr19	39238001	39412649	546115	-0.923256492612508
transcript_13155	transcript_12347	+	-	no/slow response	no/slow response	32751	distal	downstream	chr19	39445401	39412649	546115	0.322352067467848
transcript_12348	transcript_12351	+	+	no/slow response	no/slow response	-71235	distal	upstream	chr19	39436201	39507437	546115	-0.612915299186769
transcript_13148	transcript_12351	+	-	no/slow response	no/slow response	-269435	distal	upstream	chr19	39238001	39507437	546115	0.752973664146814
transcript_13155	transcript_12351	+	-	no/slow response	no/slow response	-62035	distal	upstream	chr19	39445401	39507437	546115	0.351148667655716
transcript_12348	transcript_13149	-	+	no/slow response	down	-115642	distal	upstream	chr19	39436201	39320558	546115	-0.888618870803958
transcript_13148	transcript_13149	-	-	no/slow response	down	82556	distal	downstream	chr19	39238001	39320558	546115	0.934792025999368
transcript_13155	transcript_13149	-	-	no/slow response	down	-124842	distal	upstream	chr19	39445401	39320558	546115	0.0350525580408206
transcript_12348	transcript_13150	-	+	no/slow response	no/slow response	-100184	distal	upstream	chr19	39436201	39336016	546115	-0.571711169434352
transcript_13148	transcript_13150	-	-	no/slow response	no/slow response	98014	distal	downstream	chr19	39238001	39336016	546115	0.576442795617088
transcript_13155	transcript_13150	-	-	no/slow response	no/slow response	-109384	distal	upstream	chr19	39445401	39336016	546115	0.493474750934658
transcript_12348	transcript_13153	-	+	no/slow response	no/slow response	-45110	distal	upstream	chr19	39436201	39391090	546115	0.893060558968373
transcript_13148	transcript_13153	-	-	no/slow response	no/slow response	153088	distal	downstream	chr19	39238001	39391090	546115	-0.782498074108299
transcript_13155	transcript_13153	-	-	no/slow response	no/slow response	-54310	distal	upstream	chr19	39445401	39391090	546115	0.22252324366168
transcript_13148	transcript_13154	-	-	no/slow response	no/slow response	197932	distal	downstream	chr19	39238001	39435934	546115	0.531189149192874
transcript_13155	transcript_13154	-	-	no/slow response	no/slow response	-9466	proximal	upstream	chr19	39445401	39435934	546115	-0.639450481240615
transcript_12348	transcript_13157	-	+	no/slow response	no/slow response	96601	distal	downstream	chr19	39436201	39532803	546115	-0.875964622160508
transcript_13148	transcript_13157	-	-	no/slow response	no/slow response	294801	distal	downstream	chr19	39238001	39532803	546115	0.963721832129806
transcript_13155	transcript_13157	-	-	no/slow response	no/slow response	87401	distal	downstream	chr19	39445401	39532803	546115	-0.30396814921629
transcript_12348	transcript_13158	-	+	no/slow response	no/slow response	103948	distal	downstream	chr19	39436201	39540150	546115	-0.590066179756954
transcript_13148	transcript_13158	-	-	no/slow response	no/slow response	302148	distal	downstream	chr19	39238001	39540150	546115	0.735613111599783
transcript_13155	transcript_13158	-	-	no/slow response	no/slow response	94748	distal	downstream	chr19	39445401	39540150	546115	0.368533858128202
transcript_12391	transcript_12393	+	+	no/slow response	no/slow response	-20939	distal	upstream	chr19	42199401	42220341	212845	0.666238822892183
transcript_12392	transcript_12393	+	+	no/slow response	no/slow response	-2339	proximal	upstream	chr19	42218001	42220341	212845	-0.579346604373163
transcript_13204	transcript_12393	+	-	no/slow response	no/slow response	-39539	distal	upstream	chr19	42180801	42220341	212845	-0.688538356524969
transcript_13210	transcript_12393	+	-	no/slow response	no/slow response	63459	distal	downstream	chr19	42283801	42220341	212845	-0.672117919379403
transcript_12391	transcript_12395	+	+	no/slow response	no/slow response	-69165	distal	upstream	chr19	42199401	42268567	212845	0.17038262759675
transcript_12392	transcript_12395	+	+	no/slow response	no/slow response	-50565	distal	upstream	chr19	42218001	42268567	212845	0.793574517611973
transcript_13204	transcript_12395	+	-	no/slow response	no/slow response	-87765	distal	upstream	chr19	42180801	42268567	212845	0.571326197194102
transcript_13210	transcript_12395	+	-	no/slow response	no/slow response	15233	distal	downstream	chr19	42283801	42268567	212845	-0.544873758091385
transcript_12391	transcript_13206	-	+	no/slow response	no/slow response	-20704	distal	downstream	chr19	42199401	42220106	212845	0.489186248893799
transcript_12392	transcript_13206	-	+	no/slow response	no/slow response	-2104	proximal	downstream	chr19	42218001	42220106	212845	-0.0341659126076195
transcript_13204	transcript_13206	-	-	no/slow response	no/slow response	39304	distal	downstream	chr19	42180801	42220106	212845	-0.19262148979448
transcript_13210	transcript_13206	-	-	no/slow response	no/slow response	-63694	distal	upstream	chr19	42283801	42220106	212845	-0.963842490698226
transcript_12391	transcript_13211	-	+	no/slow response	no/slow response	103188	distal	downstream	chr19	42199401	42302590	212845	0.693267062162334
transcript_12392	transcript_13211	-	+	no/slow response	no/slow response	84588	distal	downstream	chr19	42218001	42302590	212845	-0.919214411871758
transcript_13204	transcript_13211	-	-	no/slow response	no/slow response	121788	distal	downstream	chr19	42180801	42302590	212845	-0.970818445741806
transcript_13210	transcript_13211	-	-	no/slow response	no/slow response	18788	distal	downstream	chr19	42283801	42302590	212845	-0.153197370805038
transcript_12399	transcript_12400	+	+	up	no/slow response	-4830	proximal	upstream	chr19	43575801	43580632	35754	0.68298094993376
transcript_12424	transcript_12426	+	+	up	up	-24673	distal	upstream	chr19	45443201	45467875	34947	0.999241954858746
transcript_12425	transcript_12426	+	+	up	up	-16873	distal	upstream	chr19	45451001	45467875	34947	0.997188623936258
transcript_12433	transcript_12430	+	+	up	no/slow response	49345	distal	downstream	chr19	45717601	45668255	204549	-0.394882496907992
transcript_12433	transcript_12431	+	+	up	up	24887	distal	downstream	chr19	45717601	45692713	204549	0.943744366348291
transcript_12433	transcript_13242	-	+	up	no/slow response	-75775	distal	upstream	chr19	45717601	45641825	204549	-0.488870557984045
transcript_12433	transcript_13243	-	+	up	no/slow response	-24773	distal	upstream	chr19	45717601	45692827	204549	-0.467355268175382
transcript_12433	transcript_13246	-	+	up	no/slow response	-13270	distal	downstream	chr19	45717601	45730872	204549	0.913411610919901
transcript_12446	transcript_12447	+	+	no/slow response	no/slow response	-57333	distal	upstream	chr19	46860401	46917735	131307	0.351147461925538
transcript_13265	transcript_12447	+	-	down	no/slow response	-56933	distal	upstream	chr19	46860801	46917735	131307	-0.983629599565622
transcript_12451	transcript_13271	-	+	no/slow response	no/slow response	-4963	proximal	downstream	chr19	47226201	47231165	29696	-0.575283636871024
transcript_12461	transcript_12467	+	+	down	no/slow response	-138599	distal	upstream	chr19	47484401	47623001	266172	0.580477880456562
transcript_12462	transcript_12467	+	+	down	no/slow response	-136599	distal	upstream	chr19	47486401	47623001	266172	0.478704084483433
transcript_12463	transcript_12467	+	+	no/slow response	no/slow response	-22399	distal	upstream	chr19	47600601	47623001	266172	0.840071267293394
transcript_12464	transcript_12467	+	+	down	no/slow response	-13799	distal	upstream	chr19	47609201	47623001	266172	0.369193331084979
transcript_12461	transcript_13277	-	+	down	no/slow response	-30608	distal	downstream	chr19	47484401	47515010	266172	0.871243978017598
transcript_12462	transcript_13277	-	+	down	no/slow response	-28608	distal	downstream	chr19	47486401	47515010	266172	0.834232335852183
transcript_12463	transcript_13277	-	+	no/slow response	no/slow response	-85590	distal	upstream	chr19	47600601	47515010	266172	0.89093286329846
transcript_12464	transcript_13277	-	+	down	no/slow response	-94190	distal	upstream	chr19	47609201	47515010	266172	0.675669097565209
transcript_125	transcript_126	+	+	no/slow response	no/slow response	-12862	distal	upstream	chr1	15604601	15617464	142710	0.912834696812329
transcript_1427	transcript_126	+	-	no/slow response	no/slow response	66736	distal	downstream	chr1	15684201	15617464	142710	-0.797976277929733
transcript_125	transcript_127	+	+	no/slow response	no/slow response	-79947	distal	upstream	chr1	15604601	15684549	142710	-0.987330749556064
transcript_12511	transcript_12510	+	+	no/slow response	no/slow response	33508	distal	downstream	chr19	49546801	49513292	57813	0.744161080062832
transcript_12512	transcript_12510	+	+	no/slow response	no/slow response	36308	distal	downstream	chr19	49549601	49513292	57813	NA
transcript_13305	transcript_12510	+	-	up	no/slow response	32508	distal	downstream	chr19	49545801	49513292	57813	0.728219398712708
transcript_1253	transcript_1254	+	+	no/slow response	no/slow response	-198492	distal	upstream	chr1	243851001	244049494	923940	-0.260061734378574
transcript_12540	transcript_13326	-	+	no/slow response	no/slow response	-18640	distal	upstream	chr19	50658401	50639760	241976	0.0433968351671354
transcript_12541	transcript_13326	-	+	no/slow response	no/slow response	-83640	distal	upstream	chr19	50723401	50639760	241976	0.892849879495112
transcript_12540	transcript_13329	-	+	no/slow response	no/slow response	60768	distal	downstream	chr19	50658401	50719170	241976	0.950672491184406
transcript_12541	transcript_13329	-	+	no/slow response	no/slow response	-4230	proximal	upstream	chr19	50723401	50719170	241976	0.1587234219805
transcript_12555	transcript_13344	-	+	no/slow response	no/slow response	-41617	distal	upstream	chr19	52028401	51986783	258697	0.698716429272581
transcript_12555	transcript_13346	-	+	no/slow response	no/slow response	111508	distal	downstream	chr19	52028401	52139910	258697	-0.21737062022703
transcript_12562	transcript_12558	+	+	no/slow response	no/slow response	331777	distal	downstream	chr19	52601401	52269623	495861	0.347786360312866
transcript_12562	transcript_12559	+	+	no/slow response	no/slow response	304194	distal	downstream	chr19	52601401	52297206	495861	-0.950728304607725
transcript_13348	transcript_12559	+	-	no/slow response	no/slow response	-27804	distal	upstream	chr19	52269401	52297206	495861	0.99548696799826
transcript_12562	transcript_13350	-	+	no/slow response	no/slow response	79148	distal	downstream	chr19	52601401	52680550	495861	-0.96136887616824
transcript_13348	transcript_13350	-	-	no/slow response	no/slow response	411148	distal	downstream	chr19	52269401	52680550	495861	0.893678612321472
transcript_12562	transcript_13352	-	+	no/slow response	no/slow response	133547	distal	downstream	chr19	52601401	52734949	495861	-0.771221533105349
transcript_13348	transcript_13352	-	-	no/slow response	no/slow response	465547	distal	downstream	chr19	52269401	52734949	495861	0.89012512883999
transcript_12566	transcript_12568	+	+	no/slow response	no/slow response	-2399	proximal	upstream	chr19	53333801	53336201	547312	0.494043003733795
transcript_12572	transcript_12568	+	+	no/slow response	no/slow response	29599	distal	downstream	chr19	53365801	53336201	547312	0.740633694167534
transcript_12576	transcript_12568	+	+	no/slow response	no/slow response	131599	distal	downstream	chr19	53467801	53336201	547312	0.726089903514254
transcript_12566	transcript_12573	+	+	no/slow response	no/slow response	-36673	distal	upstream	chr19	53333801	53370475	547312	-0.333349128151927
transcript_12572	transcript_12573	+	+	no/slow response	no/slow response	-4673	proximal	upstream	chr19	53365801	53370475	547312	0.507994459769819
transcript_12576	transcript_12573	+	+	no/slow response	no/slow response	97325	distal	downstream	chr19	53467801	53370475	547312	-0.0477344164120568
transcript_12566	transcript_12574	+	+	no/slow response	no/slow response	-60874	distal	upstream	chr19	53333801	53394676	547312	0.232165088410152
transcript_12572	transcript_12574	+	+	no/slow response	no/slow response	-28874	distal	upstream	chr19	53365801	53394676	547312	0.0192837309272912
transcript_12576	transcript_12574	+	+	no/slow response	no/slow response	73124	distal	downstream	chr19	53467801	53394676	547312	0.399819116234608
transcript_12566	transcript_12575	+	+	no/slow response	no/slow response	-98236	distal	upstream	chr19	53333801	53432038	547312	-0.982647561698024
transcript_12572	transcript_12575	+	+	no/slow response	no/slow response	-66236	distal	upstream	chr19	53365801	53432038	547312	-0.457487364242882
transcript_12576	transcript_12575	+	+	no/slow response	no/slow response	35762	distal	downstream	chr19	53467801	53432038	547312	-0.970683181236979
transcript_12566	transcript_12577	+	+	no/slow response	no/slow response	-143150	distal	upstream	chr19	53333801	53476952	547312	0.256049521692314
transcript_12572	transcript_12577	+	+	no/slow response	no/slow response	-111150	distal	upstream	chr19	53365801	53476952	547312	0.758871411310265
transcript_12576	transcript_12577	+	+	no/slow response	no/slow response	-9150	proximal	upstream	chr19	53467801	53476952	547312	0.526767908344968
transcript_12566	transcript_12578	+	+	no/slow response	no/slow response	-187305	distal	upstream	chr19	53333801	53521107	547312	0.0752434766937382
transcript_12572	transcript_12578	+	+	no/slow response	no/slow response	-155305	distal	upstream	chr19	53365801	53521107	547312	-0.750149210977937
transcript_12576	transcript_12578	+	+	no/slow response	no/slow response	-53305	distal	upstream	chr19	53467801	53521107	547312	-0.201012193127593
transcript_1257	transcript_1256	+	+	no/slow response	no/slow response	29033	distal	downstream	chr1	244864401	244835367	237666	0.0280871999195693
transcript_2562	transcript_1256	+	-	no/slow response	no/slow response	135633	distal	downstream	chr1	244971001	244835367	237666	0.229560746845296
transcript_12604	transcript_12606	+	+	no/slow response	no/slow response	-19621	distal	upstream	chr19	55581001	55600623	111173	0.770119715642157
transcript_12605	transcript_12606	+	+	no/slow response	no/slow response	-1421	proximal	upstream	chr19	55599201	55600623	111173	-0.414914476519853
transcript_13397	transcript_12606	+	-	no/slow response	no/slow response	4577	proximal	downstream	chr19	55605201	55600623	111173	-0.701858813035714
transcript_12605	transcript_13395	-	+	no/slow response	no/slow response	-18365	distal	upstream	chr19	55599201	55580835	111173	-0.705540448299566
transcript_13397	transcript_13395	-	-	no/slow response	no/slow response	-24365	distal	upstream	chr19	55605201	55580835	111173	-0.966634518814127
transcript_12604	transcript_13396	-	+	no/slow response	no/slow response	19145	distal	downstream	chr19	55581001	55600147	111173	0.132070468394313
transcript_13397	transcript_13396	-	-	no/slow response	no/slow response	-5053	proximal	upstream	chr19	55605201	55600147	111173	-0.912304003797982
transcript_12604	transcript_13398	-	+	no/slow response	no/slow response	43552	distal	downstream	chr19	55581001	55624554	111173	0.756803956282884
transcript_12605	transcript_13398	-	+	no/slow response	no/slow response	25352	distal	downstream	chr19	55599201	55624554	111173	-0.0540233471337627
transcript_13397	transcript_13398	-	-	no/slow response	no/slow response	19352	distal	downstream	chr19	55605201	55624554	111173	-0.497072189341436
transcript_12613	transcript_12612	+	+	no/slow response	no/slow response	173868	distal	downstream	chr19	56315201	56141332	552278	0.205588366995202
transcript_12613	transcript_13402	-	+	no/slow response	no/slow response	-193685	distal	upstream	chr19	56315201	56121515	552278	0.758000726211408
transcript_13403	transcript_13402	-	-	no/slow response	no/slow response	-19285	distal	upstream	chr19	56140801	56121515	552278	0.938843608433545
transcript_13403	transcript_13404	-	-	no/slow response	no/slow response	173989	distal	downstream	chr19	56140801	56314791	552278	-0.374126503541829
transcript_2570	transcript_2569	-	-	no/slow response	no/slow response	-6247	proximal	upstream	chr1	246937601	246931353	375745	0.851087041401978
transcript_12649	transcript_12635	+	+	up	no/slow response	570599	distal	downstream	chr19	58098001	57527401	835569	-0.0766730192840314
transcript_12649	transcript_12636	+	+	up	no/slow response	498053	distal	downstream	chr19	58098001	57599947	835569	-0.865600933963831
transcript_12649	transcript_12637	+	+	up	no/slow response	483724	distal	downstream	chr19	58098001	57614276	835569	-0.463734562871668
transcript_12649	transcript_12638	+	+	up	down	466126	distal	downstream	chr19	58098001	57631874	835569	-0.963587951611627
transcript_12649	transcript_13411	-	+	up	no/slow response	-538211	distal	upstream	chr19	58098001	57559789	835569	-0.899893450108304
transcript_12649	transcript_13412	-	+	up	no/slow response	-519154	distal	upstream	chr19	58098001	57578846	835569	-0.628862012670624
transcript_12649	transcript_13414	-	+	up	no/slow response	-370436	distal	upstream	chr19	58098001	57727564	835569	-0.723732102920977
transcript_12649	transcript_13416	-	+	up	no/slow response	-283125	distal	upstream	chr19	58098001	57814875	835569	-0.752000548886304
transcript_13425	transcript_12635	+	-	no/slow response	no/slow response	655999	distal	downstream	chr19	58183401	57527401	835569	-0.338178660552403
transcript_13428	transcript_12635	+	-	no/slow response	no/slow response	737799	distal	downstream	chr19	58265201	57527401	835569	-0.668202767028246
transcript_13430	transcript_12635	+	-	no/slow response	no/slow response	751399	distal	downstream	chr19	58278801	57527401	835569	0.19511474214759
transcript_13425	transcript_12636	+	-	no/slow response	no/slow response	583453	distal	downstream	chr19	58183401	57599947	835569	-0.329519898853958
transcript_13428	transcript_12636	+	-	no/slow response	no/slow response	665253	distal	downstream	chr19	58265201	57599947	835569	-0.919329558173528
transcript_13430	transcript_12636	+	-	no/slow response	no/slow response	678853	distal	downstream	chr19	58278801	57599947	835569	0.799371235065928
transcript_13425	transcript_12637	+	-	no/slow response	no/slow response	569124	distal	downstream	chr19	58183401	57614276	835569	-0.273866313926351
transcript_13428	transcript_12637	+	-	no/slow response	no/slow response	650924	distal	downstream	chr19	58265201	57614276	835569	-0.910559285761754
transcript_13430	transcript_12637	+	-	no/slow response	no/slow response	664524	distal	downstream	chr19	58278801	57614276	835569	0.5706078222335
transcript_13425	transcript_12638	+	-	no/slow response	down	551526	distal	downstream	chr19	58183401	57631874	835569	-0.14726659877116
transcript_13428	transcript_12638	+	-	no/slow response	down	633326	distal	downstream	chr19	58265201	57631874	835569	-0.848738625140474
transcript_13430	transcript_12638	+	-	no/slow response	down	646926	distal	downstream	chr19	58278801	57631874	835569	0.908741950589377
transcript_12649	transcript_12650	+	+	up	no/slow response	-85107	distal	upstream	chr19	58098001	58183109	835569	0.479917009749907
transcript_13428	transcript_12650	+	-	no/slow response	no/slow response	82091	distal	downstream	chr19	58265201	58183109	835569	0.88439599030434
transcript_13430	transcript_12650	+	-	no/slow response	no/slow response	95691	distal	downstream	chr19	58278801	58183109	835569	-0.528676810594631
transcript_13425	transcript_13411	-	-	no/slow response	no/slow response	-623611	distal	upstream	chr19	58183401	57559789	835569	-0.598953177802587
transcript_13428	transcript_13411	-	-	no/slow response	no/slow response	-705411	distal	upstream	chr19	58265201	57559789	835569	-0.70265348016881
transcript_13430	transcript_13411	-	-	no/slow response	no/slow response	-719011	distal	upstream	chr19	58278801	57559789	835569	0.606741832774369
transcript_13425	transcript_13412	-	-	no/slow response	no/slow response	-604554	distal	upstream	chr19	58183401	57578846	835569	-0.3509930292753
transcript_13428	transcript_13412	-	-	no/slow response	no/slow response	-686354	distal	upstream	chr19	58265201	57578846	835569	-0.93219811771819
transcript_13430	transcript_13412	-	-	no/slow response	no/slow response	-699954	distal	upstream	chr19	58278801	57578846	835569	0.648821308012286
transcript_13425	transcript_13414	-	-	no/slow response	no/slow response	-455836	distal	upstream	chr19	58183401	57727564	835569	-0.316626851163851
transcript_13428	transcript_13414	-	-	no/slow response	no/slow response	-537636	distal	upstream	chr19	58265201	57727564	835569	-0.952962022947032
transcript_13430	transcript_13414	-	-	no/slow response	no/slow response	-551236	distal	upstream	chr19	58278801	57727564	835569	0.731906467595866
transcript_13425	transcript_13416	-	-	no/slow response	no/slow response	-368525	distal	upstream	chr19	58183401	57814875	835569	-0.68582459926197
transcript_13428	transcript_13416	-	-	no/slow response	no/slow response	-450325	distal	upstream	chr19	58265201	57814875	835569	-0.725646845999609
transcript_13430	transcript_13416	-	-	no/slow response	no/slow response	-463925	distal	upstream	chr19	58278801	57814875	835569	0.487133605472974
transcript_13425	transcript_13424	-	-	no/slow response	up	-85197	distal	upstream	chr19	58183401	58098203	835569	0.228314983937954
transcript_13428	transcript_13424	-	-	no/slow response	up	-166997	distal	upstream	chr19	58265201	58098203	835569	0.623201266271744
transcript_13430	transcript_13424	-	-	no/slow response	up	-180597	distal	upstream	chr19	58278801	58098203	835569	-0.793557508187081
transcript_12697	transcript_11847	+	-	no/slow response	no/slow response	-1007	proximal	downstream	chr19	1249601	1248593	18833	0.57328067278532
transcript_12697	transcript_11848	+	-	no/slow response	no/slow response	-11605	distal	upstream	chr19	1249601	1261207	18833	-0.320407380738593
transcript_12740	transcript_11900	+	-	no/slow response	no/slow response	74620	distal	downstream	chr19	3435201	3360580	154462	0.078624970786902
transcript_12740	transcript_12741	-	-	no/slow response	no/slow response	45240	distal	downstream	chr19	3435201	3480442	154462	-0.322602723724563
transcript_129	transcript_132	+	+	no/slow response	no/slow response	-13406	distal	upstream	chr1	15834401	15847808	198979	0.51015380101533
transcript_1431	transcript_132	+	-	no/slow response	no/slow response	-11806	distal	upstream	chr1	15836001	15847808	198979	-0.273324397655867
transcript_129	transcript_1428	-	+	no/slow response	no/slow response	-25840	distal	upstream	chr1	15834401	15808560	198979	-0.906692090300115
transcript_1431	transcript_1428	-	-	no/slow response	no/slow response	-27440	distal	upstream	chr1	15836001	15808560	198979	-0.924253585302646
transcript_1432	transcript_1428	-	-	no/slow response	no/slow response	-39040	distal	upstream	chr1	15847601	15808560	198979	-0.439968309171639
transcript_129	transcript_1433	-	+	no/slow response	no/slow response	141656	distal	downstream	chr1	15834401	15976058	198979	0.2244237782482
transcript_1431	transcript_1433	-	-	no/slow response	no/slow response	140056	distal	downstream	chr1	15836001	15976058	198979	0.857639161728321
transcript_1432	transcript_1433	-	-	no/slow response	no/slow response	128456	distal	downstream	chr1	15847601	15976058	198979	0.982318465748431
transcript_12987	transcript_12151	+	-	no/slow response	no/slow response	385679	distal	downstream	chr19	17215201	16829521	564165	0.478926963672173
transcript_12987	transcript_12152	+	-	no/slow response	no/slow response	139377	distal	downstream	chr19	17215201	17075823	564165	0.424964267274762
transcript_12987	transcript_12154	+	-	no/slow response	no/slow response	-11053	distal	upstream	chr19	17215201	17226255	564165	-0.262021922337076
transcript_12987	transcript_12986	-	-	no/slow response	no/slow response	-139778	distal	upstream	chr19	17215201	17075422	564165	0.805572426614731
transcript_12987	transcript_12989	-	-	no/slow response	down	29999	distal	downstream	chr19	17215201	17245201	564165	-0.395067550714291
transcript_13001	transcript_12170	+	-	no/slow response	no/slow response	32104	distal	downstream	chr19	17751601	17719496	148005	0.948680913201067
transcript_13001	transcript_12171	+	-	no/slow response	no/slow response	-3268	proximal	downstream	chr19	17751601	17748332	148005	-0.362378456683731
transcript_13001	transcript_13002	-	-	no/slow response	no/slow response	96374	distal	downstream	chr19	17751601	17847976	148005	-0.250156330826138
transcript_13011	transcript_12193	+	-	no/slow response	no/slow response	31526	distal	downstream	chr19	18589401	18557874	199127	0.309736419002072
transcript_13011	transcript_12194	+	-	no/slow response	no/slow response	18060	distal	downstream	chr19	18589401	18571340	199127	0.168586085856429
transcript_13011	transcript_12196	+	-	no/slow response	no/slow response	-47670	distal	upstream	chr19	18589401	18637072	199127	0.530088305131153
transcript_13011	transcript_13009	-	-	no/slow response	no/slow response	-67367	distal	upstream	chr19	18589401	18522033	199127	0.508166507633246
transcript_13011	transcript_13010	-	-	no/slow response	down	-46144	distal	upstream	chr19	18589401	18543256	199127	0.346545815552101
transcript_13012	transcript_12196	+	-	no/slow response	no/slow response	46528	distal	downstream	chr19	18683601	18637072	258675	0.999992249987867
transcript_13012	transcript_12199	+	-	no/slow response	no/slow response	-148385	distal	upstream	chr19	18683601	18831987	258675	0.70113860677925
transcript_13064	transcript_12237	+	-	no/slow response	down	7530	proximal	downstream	chr19	29673001	29665470	76450	0.697196991016171
transcript_13065	transcript_12237	+	-	no/slow response	down	15130	distal	downstream	chr19	29680601	29665470	76450	0.759106565508572
transcript_13067	transcript_12240	+	-	no/slow response	no/slow response	-1133	proximal	upstream	chr19	29811401	29812535	138991	-0.259298156503493
transcript_13071	transcript_12243	+	-	no/slow response	no/slow response	59948	distal	downstream	chr19	32405601	32345652	278715	-0.496954225808651
transcript_13098	transcript_12288	+	-	no/slow response	no/slow response	-40618	distal	upstream	chr19	35717601	35758220	233448	0.596470152910223
transcript_13098	transcript_12289	+	-	no/slow response	no/slow response	-54399	distal	upstream	chr19	35717601	35772001	233448	-0.346411681111795
transcript_13098	transcript_13102	-	-	no/slow response	no/slow response	40224	distal	downstream	chr19	35717601	35757826	233448	0.749265439539662
transcript_13098	transcript_12290	+	-	no/slow response	down	-139303	distal	upstream	chr19	35717601	35856905	233448	-0.73405594484713
transcript_13098	transcript_12291	+	-	no/slow response	no/slow response	-152351	distal	upstream	chr19	35717601	35869953	233448	0.897080195950358
transcript_13098	transcript_12292	+	-	no/slow response	no/slow response	-182290	distal	upstream	chr19	35717601	35899892	233448	0.986350202499241
transcript_13098	transcript_13103	-	-	no/slow response	up	186173	distal	downstream	chr19	35717601	35903775	233448	0.959277174967207
transcript_13183	transcript_12362	+	-	no/slow response	no/slow response	54179	distal	downstream	chr19	40771201	40717021	477595	0.842752262856791
transcript_13184	transcript_12362	+	-	no/slow response	no/slow response	60979	distal	downstream	chr19	40778001	40717021	477595	0.853343236094879
transcript_13183	transcript_12363	+	-	no/slow response	no/slow response	20288	distal	downstream	chr19	40771201	40750912	477595	0.319742191511907
transcript_13184	transcript_12363	+	-	no/slow response	no/slow response	27088	distal	downstream	chr19	40778001	40750912	477595	0.308514417870008
transcript_13183	transcript_13180	-	-	no/slow response	no/slow response	-80796	distal	upstream	chr19	40771201	40690404	477595	-0.567295516866807
transcript_13184	transcript_13180	-	-	no/slow response	no/slow response	-87596	distal	upstream	chr19	40778001	40690404	477595	-0.687679859898984
transcript_13183	transcript_13181	-	-	no/slow response	no/slow response	-54365	distal	upstream	chr19	40771201	40716835	477595	0.0368879787968273
transcript_13184	transcript_13181	-	-	no/slow response	no/slow response	-61165	distal	upstream	chr19	40778001	40716835	477595	-0.169549022045351
transcript_13183	transcript_13182	-	-	no/slow response	no/slow response	-20334	distal	upstream	chr19	40771201	40750866	477595	-0.569395502326209
transcript_13184	transcript_13182	-	-	no/slow response	no/slow response	-27134	distal	upstream	chr19	40778001	40750866	477595	-0.505503849681319
transcript_13185	transcript_12362	+	-	no/slow response	no/slow response	101979	distal	downstream	chr19	40819001	40717021	477595	-0.874798099052481
transcript_13186	transcript_12362	+	-	no/slow response	no/slow response	109379	distal	downstream	chr19	40826401	40717021	477595	-0.879384435277995
transcript_13185	transcript_12363	+	-	no/slow response	no/slow response	68088	distal	downstream	chr19	40819001	40750912	477595	0.225152569728039
transcript_13186	transcript_12363	+	-	no/slow response	no/slow response	75488	distal	downstream	chr19	40826401	40750912	477595	0.133292604533592
transcript_13185	transcript_13180	-	-	no/slow response	no/slow response	-128596	distal	upstream	chr19	40819001	40690404	477595	-0.0537061965776668
transcript_13186	transcript_13180	-	-	no/slow response	no/slow response	-135996	distal	upstream	chr19	40826401	40690404	477595	0.0302247271063266
transcript_13185	transcript_13181	-	-	no/slow response	no/slow response	-102165	distal	upstream	chr19	40819001	40716835	477595	-0.574477727474156
transcript_13186	transcript_13181	-	-	no/slow response	no/slow response	-109565	distal	upstream	chr19	40826401	40716835	477595	-0.527073047013225
transcript_13185	transcript_13182	-	-	no/slow response	no/slow response	-68134	distal	upstream	chr19	40819001	40750866	477595	0.924796082258562
transcript_13186	transcript_13182	-	-	no/slow response	no/slow response	-75534	distal	upstream	chr19	40826401	40750866	477595	0.888064109091344
transcript_13198	transcript_12389	+	-	no/slow response	no/slow response	10507	distal	downstream	chr19	41887801	41877293	87964	-0.417017950753279
transcript_13214	transcript_13213	-	-	up	down	-7304	proximal	upstream	chr19	43470601	43463296	82686	-0.749473713692951
transcript_13214	transcript_13216	-	-	up	no/slow response	34787	distal	downstream	chr19	43470601	43505389	82686	0.473630984959002
transcript_13234	transcript_12414	+	-	no/slow response	up	37904	distal	downstream	chr19	45039401	45001496	66599	0.361338444119723
transcript_13234	transcript_12416	+	-	no/slow response	no/slow response	2982	proximal	downstream	chr19	45039401	45036418	333278	0.986417875125441
transcript_13234	transcript_13235	-	-	no/slow response	no/slow response	138825	distal	downstream	chr19	45039401	45178227	333278	-0.41765967566801
transcript_13254	transcript_13255	-	-	no/slow response	no/slow response	125668	distal	downstream	chr19	46347001	46472670	203214	-0.19432077384942
transcript_13280	transcript_12470	+	-	down	no/slow response	7431	proximal	downstream	chr19	47753001	47745569	71747	0.956984183921821
transcript_13279	transcript_12472	+	-	no/slow response	no/slow response	-33116	distal	upstream	chr19	47745601	47778718	71747	0.482995851862001
transcript_13280	transcript_12472	+	-	down	no/slow response	-25716	distal	upstream	chr19	47753001	47778718	71747	0.949582981127464
transcript_13298	transcript_12492	+	-	no/slow response	no/slow response	-27364	distal	upstream	chr19	48873001	48900366	343767	-0.173399304528621
transcript_13298	transcript_12495	+	-	no/slow response	no/slow response	-81896	distal	upstream	chr19	48873001	48954898	343767	-0.0909730784048115
transcript_13298	transcript_13296	-	-	no/slow response	down	-158998	distal	upstream	chr19	48873001	48714002	343767	-0.740761339407282
transcript_13298	transcript_13297	-	-	no/slow response	no/slow response	-59282	distal	upstream	chr19	48873001	48813718	343767	-0.61109661779792
transcript_13343	transcript_12550	+	-	no/slow response	no/slow response	23095	distal	downstream	chr19	51594401	51571305	235700	0.57928197610707
transcript_13364	transcript_12579	+	-	up	up	-1493	proximal	downstream	chr19	53869401	53867907	177727	0.994504211435386
transcript_13405	transcript_12615	+	-	down	no/slow response	-191316	distal	upstream	chr19	56404001	56595318	745016	0.886482889334712
transcript_13446	transcript_13443	+	+	up	no/slow response	129243	distal	downstream	chr2	394201	264957	386587	-0.857718478719742
transcript_14378	transcript_13443	+	-	no/slow response	no/slow response	129643	distal	downstream	chr2	394601	264957	386587	-0.894014805488042
transcript_13446	transcript_14377	-	+	up	no/slow response	-129405	distal	upstream	chr2	394201	264795	386587	0.717375818997513
transcript_14378	transcript_14377	-	-	no/slow response	no/slow response	-129805	distal	upstream	chr2	394601	264795	386587	0.569270497879182
transcript_13466	transcript_13467	+	+	no/slow response	no/slow response	-7483	proximal	upstream	chr2	6910001	6917485	143261	-0.979694608026995
transcript_14407	transcript_13467	+	-	no/slow response	no/slow response	1115	proximal	downstream	chr2	6918601	6917485	143261	-0.590170176791708
transcript_13495	transcript_14426	-	+	down	no/slow response	-121588	distal	upstream	chr2	11466201	11344612	446360	-0.961840464727732
transcript_13494	transcript_14429	-	+	no/slow response	no/slow response	121327	distal	downstream	chr2	11344801	11466129	446360	0.530125742634954
transcript_13504	transcript_14432	-	+	up	no/slow response	418895	distal	downstream	chr2	15142401	15561297	666600	0.153541096440816
transcript_14431	transcript_14432	-	-	no/slow response	no/slow response	417295	distal	downstream	chr2	15144001	15561297	666600	-0.0894386704026823
transcript_1352	transcript_36	+	-	up	no/slow response	72454	distal	downstream	chr1	2301201	2228746	182701	0.947750912436491
transcript_13557	transcript_13558	+	+	no/slow response	up	-2275	proximal	upstream	chr2	28390601	28392877	744798	0.95132538143742
transcript_14486	transcript_13558	+	-	no/slow response	up	-621275	distal	upstream	chr2	27771601	28392877	744798	-0.563144430585155
transcript_1357	transcript_39	+	-	down	no/slow response	30420	distal	downstream	chr1	2586401	2555980	1005236	0.964932351331639
transcript_1359	transcript_39	+	-	up	no/slow response	477020	distal	downstream	chr1	3033001	2555980	1005236	-0.929347706772459
transcript_41	transcript_39	+	+	up	no/slow response	477420	distal	downstream	chr1	3033401	2555980	1005236	-0.864660995169972
transcript_1359	transcript_40	+	-	up	no/slow response	446186	distal	downstream	chr1	3033001	2586814	1005236	-0.861268683106219
transcript_41	transcript_40	+	+	up	no/slow response	446586	distal	downstream	chr1	3033401	2586814	1005236	-0.859418539915641
transcript_1357	transcript_1356	-	-	down	no/slow response	-59832	distal	upstream	chr1	2586401	2526568	1005236	0.940330240095723
transcript_1359	transcript_1356	-	-	up	no/slow response	-506432	distal	upstream	chr1	3033001	2526568	1005236	-0.95313186312728
transcript_41	transcript_1356	-	+	up	no/slow response	-506832	distal	upstream	chr1	3033401	2526568	1005236	-0.901601600165923
transcript_1357	transcript_1358	-	-	down	no/slow response	56582	distal	downstream	chr1	2586401	2642984	1005236	0.842573906939538
transcript_1359	transcript_1358	-	-	up	no/slow response	-390016	distal	upstream	chr1	3033001	2642984	1005236	-0.743859889338002
transcript_41	transcript_1358	-	+	up	no/slow response	-390416	distal	upstream	chr1	3033401	2642984	1005236	-0.696063461365127
transcript_13602	transcript_14523	-	+	no/slow response	down	89357	distal	downstream	chr2	43137201	43226559	776848	0.56234314506112
transcript_13603	transcript_14523	-	+	down	down	-6357	proximal	downstream	chr2	43220201	43226559	776848	0.884776533817333
transcript_14522	transcript_14523	-	-	down	down	88757	distal	downstream	chr2	43137801	43226559	776848	0.556636289486593
transcript_13605	transcript_14523	-	+	no/slow response	down	-369641	distal	upstream	chr2	43596201	43226559	776848	-0.901293099286678
transcript_13602	transcript_14524	-	+	no/slow response	no/slow response	458773	distal	downstream	chr2	43137201	43595975	776848	-0.0511350782825146
transcript_13603	transcript_14524	-	+	down	no/slow response	375773	distal	downstream	chr2	43220201	43595975	776848	-0.595926154422289
transcript_13604	transcript_14524	-	+	no/slow response	no/slow response	369173	distal	downstream	chr2	43226801	43595975	776848	-0.689497043835574
transcript_14522	transcript_14524	-	-	down	no/slow response	458173	distal	downstream	chr2	43137801	43595975	776848	-0.964361774574246
transcript_13615	transcript_13613	+	+	up	no/slow response	477206	distal	downstream	chr2	47176801	46699594	686992	-0.633759167979579
transcript_13615	transcript_13614	+	+	up	no/slow response	260854	distal	downstream	chr2	47176801	46915946	686992	-0.0395522609564831
transcript_13615	transcript_14534	-	+	up	no/slow response	-261023	distal	upstream	chr2	47176801	46915777	686992	-0.781711214611932
transcript_13620	transcript_14539	-	+	no/slow response	no/slow response	-1226	proximal	upstream	chr2	47906601	47905374	244976	0.793333394268733
transcript_14540	transcript_14539	-	-	no/slow response	no/slow response	-1226	proximal	upstream	chr2	47906601	47905374	244976	0.249497740930151
transcript_13631	transcript_14553	-	+	up	no/slow response	-83703	distal	upstream	chr2	55134201	55050497	408098	0.934846588854842
transcript_14554	transcript_14553	-	-	up	no/slow response	-93903	distal	upstream	chr2	55144401	55050497	408098	0.910954297478259
transcript_13664	transcript_13659	+	+	up	no/slow response	109875	distal	downstream	chr2	62306001	62196125	853334	0.675787964901655
transcript_14580	transcript_13659	+	-	up	no/slow response	109675	distal	downstream	chr2	62305801	62196125	853334	0.894896222298944
transcript_14581	transcript_13659	+	-	no/slow response	no/slow response	113875	distal	downstream	chr2	62310001	62196125	853334	0.961508470231766
transcript_13664	transcript_13665	+	+	up	no/slow response	-399723	distal	upstream	chr2	62306001	62705725	853334	0.380460023627464
transcript_14580	transcript_13665	+	-	up	no/slow response	-399923	distal	upstream	chr2	62305801	62705725	853334	0.727695182848112
transcript_14581	transcript_13665	+	-	no/slow response	no/slow response	-395723	distal	upstream	chr2	62310001	62705725	853334	0.787669438796545
transcript_13673	transcript_13670	+	+	no/slow response	down	491788	distal	downstream	chr2	64946601	64454812	690487	-0.655758687015749
transcript_14591	transcript_13670	+	-	up	down	491588	distal	downstream	chr2	64946401	64454812	690487	-0.917557930315916
transcript_14592	transcript_13670	+	-	no/slow response	down	534188	distal	downstream	chr2	64989001	64454812	690487	0.938051456753768
transcript_13673	transcript_13671	+	+	no/slow response	no/slow response	422182	distal	downstream	chr2	64946601	64524418	690487	0.456572097279207
transcript_14588	transcript_13671	+	-	no/slow response	no/slow response	-70016	distal	upstream	chr2	64454401	64524418	690487	-0.359437923693448
transcript_14591	transcript_13671	+	-	up	no/slow response	421982	distal	downstream	chr2	64946401	64524418	690487	0.780508307605835
transcript_14592	transcript_13671	+	-	no/slow response	no/slow response	464582	distal	downstream	chr2	64989001	64524418	690487	-0.941182302093161
transcript_13673	transcript_13674	+	+	no/slow response	no/slow response	-41904	distal	upstream	chr2	64946601	64988506	690487	-0.243499561645181
transcript_14588	transcript_13674	+	-	no/slow response	no/slow response	-534104	distal	upstream	chr2	64454401	64988506	690487	0.278581134087172
transcript_14591	transcript_13674	+	-	up	no/slow response	-42104	distal	upstream	chr2	64946401	64988506	690487	0.225973222249559
transcript_13673	transcript_14590	-	+	no/slow response	no/slow response	-195612	distal	upstream	chr2	64946601	64750988	690487	-0.498492848520608
transcript_14588	transcript_14590	-	-	no/slow response	no/slow response	296586	distal	downstream	chr2	64454401	64750988	690487	0.579398251288606
transcript_14591	transcript_14590	-	-	up	no/slow response	-195412	distal	upstream	chr2	64946401	64750988	690487	-0.605026026064863
transcript_14592	transcript_14590	-	-	no/slow response	no/slow response	-238012	distal	upstream	chr2	64989001	64750988	690487	0.501979478657237
transcript_13685	transcript_13684	+	+	no/slow response	no/slow response	94486	distal	downstream	chr2	68252401	68157914	166011	0.982853483732476
transcript_13687	transcript_13688	+	+	no/slow response	no/slow response	-6203	proximal	upstream	chr2	68367401	68373605	75683	0.569678848853847
transcript_13690	transcript_13689	+	+	up	no/slow response	228960	distal	downstream	chr2	68908601	68679640	839744	-0.574940175149374
transcript_14604	transcript_13689	+	-	no/slow response	no/slow response	130360	distal	downstream	chr2	68810001	68679640	839744	0.918219518779571
transcript_14605	transcript_13689	+	-	no/slow response	no/slow response	233360	distal	downstream	chr2	68913001	68679640	839744	-0.856466354572474
transcript_13690	transcript_14603	-	+	up	no/slow response	-441354	distal	upstream	chr2	68908601	68467246	839744	-0.290602964074851
transcript_14604	transcript_14603	-	-	no/slow response	no/slow response	-342754	distal	upstream	chr2	68810001	68467246	839744	0.356885046567519
transcript_14605	transcript_14603	-	-	no/slow response	no/slow response	-445754	distal	upstream	chr2	68913001	68467246	839744	-0.589957421561928
transcript_13690	transcript_13691	+	+	up	no/slow response	-104800	distal	upstream	chr2	68908601	69013402	839744	0.98986127342821
transcript_14604	transcript_13691	+	-	no/slow response	no/slow response	-203400	distal	upstream	chr2	68810001	69013402	839744	-0.370677833600391
transcript_14605	transcript_13691	+	-	no/slow response	no/slow response	-100400	distal	upstream	chr2	68913001	69013402	839744	0.592606396654963
transcript_13711	transcript_14633	-	+	no/slow response	no/slow response	-158636	distal	downstream	chr2	72954201	73112838	279922	-0.618137519348378
transcript_13725	transcript_13720	+	+	no/slow response	no/slow response	319181	distal	downstream	chr2	74148201	73829019	502890	-0.545830525050806
transcript_13726	transcript_13720	+	+	no/slow response	no/slow response	349981	distal	downstream	chr2	74179001	73829019	502890	-0.936880804487966
transcript_14641	transcript_13720	+	-	up	no/slow response	3981	proximal	downstream	chr2	73833001	73829019	502890	0.785550845946914
transcript_14642	transcript_13720	+	-	no/slow response	no/slow response	97781	distal	downstream	chr2	73926801	73829019	502890	0.749081659806266
transcript_14643	transcript_13720	+	-	no/slow response	no/slow response	124581	distal	downstream	chr2	73953601	73829019	502890	0.777432814498311
transcript_14644	transcript_13720	+	-	no/slow response	no/slow response	136981	distal	downstream	chr2	73966001	73829019	502890	0.89347567795868
transcript_14645	transcript_13720	+	-	no/slow response	no/slow response	155981	distal	downstream	chr2	73985001	73829019	502890	0.78342808422076
transcript_14646	transcript_13720	+	-	no/slow response	no/slow response	291581	distal	downstream	chr2	74120601	73829019	502890	-0.66874231642614
transcript_14649	transcript_13720	+	-	no/slow response	no/slow response	369981	distal	downstream	chr2	74199001	73829019	502890	0.390019078461849
transcript_13725	transcript_13721	+	+	no/slow response	up	255167	distal	downstream	chr2	74148201	73893033	502890	-0.889987690689035
transcript_13726	transcript_13721	+	+	no/slow response	up	285967	distal	downstream	chr2	74179001	73893033	502890	-0.565240961840908
transcript_14641	transcript_13721	+	-	up	up	-60031	distal	upstream	chr2	73833001	73893033	502890	0.984820956844457
transcript_14642	transcript_13721	+	-	no/slow response	up	33767	distal	downstream	chr2	73926801	73893033	502890	0.99785481862433
transcript_14643	transcript_13721	+	-	no/slow response	up	60567	distal	downstream	chr2	73953601	73893033	502890	0.991176609740635
transcript_14644	transcript_13721	+	-	no/slow response	up	72967	distal	downstream	chr2	73966001	73893033	502890	0.950264351219527
transcript_14645	transcript_13721	+	-	no/slow response	up	91967	distal	downstream	chr2	73985001	73893033	502890	0.986268126760108
transcript_14646	transcript_13721	+	-	no/slow response	up	227567	distal	downstream	chr2	74120601	73893033	502890	-0.897397372854133
transcript_14649	transcript_13721	+	-	no/slow response	up	305967	distal	downstream	chr2	74199001	73893033	502890	0.744349406261806
transcript_13725	transcript_13722	+	+	no/slow response	no/slow response	221290	distal	downstream	chr2	74148201	73926910	502890	-0.868248654315514
transcript_13726	transcript_13722	+	+	no/slow response	no/slow response	252090	distal	downstream	chr2	74179001	73926910	502890	-0.694597329083375
transcript_14641	transcript_13722	+	-	up	no/slow response	-93908	distal	upstream	chr2	73833001	73926910	502890	0.892155943414754
transcript_14643	transcript_13722	+	-	no/slow response	no/slow response	26690	distal	downstream	chr2	73953601	73926910	502890	0.946674967074671
transcript_14644	transcript_13722	+	-	no/slow response	no/slow response	39090	distal	downstream	chr2	73966001	73926910	502890	0.95145704825364
transcript_14645	transcript_13722	+	-	no/slow response	no/slow response	58090	distal	downstream	chr2	73985001	73926910	502890	0.955942958014864
transcript_14646	transcript_13722	+	-	no/slow response	no/slow response	193690	distal	downstream	chr2	74120601	73926910	502890	-0.934975932302708
transcript_14649	transcript_13722	+	-	no/slow response	no/slow response	272090	distal	downstream	chr2	74199001	73926910	502890	0.763721543367126
transcript_13725	transcript_13723	+	+	no/slow response	no/slow response	162586	distal	downstream	chr2	74148201	73985614	502890	-0.957635892068795
transcript_13726	transcript_13723	+	+	no/slow response	no/slow response	193386	distal	downstream	chr2	74179001	73985614	502890	-0.428743485467457
transcript_14641	transcript_13723	+	-	up	no/slow response	-152612	distal	upstream	chr2	73833001	73985614	502890	0.934615646958246
transcript_14642	transcript_13723	+	-	no/slow response	no/slow response	-58812	distal	upstream	chr2	73926801	73985614	502890	0.979997882527007
transcript_14643	transcript_13723	+	-	no/slow response	no/slow response	-32012	distal	upstream	chr2	73953601	73985614	502890	0.976879361457225
transcript_14644	transcript_13723	+	-	no/slow response	no/slow response	-19612	distal	upstream	chr2	73966001	73985614	502890	0.89643154892357
transcript_14646	transcript_13723	+	-	no/slow response	no/slow response	134986	distal	downstream	chr2	74120601	73985614	502890	-0.948710286619827
transcript_14649	transcript_13723	+	-	no/slow response	no/slow response	213386	distal	downstream	chr2	74199001	73985614	502890	0.854434853756871
transcript_13725	transcript_13727	+	+	no/slow response	no/slow response	-50423	distal	upstream	chr2	74148201	74198625	502890	-0.498583397326249
transcript_13726	transcript_13727	+	+	no/slow response	no/slow response	-19623	distal	upstream	chr2	74179001	74198625	502890	-0.768868547231851
transcript_14641	transcript_13727	+	-	up	no/slow response	-365623	distal	upstream	chr2	73833001	74198625	502890	0.911370461704346
transcript_14642	transcript_13727	+	-	no/slow response	no/slow response	-271823	distal	upstream	chr2	73926801	74198625	502890	0.828286404724539
transcript_14643	transcript_13727	+	-	no/slow response	no/slow response	-245023	distal	upstream	chr2	73953601	74198625	502890	0.805415560007454
transcript_14644	transcript_13727	+	-	no/slow response	no/slow response	-232623	distal	upstream	chr2	73966001	74198625	502890	0.870147761430272
transcript_14645	transcript_13727	+	-	no/slow response	no/slow response	-213623	distal	upstream	chr2	73985001	74198625	502890	0.78632128205669
transcript_14646	transcript_13727	+	-	no/slow response	no/slow response	-78023	distal	upstream	chr2	74120601	74198625	502890	-0.533146667194038
transcript_13744	transcript_13743	+	+	down	no/slow response	63992	distal	downstream	chr2	75710801	75646808	955591	0.551691947647616
transcript_13751	transcript_13753	+	+	no/slow response	no/slow response	-27000	distal	upstream	chr2	85327801	85354802	248036	-0.699849561531155
transcript_14678	transcript_13753	+	-	no/slow response	no/slow response	183998	distal	downstream	chr2	85538801	85354802	248036	-0.241973399018218
transcript_13751	transcript_13754	+	+	no/slow response	no/slow response	-90986	distal	upstream	chr2	85327801	85418788	248036	0.656263501504748
transcript_14678	transcript_13754	+	-	no/slow response	no/slow response	120012	distal	downstream	chr2	85538801	85418788	248036	0.753590859514048
transcript_13751	transcript_13755	+	+	no/slow response	no/slow response	-211382	distal	upstream	chr2	85327801	85539184	248036	-0.25240426379902
transcript_14678	transcript_14674	-	-	no/slow response	no/slow response	-210579	distal	upstream	chr2	85538801	85328221	248036	0.0494578385419556
transcript_13751	transcript_14675	-	+	no/slow response	no/slow response	26705	distal	downstream	chr2	85327801	85354507	248036	-0.444594481454966
transcript_14678	transcript_14675	-	-	no/slow response	no/slow response	-184293	distal	upstream	chr2	85538801	85354507	248036	-0.0233284635649131
transcript_13751	transcript_14677	-	+	no/slow response	no/slow response	90627	distal	downstream	chr2	85327801	85418429	248036	-0.208489047785608
transcript_14678	transcript_14677	-	-	no/slow response	no/slow response	-120371	distal	upstream	chr2	85538801	85418429	248036	0.261268821047672
transcript_13791	transcript_13788	+	+	no/slow response	down	229474	distal	downstream	chr2	95526801	95297326	493632	0.92700348742838
transcript_14764	transcript_13788	+	-	no/slow response	down	105274	distal	downstream	chr2	95402601	95297326	493632	0.813601720466249
transcript_13791	transcript_13790	+	+	no/slow response	no/slow response	124075	distal	downstream	chr2	95526801	95402725	493632	0.491575358285475
transcript_13794	transcript_14770	-	+	up	up	-3146	proximal	downstream	chr2	96145401	96148548	147976	0.980545828863931
transcript_13795	transcript_14770	-	+	up	up	-15452	distal	upstream	chr2	96164001	96148548	147976	0.941875323711408
transcript_14771	transcript_14770	-	-	up	up	-16452	distal	upstream	chr2	96165001	96148548	147976	0.975394880282412
transcript_13824	transcript_13822	+	+	no/slow response	no/slow response	18115	distal	downstream	chr2	97664201	97646085	102466	-0.995232846712621
transcript_13834	transcript_14804	-	+	no/slow response	no/slow response	-37724	distal	upstream	chr2	98768801	98731076	412682	-0.785194802072842
transcript_13835	transcript_14804	-	+	no/slow response	no/slow response	-38924	distal	upstream	chr2	98770001	98731076	412682	-0.137992291891361
transcript_14805	transcript_14804	-	-	up	no/slow response	-33124	distal	upstream	chr2	98764201	98731076	412682	0.703077440475009
transcript_1385	transcript_1384	-	-	no/slow response	no/slow response	-127593	distal	upstream	chr1	8153401	8025807	477144	0.0407039401740195
transcript_13864	transcript_13863	+	+	down	no/slow response	245091	distal	downstream	chr2	105990201	105745109	535353	0.424657846043026
transcript_1388	transcript_77	+	-	no/slow response	no/slow response	-4467	proximal	upstream	chr1	9679001	9683469	275339	-0.926267358650314
transcript_1390	transcript_77	+	-	no/slow response	no/slow response	-4131	proximal	downstream	chr1	9687601	9683469	275339	-0.274197498518621
transcript_70	transcript_77	+	+	no/slow response	no/slow response	-31067	distal	upstream	chr1	9652401	9683469	275339	-0.333948465186726
transcript_71	transcript_77	+	+	no/slow response	no/slow response	-26467	distal	upstream	chr1	9657001	9683469	275339	-0.647144933740643
transcript_72	transcript_77	+	+	no/slow response	no/slow response	-24667	distal	upstream	chr1	9658801	9683469	275339	-0.534319648234773
transcript_73	transcript_77	+	+	down	no/slow response	-21267	distal	upstream	chr1	9662201	9683469	275339	-0.809371605497532
transcript_74	transcript_77	+	+	no/slow response	no/slow response	-18267	distal	upstream	chr1	9665201	9683469	275339	-0.944821702482604
transcript_75	transcript_77	+	+	no/slow response	no/slow response	-8067	proximal	upstream	chr1	9675401	9683469	275339	0.248716912323971
transcript_76	transcript_77	+	+	no/slow response	no/slow response	-2867	proximal	upstream	chr1	9680601	9683469	275339	0.478891155082534
transcript_1388	transcript_1391	-	-	no/slow response	no/slow response	144669	distal	downstream	chr1	9679001	9823671	275339	-0.507523294539116
transcript_1389	transcript_1391	-	-	no/slow response	no/slow response	141069	distal	downstream	chr1	9682601	9823671	275339	-0.663835591722108
transcript_1390	transcript_1391	-	-	no/slow response	no/slow response	136069	distal	downstream	chr1	9687601	9823671	275339	-0.474051218222607
transcript_70	transcript_1391	-	+	no/slow response	no/slow response	171269	distal	downstream	chr1	9652401	9823671	275339	0.306790928492123
transcript_71	transcript_1391	-	+	no/slow response	no/slow response	166669	distal	downstream	chr1	9657001	9823671	275339	-0.248088454047265
transcript_72	transcript_1391	-	+	no/slow response	no/slow response	164869	distal	downstream	chr1	9658801	9823671	275339	-0.151200861923258
transcript_73	transcript_1391	-	+	down	no/slow response	161469	distal	downstream	chr1	9662201	9823671	275339	-0.218508462333398
transcript_74	transcript_1391	-	+	no/slow response	no/slow response	158469	distal	downstream	chr1	9665201	9823671	275339	0.169713002986513
transcript_75	transcript_1391	-	+	no/slow response	no/slow response	148269	distal	downstream	chr1	9675401	9823671	275339	0.927688374881042
transcript_76	transcript_1391	-	+	no/slow response	no/slow response	143069	distal	downstream	chr1	9680601	9823671	275339	-0.106161465309458
transcript_13907	transcript_13908	+	+	down	no/slow response	-74299	distal	upstream	chr2	118014201	118088501	858103	0.761820877594163
transcript_13909	transcript_13908	+	+	no/slow response	no/slow response	54299	distal	downstream	chr2	118142801	118088501	858103	-0.92636415804803
transcript_14886	transcript_13908	+	-	no/slow response	no/slow response	221899	distal	downstream	chr2	118310401	118088501	858103	-0.105585431074298
transcript_13909	transcript_14884	-	+	no/slow response	no/slow response	-128738	distal	upstream	chr2	118142801	118014062	858103	0.39658484068195
transcript_14886	transcript_14884	-	-	no/slow response	no/slow response	-296338	distal	upstream	chr2	118310401	118014062	858103	0.663744044310962
transcript_13917	transcript_14891	-	+	up	no/slow response	-118686	distal	downstream	chr2	121530801	121649488	312922	0.877446523141872
transcript_13919	transcript_14891	-	+	up	no/slow response	-50112	distal	upstream	chr2	121699601	121649488	312922	0.767264385542308
transcript_14892	transcript_14891	-	-	up	no/slow response	-51112	distal	upstream	chr2	121700601	121649488	312922	0.825784142058481
transcript_1394	transcript_1392	-	-	no/slow response	no/slow response	-14563	distal	upstream	chr1	9910001	9895437	63735	-0.0187140693973217
transcript_13963	transcript_13964	+	+	no/slow response	no/slow response	-35286	distal	upstream	chr2	131492801	131528088	989185	-0.79621709570983
transcript_13975	transcript_13972	+	+	no/slow response	no/slow response	680099	distal	downstream	chr2	135732401	135052301	804754	-0.733686898637286
transcript_13975	transcript_13973	+	+	no/slow response	no/slow response	200893	distal	downstream	chr2	135732401	135531507	804754	0.709247461075906
transcript_13975	transcript_13976	+	+	no/slow response	no/slow response	-1546	proximal	upstream	chr2	135732401	135733948	804754	0.92375316789028
transcript_13975	transcript_14929	-	+	no/slow response	no/slow response	-201233	distal	upstream	chr2	135732401	135531167	804754	-0.682490618767998
transcript_13983	transcript_14933	-	+	no/slow response	no/slow response	-150536	distal	upstream	chr2	136136401	135985864	464321	0.419531248670852
transcript_14935	transcript_14933	-	-	up	no/slow response	-143936	distal	upstream	chr2	136129801	135985864	464321	0.581884641143932
transcript_14936	transcript_14933	-	-	up	no/slow response	-150336	distal	upstream	chr2	136136201	135985864	464321	0.872904869464249
transcript_14937	transcript_14933	-	-	up	no/slow response	-341736	distal	upstream	chr2	136327601	135985864	464321	0.793700457160742
transcript_13982	transcript_14934	-	+	no/slow response	down	133943	distal	downstream	chr2	135985201	136119145	464321	0.365417860309278
transcript_13983	transcript_14934	-	+	no/slow response	down	-17255	distal	upstream	chr2	136136401	136119145	464321	-0.399640237324169
transcript_14935	transcript_14934	-	-	up	down	-10655	distal	upstream	chr2	136129801	136119145	464321	-0.550269424286584
transcript_14936	transcript_14934	-	-	up	down	-17055	distal	upstream	chr2	136136201	136119145	464321	-0.813406217520404
transcript_14937	transcript_14934	-	-	up	down	-208455	distal	upstream	chr2	136327601	136119145	464321	-0.76371261457666
transcript_14939	transcript_14933	-	-	no/slow response	no/slow response	-396336	distal	upstream	chr2	136382201	135985864	464321	0.860846874499158
transcript_14939	transcript_14934	-	-	no/slow response	down	-263055	distal	upstream	chr2	136382201	136119145	464321	-0.743392241445505
transcript_140	transcript_1449	-	+	no/slow response	no/slow response	-25671	distal	upstream	chr1	16644801	16619129	388423	-0.98743251369845
transcript_143	transcript_1449	-	+	no/slow response	no/slow response	-276671	distal	upstream	chr1	16895801	16619129	388423	-0.182106090850458
transcript_1446	transcript_1449	-	-	no/slow response	no/slow response	104727	distal	downstream	chr1	16514401	16619129	388423	-0.233039933034267
transcript_1455	transcript_1449	-	-	no/slow response	no/slow response	-276471	distal	upstream	chr1	16895601	16619129	388423	0.0205325114971566
transcript_140	transcript_145	+	+	no/slow response	no/slow response	-276126	distal	upstream	chr1	16644801	16920928	326727	0.698720412893787
transcript_143	transcript_145	+	+	no/slow response	no/slow response	-25126	distal	upstream	chr1	16895801	16920928	326727	0.760305102710683
transcript_144	transcript_145	+	+	no/slow response	no/slow response	-20326	distal	upstream	chr1	16900601	16920928	326727	0.274340874871872
transcript_1455	transcript_145	+	-	no/slow response	no/slow response	-25326	distal	upstream	chr1	16895601	16920928	326727	0.554325429857267
transcript_14005	transcript_14000	+	+	no/slow response	no/slow response	293966	distal	downstream	chr2	159286801	158992834	902019	-0.139741320842472
transcript_14005	transcript_14964	-	+	no/slow response	no/slow response	343718	distal	downstream	chr2	159286801	159630520	902019	-0.876009831539809
transcript_14005	transcript_14006	+	+	no/slow response	no/slow response	-425720	distal	upstream	chr2	159286801	159712522	902019	0.171655763558063
transcript_14008	transcript_14968	-	+	no/slow response	no/slow response	-85840	distal	downstream	chr2	160408001	160493842	949851	0.132827376188778
transcript_14009	transcript_14968	-	+	no/slow response	no/slow response	-71840	distal	downstream	chr2	160422001	160493842	949851	-0.39326925633228
transcript_14045	transcript_14040	+	+	down	no/slow response	740700	distal	downstream	chr2	172428201	171687500	887689	0.525684257460775
transcript_14046	transcript_14040	+	+	no/slow response	no/slow response	758100	distal	downstream	chr2	172445601	171687500	887689	0.387160705110165
transcript_14047	transcript_14040	+	+	no/slow response	no/slow response	763900	distal	downstream	chr2	172451401	171687500	887689	0.508768938039796
transcript_14045	transcript_14043	+	+	down	no/slow response	505707	distal	downstream	chr2	172428201	171922493	887689	-0.891540689445144
transcript_14046	transcript_14043	+	+	no/slow response	no/slow response	523107	distal	downstream	chr2	172445601	171922493	887689	-0.0368461271583955
transcript_14047	transcript_14043	+	+	no/slow response	no/slow response	528907	distal	downstream	chr2	172451401	171922493	887689	0.381058180407057
transcript_14045	transcript_14044	+	+	down	no/slow response	428218	distal	downstream	chr2	172428201	171999982	887689	-0.0874132987574388
transcript_14046	transcript_14044	+	+	no/slow response	no/slow response	445618	distal	downstream	chr2	172445601	171999982	887689	-0.826791267845517
transcript_14047	transcript_14044	+	+	no/slow response	no/slow response	451418	distal	downstream	chr2	172451401	171999982	887689	-0.480881224840001
transcript_14045	transcript_14048	+	+	down	no/slow response	-25232	distal	upstream	chr2	172428201	172453434	887689	-0.941155107289642
transcript_14046	transcript_14048	+	+	no/slow response	no/slow response	-7832	proximal	upstream	chr2	172445601	172453434	887689	-0.130606095462184
transcript_14047	transcript_14048	+	+	no/slow response	no/slow response	-2032	proximal	upstream	chr2	172451401	172453434	887689	0.413848425315642
transcript_14045	transcript_14996	-	+	down	no/slow response	-428386	distal	upstream	chr2	172428201	171999814	887689	-0.754893432067174
transcript_14046	transcript_14996	-	+	no/slow response	no/slow response	-445786	distal	upstream	chr2	172445601	171999814	887689	0.236662017278936
transcript_14047	transcript_14996	-	+	no/slow response	no/slow response	-451586	distal	upstream	chr2	172451401	171999814	887689	0.636686861260368
transcript_14045	transcript_14997	-	+	down	no/slow response	-325384	distal	upstream	chr2	172428201	172102816	887689	-0.724706314491854
transcript_14046	transcript_14997	-	+	no/slow response	no/slow response	-342784	distal	upstream	chr2	172445601	172102816	887689	-0.403524176344205
transcript_14047	transcript_14997	-	+	no/slow response	no/slow response	-348584	distal	upstream	chr2	172451401	172102816	887689	0.401067288369233
transcript_14053	transcript_15002	-	+	no/slow response	no/slow response	-1440	proximal	downstream	chr2	173964401	173965842	938958	-0.823540397315331
transcript_14056	transcript_15002	-	+	no/slow response	no/slow response	-282958	distal	upstream	chr2	174248801	173965842	938958	0.79440195461795
transcript_14053	transcript_15003	-	+	no/slow response	no/slow response	284104	distal	downstream	chr2	173964401	174248506	938958	-0.865768876881302
transcript_14062	transcript_15008	-	+	no/slow response	no/slow response	285397	distal	downstream	chr2	174719801	175005199	578557	-0.759288056454629
transcript_14063	transcript_15008	-	+	up	no/slow response	226397	distal	downstream	chr2	174778801	175005199	578557	0.951307039099914
transcript_14064	transcript_15008	-	+	up	no/slow response	216997	distal	downstream	chr2	174788201	175005199	578557	0.985760826054633
transcript_15007	transcript_15008	-	-	up	no/slow response	226597	distal	downstream	chr2	174778601	175005199	578557	0.983175000928477
transcript_14062	transcript_15010	-	+	no/slow response	no/slow response	461882	distal	downstream	chr2	174719801	175181684	578557	0.346695871184422
transcript_14063	transcript_15010	-	+	up	no/slow response	402882	distal	downstream	chr2	174778801	175181684	578557	-0.972726466254213
transcript_14064	transcript_15010	-	+	up	no/slow response	393482	distal	downstream	chr2	174788201	175181684	578557	-0.938574208295374
transcript_15007	transcript_15010	-	-	up	no/slow response	403082	distal	downstream	chr2	174778601	175181684	578557	-0.939859040134065
transcript_14071	transcript_14070	+	+	up	no/slow response	52015	distal	downstream	chr2	177264801	177212785	163824	0.914257725670953
transcript_14074	transcript_14072	+	+	no/slow response	no/slow response	225996	distal	downstream	chr2	177618801	177392804	385826	0.850700174810832
transcript_14074	transcript_15016	-	+	no/slow response	no/slow response	-226171	distal	upstream	chr2	177618801	177392629	385826	0.620062906484609
transcript_14074	transcript_15017	-	+	no/slow response	up	-65850	distal	upstream	chr2	177618801	177552950	385826	0.973773286496415
transcript_14088	transcript_14090	+	+	no/slow response	no/slow response	-26333	distal	upstream	chr2	181428001	181454335	652364	0.919376285134777
transcript_15024	transcript_14090	+	-	no/slow response	no/slow response	-330533	distal	upstream	chr2	181123801	181454335	652364	0.556268148784566
transcript_15025	transcript_14090	+	-	up	no/slow response	-148533	distal	upstream	chr2	181305801	181454335	652364	0.436728339381111
transcript_15026	transcript_14090	+	-	no/slow response	no/slow response	-146733	distal	upstream	chr2	181307601	181454335	652364	-0.12536573100031
transcript_15027	transcript_14090	+	-	no/slow response	no/slow response	-144533	distal	upstream	chr2	181309801	181454335	652364	0.0382487748150597
transcript_15028	transcript_14090	+	-	up	no/slow response	-141533	distal	upstream	chr2	181312801	181454335	652364	0.246796587806155
transcript_15029	transcript_14090	+	-	no/slow response	no/slow response	3665	proximal	downstream	chr2	181458001	181454335	652364	0.621804236095846
transcript_14099	transcript_15064	-	+	down	down	-2209	proximal	downstream	chr2	189580801	189583011	159001	0.761877733126778
transcript_14105	transcript_14106	+	+	no/slow response	no/slow response	-87611	distal	upstream	chr2	190320001	190407613	711663	0.830720745643324
transcript_14107	transcript_14106	+	+	no/slow response	no/slow response	126987	distal	downstream	chr2	190534601	190407613	711663	0.520724756853621
transcript_15071	transcript_14106	+	-	no/slow response	no/slow response	41587	distal	downstream	chr2	190449201	190407613	711663	0.740309695468337
transcript_15074	transcript_14106	+	-	up	no/slow response	241187	distal	downstream	chr2	190648801	190407613	711663	0.66147761815723
transcript_14105	transcript_14108	+	+	no/slow response	up	-329273	distal	upstream	chr2	190320001	190649275	711663	0.186556142307454
transcript_14107	transcript_14108	+	+	no/slow response	up	-114673	distal	upstream	chr2	190534601	190649275	711663	0.9226637073855
transcript_15070	transcript_14108	+	-	up	up	-240873	distal	upstream	chr2	190408401	190649275	711663	0.812083172990718
transcript_15071	transcript_14108	+	-	no/slow response	up	-200073	distal	upstream	chr2	190449201	190649275	711663	0.956652893206546
transcript_14107	transcript_15069	-	+	no/slow response	no/slow response	-214837	distal	upstream	chr2	190534601	190319763	711663	0.818707596809502
transcript_15070	transcript_15069	-	-	up	no/slow response	-88637	distal	upstream	chr2	190408401	190319763	711663	0.906214922012351
transcript_15071	transcript_15069	-	-	no/slow response	no/slow response	-129437	distal	upstream	chr2	190449201	190319763	711663	0.984063921053059
transcript_15074	transcript_15069	-	-	up	no/slow response	-329037	distal	upstream	chr2	190648801	190319763	711663	0.962026341753739
transcript_14105	transcript_15073	-	+	no/slow response	no/slow response	214692	distal	downstream	chr2	190320001	190534694	711663	0.459893147902698
transcript_15070	transcript_15073	-	-	up	no/slow response	126292	distal	downstream	chr2	190408401	190534694	711663	0.944767945630341
transcript_15071	transcript_15073	-	-	no/slow response	no/slow response	85492	distal	downstream	chr2	190449201	190534694	711663	0.935927165253648
transcript_15074	transcript_15073	-	-	up	no/slow response	-114106	distal	upstream	chr2	190648801	190534694	711663	0.952129975016768
transcript_14111	transcript_15076	-	+	no/slow response	no/slow response	-6452	proximal	upstream	chr2	191020601	191014148	30397	-0.818110584864465
transcript_14114	transcript_14116	+	+	up	up	-52748	distal	upstream	chr2	191625401	191678150	716321	0.982440509992777
transcript_14115	transcript_14116	+	+	up	up	-1748	proximal	upstream	chr2	191676401	191678150	716321	0.979015765513765
transcript_15077	transcript_14116	+	-	up	up	-52948	distal	upstream	chr2	191625201	191678150	716321	0.983135198426006
transcript_14122	transcript_15103	-	+	down	no/slow response	-4605	proximal	downstream	chr2	196171801	196176407	201343	-0.153333613937438
transcript_14123	transcript_15103	-	+	up	no/slow response	-35193	distal	upstream	chr2	196211601	196176407	201343	0.410374344648063
transcript_14124	transcript_15103	-	+	no/slow response	no/slow response	-63993	distal	upstream	chr2	196240401	196176407	201343	0.146563454996895
transcript_14125	transcript_15103	-	+	no/slow response	no/slow response	-83593	distal	upstream	chr2	196260001	196176407	201343	-0.845020240540466
transcript_15104	transcript_15103	-	-	up	no/slow response	-34993	distal	upstream	chr2	196211401	196176407	201343	0.491175227025469
transcript_15105	transcript_15103	-	-	no/slow response	no/slow response	-63793	distal	upstream	chr2	196240201	196176407	201343	0.0982495499710648
transcript_14160	transcript_14158	+	+	no/slow response	no/slow response	53220	distal	downstream	chr2	200864801	200811580	460840	0.745441894552604
transcript_14162	transcript_14158	+	+	down	no/slow response	152020	distal	downstream	chr2	200963601	200811580	460840	-0.938464375400723
transcript_15127	transcript_14158	+	-	no/slow response	no/slow response	306020	distal	downstream	chr2	201117601	200811580	460840	0.0861688230707667
transcript_14160	transcript_14161	+	+	no/slow response	no/slow response	-24644	distal	upstream	chr2	200864801	200889446	460840	-0.829505404924038
transcript_14162	transcript_14161	+	+	down	no/slow response	74154	distal	downstream	chr2	200963601	200889446	460840	0.172080634129515
transcript_15121	transcript_14161	+	-	up	no/slow response	-77244	distal	upstream	chr2	200812201	200889446	460840	-0.065473856562207
transcript_15127	transcript_14161	+	-	no/slow response	no/slow response	228154	distal	downstream	chr2	201117601	200889446	460840	0.93016578424433
transcript_14160	transcript_14165	+	+	no/slow response	down	-207051	distal	upstream	chr2	200864801	201071853	460840	-0.9274569924436
transcript_14162	transcript_14165	+	+	down	down	-108251	distal	upstream	chr2	200963601	201071853	460840	0.865278377723582
transcript_15121	transcript_14165	+	-	up	down	-259651	distal	upstream	chr2	200812201	201071853	460840	-0.852441899398111
transcript_15127	transcript_14165	+	-	no/slow response	down	45747	distal	downstream	chr2	201117601	201071853	460840	0.26243352711193
transcript_14160	transcript_14168	+	+	no/slow response	no/slow response	-251203	distal	upstream	chr2	200864801	201116005	460840	-0.805688976203729
transcript_14162	transcript_14168	+	+	down	no/slow response	-152403	distal	upstream	chr2	200963601	201116005	460840	0.395550797647246
transcript_15121	transcript_14168	+	-	up	no/slow response	-303803	distal	upstream	chr2	200812201	201116005	460840	-0.146793094710716
transcript_15127	transcript_14168	+	-	no/slow response	no/slow response	-1595	proximal	downstream	chr2	201117601	201116005	460840	0.876270564309265
transcript_14160	transcript_15122	-	+	no/slow response	up	-5288	proximal	downstream	chr2	200864801	200870090	460840	0.808675971124781
transcript_14162	transcript_15122	-	+	down	up	-93510	distal	upstream	chr2	200963601	200870090	460840	-0.947694115062553
transcript_15121	transcript_15122	-	-	up	up	57888	distal	downstream	chr2	200812201	200870090	460840	0.943223261439409
transcript_15127	transcript_15122	-	-	no/slow response	up	-247510	distal	upstream	chr2	201117601	200870090	460840	-0.0366312189667881
transcript_14160	transcript_15123	-	+	no/slow response	no/slow response	29086	distal	downstream	chr2	200864801	200893888	460840	0.669549139116672
transcript_14162	transcript_15123	-	+	down	no/slow response	-69712	distal	upstream	chr2	200963601	200893888	460840	-0.930092663943275
transcript_15121	transcript_15123	-	-	up	no/slow response	81686	distal	downstream	chr2	200812201	200893888	460840	0.995450768397431
transcript_15127	transcript_15123	-	-	no/slow response	no/slow response	-223712	distal	upstream	chr2	201117601	200893888	460840	0.19790086527846
transcript_14174	transcript_14172	+	+	no/slow response	no/slow response	190915	distal	downstream	chr2	201642801	201451885	816459	0.210115057934611
transcript_14175	transcript_14172	+	+	no/slow response	no/slow response	329115	distal	downstream	chr2	201781001	201451885	816459	-0.769470692999344
transcript_15129	transcript_14172	+	-	up	no/slow response	-193283	distal	upstream	chr2	201258601	201451885	816459	-0.606414747007538
transcript_15130	transcript_14172	+	-	up	no/slow response	-191483	distal	upstream	chr2	201260401	201451885	816459	-0.443238335749261
transcript_14174	transcript_14176	+	+	no/slow response	no/slow response	-391861	distal	upstream	chr2	201642801	202034663	816459	0.519452435805907
transcript_14175	transcript_14176	+	+	no/slow response	no/slow response	-253661	distal	upstream	chr2	201781001	202034663	816459	-0.62600867537317
transcript_15129	transcript_14176	+	-	up	no/slow response	-776061	distal	upstream	chr2	201258601	202034663	816459	-0.820947168233474
transcript_15130	transcript_14176	+	-	up	no/slow response	-774261	distal	upstream	chr2	201260401	202034663	816459	-0.711783698386476
transcript_14174	transcript_15132	-	+	no/slow response	no/slow response	-284450	distal	upstream	chr2	201642801	201358350	816459	-0.657339007596931
transcript_14175	transcript_15132	-	+	no/slow response	no/slow response	-422650	distal	upstream	chr2	201781001	201358350	816459	0.342986648998239
transcript_15129	transcript_15132	-	-	up	no/slow response	99748	distal	downstream	chr2	201258601	201358350	816459	0.918806815599145
transcript_15130	transcript_15132	-	-	up	no/slow response	97948	distal	downstream	chr2	201260401	201358350	816459	0.814387722487987
transcript_14174	transcript_15133	-	+	no/slow response	no/slow response	-191353	distal	upstream	chr2	201642801	201451447	816459	-0.44362451711236
transcript_14175	transcript_15133	-	+	no/slow response	no/slow response	-329553	distal	upstream	chr2	201781001	201451447	816459	-0.488184834765318
transcript_15129	transcript_15133	-	-	up	no/slow response	192845	distal	downstream	chr2	201258601	201451447	816459	0.0443976860767262
transcript_15130	transcript_15133	-	-	up	no/slow response	191045	distal	downstream	chr2	201260401	201451447	816459	0.253586342943929
transcript_14175	transcript_15134	-	+	no/slow response	no/slow response	-137548	distal	upstream	chr2	201781001	201643452	816459	-0.0713089849460918
transcript_15129	transcript_15134	-	-	up	no/slow response	384850	distal	downstream	chr2	201258601	201643452	816459	-0.990002767081924
transcript_15130	transcript_15134	-	-	up	no/slow response	383050	distal	downstream	chr2	201260401	201643452	816459	-0.944896171777132
transcript_14174	transcript_15135	-	+	no/slow response	no/slow response	138287	distal	downstream	chr2	201642801	201781089	816459	-0.876980392434311
transcript_15129	transcript_15135	-	-	up	no/slow response	522487	distal	downstream	chr2	201258601	201781089	816459	0.998050558069813
transcript_15130	transcript_15135	-	-	up	no/slow response	520687	distal	downstream	chr2	201260401	201781089	816459	0.96310382836735
transcript_14198	transcript_14189	+	+	up	no/slow response	792914	distal	downstream	chr2	203705201	202912286	940404	0.832894958141204
transcript_15142	transcript_14189	+	-	no/slow response	no/slow response	327714	distal	downstream	chr2	203240001	202912286	940404	0.978772102910011
transcript_15143	transcript_14189	+	-	no/slow response	no/slow response	415914	distal	downstream	chr2	203328201	202912286	940404	-0.947207370450336
transcript_15144	transcript_14189	+	-	no/slow response	no/slow response	807514	distal	downstream	chr2	203719801	202912286	940404	0.663574358771163
transcript_15145	transcript_14189	+	-	up	no/slow response	828914	distal	downstream	chr2	203741201	202912286	940404	0.935527940691793
transcript_14198	transcript_14193	+	+	up	no/slow response	690308	distal	downstream	chr2	203705201	203014892	940404	0.703699025426285
transcript_15142	transcript_14193	+	-	no/slow response	no/slow response	225108	distal	downstream	chr2	203240001	203014892	940404	0.313521199844399
transcript_15143	transcript_14193	+	-	no/slow response	no/slow response	313308	distal	downstream	chr2	203328201	203014892	940404	-0.489385627346384
transcript_15144	transcript_14193	+	-	no/slow response	no/slow response	704908	distal	downstream	chr2	203719801	203014892	940404	0.257918534695752
transcript_15145	transcript_14193	+	-	up	no/slow response	726308	distal	downstream	chr2	203741201	203014892	940404	0.543924998952738
transcript_14198	transcript_14194	+	+	up	no/slow response	466170	distal	downstream	chr2	203705201	203239030	940404	0.866454082730122
transcript_15143	transcript_14194	+	-	no/slow response	no/slow response	89170	distal	downstream	chr2	203328201	203239030	940404	-0.96818784740758
transcript_15144	transcript_14194	+	-	no/slow response	no/slow response	480770	distal	downstream	chr2	203719801	203239030	940404	0.598991527705518
transcript_15145	transcript_14194	+	-	up	no/slow response	502170	distal	downstream	chr2	203741201	203239030	940404	0.951111415157145
transcript_14198	transcript_14197	+	+	up	no/slow response	380254	distal	downstream	chr2	203705201	203324946	940404	0.900457612048405
transcript_15142	transcript_14197	+	-	no/slow response	no/slow response	-84944	distal	upstream	chr2	203240001	203324946	940404	0.66423094861024
transcript_15143	transcript_14197	+	-	no/slow response	no/slow response	3254	proximal	downstream	chr2	203328201	203324946	940404	-0.792263387229516
transcript_15144	transcript_14197	+	-	no/slow response	no/slow response	394854	distal	downstream	chr2	203719801	203324946	940404	0.666446811462514
transcript_15145	transcript_14197	+	-	up	no/slow response	416254	distal	downstream	chr2	203741201	203324946	940404	0.847534902816142
transcript_14198	transcript_14199	+	+	up	no/slow response	-1453	proximal	upstream	chr2	203705201	203706655	940404	0.702530458971528
transcript_15142	transcript_14199	+	-	no/slow response	no/slow response	-466653	distal	upstream	chr2	203240001	203706655	940404	0.940373554873872
transcript_15143	transcript_14199	+	-	no/slow response	no/slow response	-378453	distal	upstream	chr2	203328201	203706655	940404	-0.866831955619867
transcript_15144	transcript_14199	+	-	no/slow response	no/slow response	13145	distal	downstream	chr2	203719801	203706655	940404	0.583614790547961
transcript_15145	transcript_14199	+	-	up	no/slow response	34545	distal	downstream	chr2	203741201	203706655	940404	0.838116902776556
transcript_14198	transcript_15141	-	+	up	no/slow response	-690670	distal	upstream	chr2	203705201	203014530	940404	-0.66425504098061
transcript_15142	transcript_15141	-	-	no/slow response	no/slow response	-225470	distal	upstream	chr2	203240001	203014530	940404	-0.926921191840111
transcript_15143	transcript_15141	-	-	no/slow response	no/slow response	-313670	distal	upstream	chr2	203328201	203014530	940404	0.836582998390194
transcript_15144	transcript_15141	-	-	no/slow response	no/slow response	-705270	distal	upstream	chr2	203719801	203014530	940404	-0.415860559454804
transcript_15145	transcript_15141	-	-	up	no/slow response	-726670	distal	upstream	chr2	203741201	203014530	940404	-0.788564843794593
transcript_14205	transcript_14204	+	+	up	no/slow response	400747	distal	downstream	chr2	207166401	206765653	775905	-0.637527139454485
transcript_14215	transcript_14212	+	+	no/slow response	no/slow response	168746	distal	downstream	chr2	210171401	210002654	355767	0.15025038521353
transcript_15158	transcript_15159	-	-	no/slow response	no/slow response	168799	distal	downstream	chr2	210002401	210171201	355767	-0.54679211494585
transcript_14216	transcript_15160	-	+	down	no/slow response	-1080	proximal	upstream	chr2	210477801	210476720	905332	0.636813103611847
transcript_14248	transcript_14249	+	+	no/slow response	down	-16474	distal	upstream	chr2	219160601	219177076	492513	0.798249803967344
transcript_14248	transcript_14250	+	+	no/slow response	no/slow response	-34084	distal	upstream	chr2	219160601	219194686	492513	0.777064136847509
transcript_14248	transcript_14251	+	+	no/slow response	no/slow response	-69285	distal	upstream	chr2	219160601	219229887	492513	0.497933802988448
transcript_14248	transcript_14252	+	+	no/slow response	no/slow response	-84914	distal	upstream	chr2	219160601	219245516	492513	0.299612091729109
transcript_14248	transcript_14253	+	+	no/slow response	no/slow response	-118881	distal	upstream	chr2	219160601	219279483	492513	-0.760809975379178
transcript_14248	transcript_15197	-	+	no/slow response	no/slow response	84778	distal	downstream	chr2	219160601	219245380	492513	-0.800325911373757
transcript_14248	transcript_15198	-	+	no/slow response	no/slow response	93265	distal	downstream	chr2	219160601	219253867	492513	0.66726322065858
transcript_14264	transcript_15211	-	+	up	no/slow response	-12596	distal	downstream	chr2	224026201	224038798	310147	0.995054666279091
transcript_14272	transcript_14273	+	+	down	no/slow response	-53285	distal	upstream	chr2	230659601	230712887	993842	0.219745505530795
transcript_15225	transcript_14273	+	-	no/slow response	no/slow response	-393685	distal	upstream	chr2	230319201	230712887	993842	-0.0230642975495593
transcript_15226	transcript_14273	+	-	no/slow response	no/slow response	-385685	distal	upstream	chr2	230327201	230712887	993842	-0.559782977902266
transcript_15227	transcript_14273	+	-	no/slow response	no/slow response	-296685	distal	upstream	chr2	230416201	230712887	993842	-0.842883126103116
transcript_15229	transcript_14273	+	-	down	no/slow response	-53485	distal	upstream	chr2	230659401	230712887	993842	0.588560767804534
transcript_15230	transcript_14273	+	-	no/slow response	no/slow response	12113	distal	downstream	chr2	230725001	230712887	993842	0.232683690101368
transcript_14272	transcript_15223	-	+	down	no/slow response	-737404	distal	upstream	chr2	230659601	229922196	993842	-0.970714745700374
transcript_15225	transcript_15223	-	-	no/slow response	no/slow response	-397004	distal	upstream	chr2	230319201	229922196	993842	-0.993700381423298
transcript_15226	transcript_15223	-	-	no/slow response	no/slow response	-405004	distal	upstream	chr2	230327201	229922196	993842	-0.75439538310141
transcript_15227	transcript_15223	-	-	no/slow response	no/slow response	-494004	distal	upstream	chr2	230416201	229922196	993842	-0.382164322118986
transcript_15229	transcript_15223	-	-	down	no/slow response	-737204	distal	upstream	chr2	230659401	229922196	993842	-0.770242270940518
transcript_15230	transcript_15223	-	-	no/slow response	no/slow response	-802804	distal	upstream	chr2	230725001	229922196	993842	-0.956078273780347
transcript_14272	transcript_15224	-	+	down	no/slow response	-439661	distal	upstream	chr2	230659601	230219939	993842	0.653530639838382
transcript_15225	transcript_15224	-	-	no/slow response	no/slow response	-99261	distal	upstream	chr2	230319201	230219939	993842	0.765626196710804
transcript_15226	transcript_15224	-	-	no/slow response	no/slow response	-107261	distal	upstream	chr2	230327201	230219939	993842	0.996320369637994
transcript_15227	transcript_15224	-	-	no/slow response	no/slow response	-196261	distal	upstream	chr2	230416201	230219939	993842	0.845836283423152
transcript_15229	transcript_15224	-	-	down	no/slow response	-439461	distal	upstream	chr2	230659401	230219939	993842	0.258481300048386
transcript_15230	transcript_15224	-	-	no/slow response	no/slow response	-505061	distal	upstream	chr2	230725001	230219939	993842	0.597630288855196
transcript_14275	transcript_14274	+	+	up	no/slow response	115816	distal	downstream	chr2	230980801	230864984	158857	-0.767638156960774
transcript_14285	transcript_14287	+	+	down	no/slow response	-22199	distal	upstream	chr2	231961801	231984001	583539	-0.770062338582078
transcript_14288	transcript_14287	+	+	up	no/slow response	377199	distal	downstream	chr2	232361201	231984001	583539	0.95172179219408
transcript_15243	transcript_14287	+	-	down	no/slow response	-22399	distal	upstream	chr2	231961601	231984001	583539	-0.452362240897836
transcript_14285	transcript_15242	-	+	down	up	-35876	distal	upstream	chr2	231961801	231925924	583539	-0.907015932138207
transcript_14288	transcript_15242	-	+	up	up	-435276	distal	upstream	chr2	232361201	231925924	583539	0.994873125920114
transcript_15243	transcript_15242	-	-	down	up	-35676	distal	upstream	chr2	231961601	231925924	583539	-0.649028125709665
transcript_14297	transcript_15252	-	+	no/slow response	no/slow response	349257	distal	downstream	chr2	234147801	234497059	564516	-0.126406200299458
transcript_14298	transcript_15252	-	+	up	no/slow response	206457	distal	downstream	chr2	234290601	234497059	564516	0.947915927868035
transcript_14299	transcript_15252	-	+	no/slow response	no/slow response	70857	distal	downstream	chr2	234426201	234497059	564516	0.838523185404851
transcript_14300	transcript_15252	-	+	no/slow response	no/slow response	50457	distal	downstream	chr2	234446601	234497059	564516	0.911346083792295
transcript_14301	transcript_15252	-	+	up	no/slow response	32857	distal	downstream	chr2	234464201	234497059	564516	0.910628289729531
transcript_14302	transcript_15252	-	+	up	no/slow response	-13257	distal	downstream	chr2	234483801	234497059	564516	0.914534985913531
transcript_15249	transcript_15252	-	-	up	no/slow response	204457	distal	downstream	chr2	234292601	234497059	564516	0.936629416222082
transcript_15250	transcript_15252	-	-	no/slow response	no/slow response	71057	distal	downstream	chr2	234426001	234497059	564516	0.977181202471274
transcript_15257	transcript_15256	-	-	no/slow response	up	-40786	distal	upstream	chr2	237475601	237434814	414196	-0.876091068628044
transcript_15260	transcript_15261	-	-	no/slow response	no/slow response	142823	distal	downstream	chr2	238060801	238203625	401233	0.573716919239122
transcript_14318	transcript_15262	-	+	no/slow response	no/slow response	36093	distal	downstream	chr2	238203801	238239895	401233	-0.200579339137086
transcript_15260	transcript_15262	-	-	no/slow response	no/slow response	179093	distal	downstream	chr2	238060801	238239895	401233	-0.27701052854151
transcript_14322	transcript_14323	+	+	no/slow response	no/slow response	-7107	proximal	upstream	chr2	238411201	238418309	88197	-0.82078221691885
transcript_15264	transcript_14323	+	-	down	no/slow response	8691	proximal	downstream	chr2	238427001	238418309	88197	0.878075081324675
transcript_14324	transcript_15265	-	+	no/slow response	no/slow response	-143005	distal	downstream	chr2	239258601	239401607	951505	0.660840784094088
transcript_14325	transcript_15265	-	+	no/slow response	no/slow response	-134005	distal	downstream	chr2	239267601	239401607	951505	0.95294311671674
transcript_14326	transcript_15265	-	+	no/slow response	no/slow response	-126205	distal	downstream	chr2	239275401	239401607	951505	0.860165259839394
transcript_14327	transcript_15265	-	+	down	no/slow response	-84205	distal	downstream	chr2	239317401	239401607	951505	-0.261324454355872
transcript_14328	transcript_15265	-	+	down	no/slow response	-79405	distal	downstream	chr2	239322201	239401607	951505	0.0432481396911504
transcript_14329	transcript_15265	-	+	down	no/slow response	-74405	distal	downstream	chr2	239327201	239401607	951505	-0.286907718838476
transcript_14330	transcript_15265	-	+	no/slow response	no/slow response	-31605	distal	downstream	chr2	239370001	239401607	951505	0.272079981609215
transcript_14336	transcript_15265	-	+	down	no/slow response	-198793	distal	upstream	chr2	239600401	239401607	951505	-0.331163698296461
transcript_14338	transcript_15265	-	+	up	no/slow response	-355593	distal	upstream	chr2	239757201	239401607	951505	0.84747253506508
transcript_15268	transcript_15265	-	-	no/slow response	no/slow response	-221793	distal	upstream	chr2	239623401	239401607	951505	0.570868496995772
transcript_15269	transcript_15265	-	-	no/slow response	no/slow response	-225393	distal	upstream	chr2	239627001	239401607	951505	0.0375245693339992
transcript_14352	transcript_14353	+	+	no/slow response	no/slow response	-11042	distal	upstream	chr2	241691401	241702444	207024	0.960266279461774
transcript_14356	transcript_14353	+	+	no/slow response	no/slow response	119356	distal	downstream	chr2	241821801	241702444	207024	0.9928834442455
transcript_14357	transcript_14353	+	+	up	no/slow response	141756	distal	downstream	chr2	241844201	241702444	207024	0.610703308355748
transcript_14358	transcript_14353	+	+	no/slow response	no/slow response	156756	distal	downstream	chr2	241859201	241702444	207024	0.883202370662127
transcript_15294	transcript_14353	+	-	no/slow response	no/slow response	31956	distal	downstream	chr2	241734401	241702444	207024	0.979478660167022
transcript_15297	transcript_14353	+	-	no/slow response	no/slow response	166356	distal	downstream	chr2	241868801	241702444	207024	0.997720809193132
transcript_14352	transcript_14354	+	+	no/slow response	no/slow response	-43263	distal	upstream	chr2	241691401	241734665	207024	-0.680533035245097
transcript_14356	transcript_14354	+	+	no/slow response	no/slow response	87135	distal	downstream	chr2	241821801	241734665	207024	-0.491648940440338
transcript_14357	transcript_14354	+	+	up	no/slow response	109535	distal	downstream	chr2	241844201	241734665	207024	-0.204021579567516
transcript_14358	transcript_14354	+	+	no/slow response	no/slow response	124535	distal	downstream	chr2	241859201	241734665	207024	-0.512019436981568
transcript_15293	transcript_14354	+	-	no/slow response	no/slow response	-32663	distal	upstream	chr2	241702001	241734665	207024	0.321350274784011
transcript_15297	transcript_14354	+	-	no/slow response	no/slow response	134135	distal	downstream	chr2	241868801	241734665	207024	-0.512810400939068
transcript_14352	transcript_14355	+	+	no/slow response	up	-116730	distal	upstream	chr2	241691401	241808132	207024	0.917450314937196
transcript_14356	transcript_14355	+	+	no/slow response	up	13668	distal	downstream	chr2	241821801	241808132	207024	0.911677933277408
transcript_14357	transcript_14355	+	+	up	up	36068	distal	downstream	chr2	241844201	241808132	207024	0.820799773182457
transcript_14358	transcript_14355	+	+	no/slow response	up	51068	distal	downstream	chr2	241859201	241808132	207024	0.970782060524765
transcript_15293	transcript_14355	+	-	no/slow response	up	-106130	distal	upstream	chr2	241702001	241808132	207024	-0.905588070194578
transcript_15294	transcript_14355	+	-	no/slow response	up	-73730	distal	upstream	chr2	241734401	241808132	207024	0.971393526714717
transcript_15297	transcript_14355	+	-	no/slow response	up	60668	distal	downstream	chr2	241868801	241808132	207024	0.946021033534691
transcript_14352	transcript_14359	+	+	no/slow response	up	-176054	distal	upstream	chr2	241691401	241867456	207024	0.91044705787025
transcript_14356	transcript_14359	+	+	no/slow response	up	-45654	distal	upstream	chr2	241821801	241867456	207024	0.914077853873521
transcript_14357	transcript_14359	+	+	up	up	-23254	distal	upstream	chr2	241844201	241867456	207024	0.813563928881416
transcript_14358	transcript_14359	+	+	no/slow response	up	-8254	proximal	upstream	chr2	241859201	241867456	207024	0.962536938831249
transcript_15293	transcript_14359	+	-	no/slow response	up	-165454	distal	upstream	chr2	241702001	241867456	207024	-0.913918751890743
transcript_15294	transcript_14359	+	-	no/slow response	up	-133054	distal	upstream	chr2	241734401	241867456	207024	0.967301527813506
transcript_15297	transcript_14359	+	-	no/slow response	up	-1344	proximal	downstream	chr2	241868801	241867456	207024	0.946312306339388
transcript_14352	transcript_15292	-	+	no/slow response	no/slow response	-4612	proximal	upstream	chr2	241691401	241686788	207024	-0.967738487754573
transcript_14356	transcript_15292	-	+	no/slow response	no/slow response	-135012	distal	upstream	chr2	241821801	241686788	207024	-0.85935683235487
transcript_14357	transcript_15292	-	+	up	no/slow response	-157412	distal	upstream	chr2	241844201	241686788	207024	-0.646610200474497
transcript_14358	transcript_15292	-	+	no/slow response	no/slow response	-172412	distal	upstream	chr2	241859201	241686788	207024	-0.911417452143758
transcript_15293	transcript_15292	-	-	no/slow response	no/slow response	-15212	distal	upstream	chr2	241702001	241686788	207024	0.761672306927133
transcript_15294	transcript_15292	-	-	no/slow response	no/slow response	-47612	distal	upstream	chr2	241734401	241686788	207024	-0.940390997931046
transcript_15297	transcript_15292	-	-	no/slow response	no/slow response	-182012	distal	upstream	chr2	241868801	241686788	207024	-0.893686319654746
transcript_14352	transcript_15296	-	+	no/slow response	up	168563	distal	downstream	chr2	241691401	241859965	207024	0.767969012336889
transcript_14356	transcript_15296	-	+	no/slow response	up	38163	distal	downstream	chr2	241821801	241859965	207024	0.730717019802747
transcript_14357	transcript_15296	-	+	up	up	15763	distal	downstream	chr2	241844201	241859965	207024	0.957987838404384
transcript_15293	transcript_15296	-	-	no/slow response	up	157963	distal	downstream	chr2	241702001	241859965	207024	-0.736613201977384
transcript_15294	transcript_15296	-	-	no/slow response	up	125563	distal	downstream	chr2	241734401	241859965	207024	0.857418652026476
transcript_15297	transcript_15296	-	-	no/slow response	up	-8835	proximal	upstream	chr2	241868801	241859965	207024	0.79156802525998
transcript_14380	transcript_13452	+	-	no/slow response	no/slow response	-183298	distal	upstream	chr2	767601	950900	826369	0.954468445747314
transcript_14387	transcript_13452	+	-	up	no/slow response	216500	distal	downstream	chr2	1167401	950900	826369	0.179625163041022
transcript_14380	transcript_13454	+	-	no/slow response	no/slow response	-728808	distal	upstream	chr2	767601	1496410	826369	0.158732906551218
transcript_14387	transcript_13454	+	-	up	no/slow response	-329008	distal	upstream	chr2	1167401	1496410	826369	-0.993965635820001
transcript_14420	transcript_13485	+	-	no/slow response	no/slow response	278894	distal	downstream	chr2	10122401	9843506	631346	0.518043722642754
transcript_14417	transcript_13486	+	-	no/slow response	no/slow response	-108377	distal	upstream	chr2	9843601	9951979	631346	0.612076027890909
transcript_14420	transcript_13486	+	-	no/slow response	no/slow response	170421	distal	downstream	chr2	10122401	9951979	631346	0.621131750225162
transcript_14417	transcript_13487	+	-	no/slow response	no/slow response	-200650	distal	upstream	chr2	9843601	10044252	631346	-0.999534424280124
transcript_14420	transcript_13487	+	-	no/slow response	no/slow response	78148	distal	downstream	chr2	10122401	10044252	631346	-0.582665223345955
transcript_14417	transcript_13488	+	-	no/slow response	no/slow response	-276799	distal	upstream	chr2	9843601	10120401	631346	0.766448609565971
transcript_14420	transcript_13488	+	-	no/slow response	no/slow response	-1999	proximal	downstream	chr2	10122401	10120401	631346	0.294635798323981
transcript_14417	transcript_13491	+	-	no/slow response	no/slow response	-459318	distal	upstream	chr2	9843601	10302920	631346	-0.990902686473946
transcript_14420	transcript_13491	+	-	no/slow response	no/slow response	-180518	distal	upstream	chr2	10122401	10302920	631346	-0.458598265354872
transcript_14451	transcript_13522	+	-	no/slow response	no/slow response	13094	distal	downstream	chr2	23940401	23927306	255311	0.669757213789536
transcript_14451	transcript_14450	-	-	no/slow response	no/slow response	-13304	distal	upstream	chr2	23940401	23927096	255311	-0.631955953035984
transcript_14451	transcript_14452	-	-	no/slow response	no/slow response	106948	distal	downstream	chr2	23940401	24047350	255311	0.644423379756243
transcript_14456	transcript_13525	+	-	no/slow response	no/slow response	-302185	distal	upstream	chr2	24491001	24793187	399802	0.617022507272958
transcript_14456	transcript_14457	-	-	no/slow response	no/slow response	302318	distal	downstream	chr2	24491001	24793320	399802	0.486286045655732
transcript_14466	transcript_14465	-	-	down	no/slow response	-51336	distal	upstream	chr2	26033801	25982464	375058	0.439826106025531
transcript_14466	transcript_13535	+	-	down	no/slow response	-211159	distal	upstream	chr2	26033801	26244961	375058	0.141390744210806
transcript_14466	transcript_14467	-	-	down	no/slow response	210791	distal	downstream	chr2	26033801	26244593	375058	0.182802833158411
transcript_14493	transcript_13567	+	-	no/slow response	no/slow response	215619	distal	downstream	chr2	30447201	30231581	542994	0.468659073816733
transcript_14532	transcript_13609	+	-	no/slow response	no/slow response	54353	distal	downstream	chr2	46351801	46297447	653170	-0.938652905088909
transcript_14532	transcript_13610	+	-	no/slow response	no/slow response	-191227	distal	upstream	chr2	46351801	46543029	653170	-0.831914494647836
transcript_14532	transcript_13611	+	-	no/slow response	no/slow response	-265455	distal	upstream	chr2	46351801	46617257	653170	-0.582513070903795
transcript_14532	transcript_14533	-	-	no/slow response	no/slow response	265221	distal	downstream	chr2	46351801	46617023	653170	-0.585140381466146
transcript_14549	transcript_13628	+	-	no/slow response	no/slow response	-398773	distal	upstream	chr2	54116001	54514775	592846	0.100899991859176
transcript_14550	transcript_13628	+	-	no/slow response	no/slow response	45825	distal	downstream	chr2	54560601	54514775	592846	0.805790844808936
transcript_14551	transcript_13628	+	-	no/slow response	no/slow response	74825	distal	downstream	chr2	54589601	54514775	592846	0.376487944050349
transcript_14570	transcript_13647	+	-	up	no/slow response	63311	distal	downstream	chr2	60819601	60756289	287435	-0.0722977658836053
transcript_14570	transcript_13648	+	-	up	up	-61953	distal	upstream	chr2	60819601	60881555	287435	0.979781855477395
transcript_1458	transcript_1457	-	-	down	no/slow response	-5645	proximal	upstream	chr1	17011601	17005955	90585	0.500776136773846
transcript_14659	transcript_13739	+	-	up	no/slow response	-55357	distal	upstream	chr2	74778801	74834159	181913	0.880636045425867
transcript_1473	transcript_152	+	-	no/slow response	no/slow response	345178	distal	downstream	chr1	19596801	19251622	551330	-0.34438665644189
transcript_149	transcript_152	+	+	no/slow response	no/slow response	-41220	distal	upstream	chr1	19210401	19251622	551330	-0.450269950058165
transcript_154	transcript_152	+	+	no/slow response	no/slow response	234178	distal	downstream	chr1	19485801	19251622	551330	-0.824075371827987
transcript_155	transcript_152	+	+	no/slow response	no/slow response	238178	distal	downstream	chr1	19489801	19251622	551330	-0.344533886966349
transcript_1473	transcript_153	+	-	no/slow response	down	284456	distal	downstream	chr1	19596801	19312344	551330	-0.981417009643582
transcript_149	transcript_153	+	+	no/slow response	down	-101942	distal	upstream	chr1	19210401	19312344	551330	-0.937397790788783
transcript_154	transcript_153	+	+	no/slow response	down	173456	distal	downstream	chr1	19485801	19312344	551330	-0.334949516136951
transcript_155	transcript_153	+	+	no/slow response	down	177456	distal	downstream	chr1	19489801	19312344	551330	-0.945916001243302
transcript_1473	transcript_1465	-	-	no/slow response	no/slow response	-370436	distal	upstream	chr1	19596801	19226364	551330	0.0371768315594843
transcript_149	transcript_1465	-	+	no/slow response	no/slow response	-15962	distal	downstream	chr1	19210401	19226364	551330	-0.323302421735816
transcript_154	transcript_1465	-	+	no/slow response	no/slow response	-259436	distal	upstream	chr1	19485801	19226364	551330	-0.94947624650572
transcript_155	transcript_1465	-	+	no/slow response	no/slow response	-263436	distal	upstream	chr1	19489801	19226364	551330	0.0925349009153932
transcript_1473	transcript_1466	-	-	no/slow response	no/slow response	-345306	distal	upstream	chr1	19596801	19251494	551330	-0.988761727137785
transcript_149	transcript_1466	-	+	no/slow response	no/slow response	41092	distal	downstream	chr1	19210401	19251494	551330	-0.847085706640546
transcript_154	transcript_1466	-	+	no/slow response	no/slow response	-234306	distal	upstream	chr1	19485801	19251494	551330	-0.306635465847977
transcript_155	transcript_1466	-	+	no/slow response	no/slow response	-238306	distal	upstream	chr1	19489801	19251494	551330	-0.987563806069126
transcript_1473	transcript_1469	-	-	no/slow response	no/slow response	-305304	distal	upstream	chr1	19596801	19291496	551330	0.915201717494515
transcript_149	transcript_1469	-	+	no/slow response	no/slow response	81094	distal	downstream	chr1	19210401	19291496	551330	0.622871495891235
transcript_154	transcript_1469	-	+	no/slow response	no/slow response	-194304	distal	upstream	chr1	19485801	19291496	551330	-0.18116884259008
transcript_155	transcript_1469	-	+	no/slow response	no/slow response	-198304	distal	upstream	chr1	19489801	19291496	551330	0.936836593685355
transcript_1473	transcript_1471	-	-	no/slow response	no/slow response	-284756	distal	upstream	chr1	19596801	19312044	551330	-0.988352691719313
transcript_149	transcript_1471	-	+	no/slow response	no/slow response	101642	distal	downstream	chr1	19210401	19312044	551330	-0.849181202070392
transcript_154	transcript_1471	-	+	no/slow response	no/slow response	-173756	distal	upstream	chr1	19485801	19312044	551330	-0.311965133096928
transcript_155	transcript_1471	-	+	no/slow response	no/slow response	-177756	distal	upstream	chr1	19489801	19312044	551330	-0.986676843495098
transcript_1473	transcript_1472	-	-	no/slow response	no/slow response	-111300	distal	upstream	chr1	19596801	19485500	551330	0.511268934112083
transcript_149	transcript_1472	-	+	no/slow response	no/slow response	275098	distal	downstream	chr1	19210401	19485500	551330	0.857900037087797
transcript_155	transcript_1472	-	+	no/slow response	no/slow response	-4300	proximal	upstream	chr1	19489801	19485500	551330	0.413104677338129
transcript_14759	transcript_13784	+	-	down	no/slow response	27483	distal	downstream	chr2	95053201	95025717	48160	0.946818442150366
transcript_14800	transcript_13827	+	-	down	no/slow response	4993	proximal	downstream	chr2	97718601	97713607	681065	0.705731616345278
transcript_14799	transcript_14801	-	-	down	no/slow response	282774	distal	downstream	chr2	97713401	97996176	681065	-0.678331930472485
transcript_14800	transcript_14801	-	-	down	no/slow response	277574	distal	downstream	chr2	97718601	97996176	681065	-0.314906624205007
transcript_14836	transcript_13866	+	-	no/slow response	no/slow response	84943	distal	downstream	chr2	108534201	108449257	230393	0.91283425574417
transcript_14835	transcript_13867	+	-	no/slow response	no/slow response	-85478	distal	upstream	chr2	108449001	108534480	230393	0.0532246896662457
transcript_14867	transcript_13892	+	-	no/slow response	no/slow response	13596	distal	downstream	chr2	113187601	113174004	228264	0.160449821292733
transcript_14888	transcript_13915	+	-	no/slow response	no/slow response	-253570	distal	upstream	chr2	119759601	120013172	417939	-0.621496198443532
transcript_14889	transcript_13916	+	-	no/slow response	no/slow response	-29795	distal	upstream	chr2	120223401	120253197	499378	-0.939854754359673
transcript_1496	transcript_1495	-	-	down	no/slow response	-42732	distal	upstream	chr1	23602201	23559468	86195	0.830890947492118
transcript_1497	transcript_1495	-	-	down	no/slow response	-60132	distal	upstream	chr1	23619601	23559468	86195	0.817524014415793
transcript_182	transcript_1495	-	+	down	no/slow response	-4466	proximal	downstream	chr1	23555001	23559468	86195	0.743476999130797
transcript_184	transcript_1495	-	+	down	no/slow response	-60532	distal	upstream	chr1	23620001	23559468	86195	0.864496353930014
transcript_14961	transcript_14962	-	-	no/slow response	no/slow response	495421	distal	downstream	chr2	157380401	157875823	678867	-0.13303246235934
transcript_14985	transcript_14025	+	-	no/slow response	no/slow response	-109599	distal	upstream	chr2	169584801	169694401	780096	0.855305954802741
transcript_14985	transcript_14029	+	-	no/slow response	no/slow response	-205883	distal	upstream	chr2	169584801	169790685	780096	-0.805018315513393
transcript_14985	transcript_14031	+	-	no/slow response	no/slow response	-242668	distal	upstream	chr2	169584801	169827470	780096	0.532480345069677
transcript_14985	transcript_14984	-	-	no/slow response	no/slow response	-11002	distal	upstream	chr2	169584801	169573798	780096	-0.499080095249772
transcript_14985	transcript_14986	-	-	no/slow response	up	109519	distal	downstream	chr2	169584801	169694321	780096	0.856930572467758
transcript_14985	transcript_14988	-	-	no/slow response	no/slow response	240091	distal	downstream	chr2	169584801	169824893	780096	-0.983773751609296
transcript_1501	transcript_190	+	-	no/slow response	no/slow response	-2631	proximal	upstream	chr1	23775801	23778433	141041	0.967889795837003
transcript_191	transcript_190	+	+	no/slow response	no/slow response	47567	distal	downstream	chr1	23826001	23778433	141041	0.203193578249931
transcript_1501	transcript_1504	-	-	no/slow response	no/slow response	24927	distal	downstream	chr1	23775801	23800729	141041	0.89923252746605
transcript_1502	transcript_1504	-	-	no/slow response	no/slow response	22527	distal	downstream	chr1	23778201	23800729	141041	0.850081961301755
transcript_191	transcript_1504	-	+	no/slow response	no/slow response	-25271	distal	upstream	chr1	23826001	23800729	141041	-0.185008441694409
transcript_1501	transcript_1505	-	-	no/slow response	no/slow response	49584	distal	downstream	chr1	23775801	23825386	141041	0.993742113242934
transcript_1502	transcript_1505	-	-	no/slow response	no/slow response	47184	distal	downstream	chr1	23778201	23825386	141041	0.999978300840452
transcript_1501	transcript_1506	-	-	no/slow response	no/slow response	94301	distal	downstream	chr1	23775801	23870103	141041	0.45801368028089
transcript_1502	transcript_1506	-	-	no/slow response	no/slow response	91901	distal	downstream	chr1	23778201	23870103	141041	0.542460402796275
transcript_191	transcript_1506	-	+	no/slow response	no/slow response	44101	distal	downstream	chr1	23826001	23870103	141041	0.884546431424264
transcript_1501	transcript_1507	-	-	no/slow response	no/slow response	137537	distal	downstream	chr1	23775801	23913339	141041	-0.536061403144962
transcript_1502	transcript_1507	-	-	no/slow response	no/slow response	135137	distal	downstream	chr1	23778201	23913339	141041	-0.453773971521802
transcript_191	transcript_1507	-	+	no/slow response	no/slow response	87337	distal	downstream	chr1	23826001	23913339	141041	0.662854248927087
transcript_15139	transcript_14189	+	-	no/slow response	no/slow response	-277084	distal	upstream	chr2	202635201	202912286	578022	-0.848988483259973
transcript_15139	transcript_14193	+	-	no/slow response	no/slow response	-379690	distal	upstream	chr2	202635201	203014892	578022	-0.697634185263761
transcript_15139	transcript_15140	-	-	no/slow response	no/slow response	236201	distal	downstream	chr2	202635201	202871403	578022	-0.357249240946533
transcript_15139	transcript_15141	-	-	no/slow response	no/slow response	379328	distal	downstream	chr2	202635201	203014530	578022	0.64359232381984
transcript_15142	transcript_15140	-	-	no/slow response	no/slow response	-368597	distal	upstream	chr2	203240001	202871403	618491	0.750376469902921
transcript_15143	transcript_15140	-	-	no/slow response	no/slow response	-456797	distal	upstream	chr2	203328201	202871403	618491	-0.619554600100707
transcript_15176	transcript_14235	+	-	no/slow response	no/slow response	-14147	distal	upstream	chr2	216619601	216633749	138731	0.755665703927629
transcript_15203	transcript_14258	+	-	no/slow response	no/slow response	53910	distal	downstream	chr2	219598001	219544090	144179	0.315888596046459
transcript_1522	transcript_208	+	-	no/slow response	down	15167	distal	downstream	chr1	26126401	26111233	53224	-0.968024250895918
transcript_15258	transcript_14312	+	-	no/slow response	no/slow response	2881	proximal	downstream	chr2	237695201	237692319	97514	-0.119438782387983
transcript_1529	transcript_220	+	-	no/slow response	no/slow response	-74299	distal	upstream	chr1	26621401	26695701	271168	0.653977285171524
transcript_217	transcript_220	+	+	no/slow response	no/slow response	-74899	distal	upstream	chr1	26620801	26695701	271168	0.642582453032481
transcript_218	transcript_220	+	+	no/slow response	no/slow response	-73099	distal	upstream	chr1	26622601	26695701	271168	-0.371208415316501
transcript_219	transcript_220	+	+	no/slow response	no/slow response	-3099	proximal	upstream	chr1	26692601	26695701	271168	0.700412780826559
transcript_1531	transcript_220	+	-	no/slow response	no/slow response	92299	distal	downstream	chr1	26788001	26695701	271168	0.109947042413438
transcript_1532	transcript_220	+	-	no/slow response	no/slow response	170099	distal	downstream	chr1	26865801	26695701	271168	-0.183318581269137
transcript_223	transcript_220	+	+	up	no/slow response	114299	distal	downstream	chr1	26810001	26695701	271168	0.576496837463004
transcript_225	transcript_220	+	+	no/slow response	no/slow response	169499	distal	downstream	chr1	26865201	26695701	271168	0.851383901557636
transcript_1529	transcript_221	+	-	no/slow response	up	-174474	distal	upstream	chr1	26621401	26795876	271168	-0.334574764589677
transcript_1530	transcript_221	+	-	no/slow response	up	-99874	distal	upstream	chr1	26696001	26795876	271168	-0.774698356247979
transcript_1531	transcript_221	+	-	no/slow response	up	-7874	proximal	upstream	chr1	26788001	26795876	271168	-0.855074662299566
transcript_1532	transcript_221	+	-	no/slow response	up	69924	distal	downstream	chr1	26865801	26795876	271168	-0.967460496154459
transcript_217	transcript_221	+	+	no/slow response	up	-175074	distal	upstream	chr1	26620801	26795876	271168	-0.423632689696911
transcript_218	transcript_221	+	+	no/slow response	up	-173274	distal	upstream	chr1	26622601	26795876	271168	-0.774133047234568
transcript_219	transcript_221	+	+	no/slow response	up	-103274	distal	upstream	chr1	26692601	26795876	271168	0.85423292329385
transcript_223	transcript_221	+	+	up	up	14124	distal	downstream	chr1	26810001	26795876	271168	0.98057590205133
transcript_225	transcript_221	+	+	no/slow response	up	69324	distal	downstream	chr1	26865201	26795876	271168	0.533450947484028
transcript_1529	transcript_224	+	-	no/slow response	no/slow response	-205551	distal	upstream	chr1	26621401	26826953	271168	0.113684390400685
transcript_1530	transcript_224	+	-	no/slow response	no/slow response	-130951	distal	upstream	chr1	26696001	26826953	271168	0.595085113176697
transcript_1531	transcript_224	+	-	no/slow response	no/slow response	-38951	distal	upstream	chr1	26788001	26826953	271168	0.700079313619956
transcript_1532	transcript_224	+	-	no/slow response	no/slow response	38847	distal	downstream	chr1	26865801	26826953	271168	0.875996921346814
transcript_217	transcript_224	+	+	no/slow response	no/slow response	-206151	distal	upstream	chr1	26620801	26826953	271168	0.188589224895084
transcript_218	transcript_224	+	+	no/slow response	no/slow response	-204351	distal	upstream	chr1	26622601	26826953	271168	0.773189739487159
transcript_219	transcript_224	+	+	no/slow response	no/slow response	-134351	distal	upstream	chr1	26692601	26826953	271168	-0.915390771494084
transcript_223	transcript_224	+	+	up	no/slow response	-16951	distal	upstream	chr1	26810001	26826953	271168	-0.99432518344278
transcript_225	transcript_224	+	+	no/slow response	no/slow response	38247	distal	downstream	chr1	26865201	26826953	271168	-0.680125684235345
transcript_15310	transcript_15656	-	+	no/slow response	no/slow response	67799	distal	downstream	chr20	1325401	1393201	117729	-0.997865687710812
transcript_15655	transcript_15656	-	-	up	no/slow response	67399	distal	downstream	chr20	1325801	1393201	117729	-0.952953066894164
transcript_15329	transcript_15326	+	+	no/slow response	no/slow response	20986	distal	downstream	chr20	3835801	3814814	64581	0.595799775533284
transcript_15685	transcript_15326	+	-	no/slow response	no/slow response	-18612	distal	upstream	chr20	3796201	3814814	64581	0.628090830886276
transcript_15686	transcript_15326	+	-	no/slow response	no/slow response	-3212	proximal	upstream	chr20	3811601	3814814	64581	-0.359476030280285
transcript_15687	transcript_15326	+	-	down	no/slow response	5386	proximal	downstream	chr20	3820201	3814814	64581	-0.185834551904395
transcript_15329	transcript_15330	+	+	no/slow response	no/slow response	-6439	proximal	upstream	chr20	3835801	3842241	64581	0.136081162655446
transcript_15685	transcript_15330	+	-	no/slow response	no/slow response	-46039	distal	upstream	chr20	3796201	3842241	64581	-0.20919230576431
transcript_15686	transcript_15330	+	-	no/slow response	no/slow response	-30639	distal	upstream	chr20	3811601	3842241	64581	-0.272704496083339
transcript_15687	transcript_15330	+	-	down	no/slow response	-22039	distal	upstream	chr20	3820201	3842241	64581	-0.109409219039326
transcript_15334	transcript_15690	-	+	no/slow response	no/slow response	-22916	distal	upstream	chr20	4038401	4015484	197883	-0.0427792843692367
transcript_15335	transcript_15690	-	+	up	no/slow response	-67316	distal	upstream	chr20	4082801	4015484	197883	-0.348010879621824
transcript_15691	transcript_15690	-	-	no/slow response	no/slow response	-67516	distal	upstream	chr20	4083001	4015484	197883	-0.559055738299525
transcript_15336	transcript_15337	+	+	no/slow response	no/slow response	-18826	distal	upstream	chr20	4149401	4168228	479641	0.96625597747567
transcript_15339	transcript_15693	-	+	up	no/slow response	-9189	proximal	downstream	chr20	4814401	4823591	336364	0.794097479870395
transcript_15696	transcript_15693	-	-	no/slow response	no/slow response	-177609	distal	upstream	chr20	5001201	4823591	336364	-0.0340902867058121
transcript_15339	transcript_15695	-	+	up	no/slow response	178102	distal	downstream	chr20	4814401	4992504	336364	0.7847669350886
transcript_15340	transcript_15695	-	+	no/slow response	no/slow response	169702	distal	downstream	chr20	4822801	4992504	336364	0.921907645429986
transcript_15696	transcript_15695	-	-	no/slow response	no/slow response	-8696	proximal	upstream	chr20	5001201	4992504	336364	-0.0153966036076436
transcript_1537	transcript_230	+	-	no/slow response	no/slow response	22962	distal	downstream	chr1	27340001	27317038	87802	-0.913841922547792
transcript_1538	transcript_230	+	-	no/slow response	no/slow response	26962	distal	downstream	chr1	27344001	27317038	87802	-0.0550305176237574
transcript_233	transcript_230	+	+	up	no/slow response	40762	distal	downstream	chr1	27357801	27317038	87802	-0.985723398725696
transcript_1538	transcript_231	+	-	no/slow response	no/slow response	3084	proximal	downstream	chr1	27344001	27340916	87802	0.479180275490305
transcript_233	transcript_231	+	+	up	no/slow response	16884	distal	downstream	chr1	27357801	27340916	87802	-0.423871040718891
transcript_15375	transcript_15735	-	+	down	no/slow response	-33058	distal	upstream	chr20	25091001	25057942	400244	0.685555760391362
transcript_15736	transcript_15735	-	-	down	no/slow response	-33058	distal	upstream	chr20	25091001	25057942	400244	0.525494105406077
transcript_15375	transcript_15376	+	+	down	no/slow response	-104747	distal	upstream	chr20	25091001	25195749	400244	0.952796844017205
transcript_15736	transcript_15376	+	-	down	no/slow response	-104747	distal	upstream	chr20	25091001	25195749	400244	0.92505666203637
transcript_15375	transcript_15378	+	+	down	no/slow response	-157089	distal	upstream	chr20	25091001	25248091	400244	0.450583242892147
transcript_15736	transcript_15378	+	-	down	no/slow response	-157089	distal	upstream	chr20	25091001	25248091	400244	0.597787350055148
transcript_15737	transcript_15378	+	-	down	no/slow response	-52489	distal	upstream	chr20	25195601	25248091	400244	0.726601637125616
transcript_15737	transcript_15735	-	-	down	no/slow response	-137658	distal	upstream	chr20	25195601	25057942	400244	0.57450745281703
transcript_15375	transcript_15738	-	+	down	no/slow response	299585	distal	downstream	chr20	25091001	25390587	400244	0.397555257152072
transcript_15736	transcript_15738	-	-	down	no/slow response	299585	distal	downstream	chr20	25091001	25390587	400244	0.212368452614784
transcript_15737	transcript_15738	-	-	down	no/slow response	194985	distal	downstream	chr20	25195601	25390587	400244	0.306768726842382
transcript_15423	transcript_15420	+	+	no/slow response	no/slow response	168053	distal	downstream	chr20	32277801	32109747	617489	0.00632142273595921
transcript_15429	transcript_15420	+	+	no/slow response	no/slow response	374053	distal	downstream	chr20	32483801	32109747	617489	-0.560011488017357
transcript_15430	transcript_15420	+	+	no/slow response	no/slow response	400253	distal	downstream	chr20	32510001	32109747	617489	-0.85003584757088
transcript_15431	transcript_15420	+	+	no/slow response	no/slow response	425253	distal	downstream	chr20	32535001	32109747	617489	-0.35196895990909
transcript_15432	transcript_15420	+	+	no/slow response	no/slow response	427253	distal	downstream	chr20	32537001	32109747	617489	-0.369296457166929
transcript_15433	transcript_15420	+	+	no/slow response	no/slow response	436453	distal	downstream	chr20	32546201	32109747	617489	0.393850102207067
transcript_15764	transcript_15420	+	-	no/slow response	no/slow response	248653	distal	downstream	chr20	32358401	32109747	617489	-0.400191172432359
transcript_15423	transcript_15422	+	+	no/slow response	no/slow response	69885	distal	downstream	chr20	32277801	32207915	617489	-0.124636205711074
transcript_15429	transcript_15422	+	+	no/slow response	no/slow response	275885	distal	downstream	chr20	32483801	32207915	617489	0.477441557905028
transcript_15430	transcript_15422	+	+	no/slow response	no/slow response	302085	distal	downstream	chr20	32510001	32207915	617489	0.779590610954825
transcript_15431	transcript_15422	+	+	no/slow response	no/slow response	327085	distal	downstream	chr20	32535001	32207915	617489	0.277674339319813
transcript_15432	transcript_15422	+	+	no/slow response	no/slow response	329085	distal	downstream	chr20	32537001	32207915	617489	0.281224386759214
transcript_15433	transcript_15422	+	+	no/slow response	no/slow response	338285	distal	downstream	chr20	32546201	32207915	617489	-0.428108294206993
transcript_15764	transcript_15422	+	-	no/slow response	no/slow response	150485	distal	downstream	chr20	32358401	32207915	617489	0.319212687920214
transcript_15423	transcript_15424	+	+	no/slow response	no/slow response	-30456	distal	upstream	chr20	32277801	32308258	617489	0.11799557769113
transcript_15429	transcript_15424	+	+	no/slow response	no/slow response	175542	distal	downstream	chr20	32483801	32308258	617489	-0.513386848602362
transcript_15430	transcript_15424	+	+	no/slow response	no/slow response	201742	distal	downstream	chr20	32510001	32308258	617489	-0.757841856937175
transcript_15431	transcript_15424	+	+	no/slow response	no/slow response	226742	distal	downstream	chr20	32535001	32308258	617489	-0.336684948729174
transcript_15432	transcript_15424	+	+	no/slow response	no/slow response	228742	distal	downstream	chr20	32537001	32308258	617489	-0.326412613557374
transcript_15433	transcript_15424	+	+	no/slow response	no/slow response	237942	distal	downstream	chr20	32546201	32308258	617489	0.517458869035619
transcript_15764	transcript_15424	+	-	no/slow response	no/slow response	50142	distal	downstream	chr20	32358401	32308258	617489	-0.369717982989669
transcript_15423	transcript_15428	+	+	no/slow response	no/slow response	-76199	distal	upstream	chr20	32277801	32354001	617489	0.306845421201494
transcript_15429	transcript_15428	+	+	no/slow response	no/slow response	129799	distal	downstream	chr20	32483801	32354001	617489	-0.297801017610688
transcript_15430	transcript_15428	+	+	no/slow response	no/slow response	155999	distal	downstream	chr20	32510001	32354001	617489	-0.666910609651128
transcript_15431	transcript_15428	+	+	no/slow response	no/slow response	180999	distal	downstream	chr20	32535001	32354001	617489	-0.0940456089187549
transcript_15432	transcript_15428	+	+	no/slow response	no/slow response	182999	distal	downstream	chr20	32537001	32354001	617489	-0.090750252912611
transcript_15433	transcript_15428	+	+	no/slow response	no/slow response	192199	distal	downstream	chr20	32546201	32354001	617489	0.372866430350284
transcript_15764	transcript_15428	+	-	no/slow response	no/slow response	-4399	proximal	downstream	chr20	32358401	32354001	617489	-0.132686104541018
transcript_15423	transcript_15763	-	+	no/slow response	no/slow response	-70091	distal	upstream	chr20	32277801	32207709	617489	0.914113151845939
transcript_15429	transcript_15763	-	+	no/slow response	no/slow response	-276091	distal	upstream	chr20	32483801	32207709	617489	0.642199106537242
transcript_15430	transcript_15763	-	+	no/slow response	no/slow response	-302291	distal	upstream	chr20	32510001	32207709	617489	0.164996673396495
transcript_15431	transcript_15763	-	+	no/slow response	no/slow response	-327291	distal	upstream	chr20	32535001	32207709	617489	0.761954503483309
transcript_15432	transcript_15763	-	+	no/slow response	no/slow response	-329291	distal	upstream	chr20	32537001	32207709	617489	0.78619865064299
transcript_15433	transcript_15763	-	+	no/slow response	no/slow response	-338491	distal	upstream	chr20	32546201	32207709	617489	-0.105292144222648
transcript_15764	transcript_15763	-	-	no/slow response	no/slow response	-150691	distal	upstream	chr20	32358401	32207709	617489	0.752856370498797
transcript_15423	transcript_15765	-	+	no/slow response	no/slow response	307073	distal	downstream	chr20	32277801	32584875	617489	0.621295150097818
transcript_15429	transcript_15765	-	+	no/slow response	no/slow response	-101073	distal	downstream	chr20	32483801	32584875	617489	-0.0519418420340091
transcript_15430	transcript_15765	-	+	no/slow response	no/slow response	-74873	distal	downstream	chr20	32510001	32584875	617489	-0.23545919582833
transcript_15431	transcript_15765	-	+	no/slow response	no/slow response	-49873	distal	downstream	chr20	32535001	32584875	617489	0.0219467070534639
transcript_15432	transcript_15765	-	+	no/slow response	no/slow response	-47873	distal	downstream	chr20	32537001	32584875	617489	0.1063116500122
transcript_15433	transcript_15765	-	+	no/slow response	no/slow response	-38673	distal	downstream	chr20	32546201	32584875	617489	0.639951923279224
transcript_15764	transcript_15765	-	-	no/slow response	no/slow response	226473	distal	downstream	chr20	32358401	32584875	617489	0.0357051686561965
transcript_1543	transcript_1542	-	-	no/slow response	no/slow response	-6625	proximal	upstream	chr1	27634201	27627575	49949	-0.624170803006644
transcript_238	transcript_1542	-	+	down	no/slow response	-3825	proximal	upstream	chr1	27631401	27627575	49949	-0.67332102709693
transcript_15444	transcript_15442	+	+	down	no/slow response	242113	distal	downstream	chr20	33732401	33490287	668781	0.490175517935693
transcript_15444	transcript_15443	+	+	down	down	68586	distal	downstream	chr20	33732401	33663814	668781	0.982344845018191
transcript_15444	transcript_15445	+	+	down	no/slow response	-5977	proximal	upstream	chr20	33732401	33738379	668781	0.00508482281208996
transcript_15444	transcript_15446	+	+	down	no/slow response	-79054	distal	upstream	chr20	33732401	33811456	668781	0.880829203911552
transcript_15444	transcript_15448	+	+	down	no/slow response	-261276	distal	upstream	chr20	33732401	33993678	668781	-0.0441291811395979
transcript_15444	transcript_15782	-	+	down	no/slow response	379802	distal	downstream	chr20	33732401	34112204	668781	-0.881061951743608
transcript_15453	transcript_15450	+	+	no/slow response	no/slow response	313494	distal	downstream	chr20	34676801	34363306	453476	0.420800085936516
transcript_15787	transcript_15450	+	-	up	no/slow response	187694	distal	downstream	chr20	34551001	34363306	453476	0.986305920953949
transcript_15790	transcript_15450	+	-	up	no/slow response	341094	distal	downstream	chr20	34704401	34363306	453476	0.975818803420984
transcript_15453	transcript_15451	+	+	no/slow response	no/slow response	148453	distal	downstream	chr20	34676801	34528347	453476	-0.563125556157413
transcript_15787	transcript_15451	+	-	up	no/slow response	22653	distal	downstream	chr20	34551001	34528347	453476	-0.487815693711033
transcript_15790	transcript_15451	+	-	up	no/slow response	176053	distal	downstream	chr20	34704401	34528347	453476	-0.468185196594848
transcript_15453	transcript_15452	+	+	no/slow response	up	130463	distal	downstream	chr20	34676801	34546337	453476	0.314333600594734
transcript_15787	transcript_15452	+	-	up	up	-4663	proximal	downstream	chr20	34551001	34546337	453476	0.982281714526659
transcript_15790	transcript_15452	+	-	up	up	158063	distal	downstream	chr20	34704401	34546337	453476	0.979227883786413
transcript_15453	transcript_15454	+	+	no/slow response	up	-27707	distal	upstream	chr20	34676801	34704509	453476	0.332374178445235
transcript_15787	transcript_15454	+	-	up	up	-153507	distal	upstream	chr20	34551001	34704509	453476	0.999691023573274
transcript_15787	transcript_15789	-	-	up	no/slow response	126055	distal	downstream	chr20	34551001	34677057	453476	0.860983189746084
transcript_15790	transcript_15789	-	-	up	no/slow response	-27343	distal	upstream	chr20	34704401	34677057	453476	0.879934121255006
transcript_15473	transcript_15825	-	+	up	no/slow response	-26432	distal	downstream	chr20	36620401	36646834	270795	0.353344128866427
transcript_15474	transcript_15825	-	+	no/slow response	no/slow response	-99366	distal	upstream	chr20	36746201	36646834	270795	0.992814457801259
transcript_15475	transcript_15825	-	+	no/slow response	no/slow response	-188966	distal	upstream	chr20	36835801	36646834	270795	0.637109761694811
transcript_15826	transcript_15825	-	-	no/slow response	no/slow response	-1566	proximal	upstream	chr20	36648401	36646834	270795	0.892170655090387
transcript_15473	transcript_15828	-	+	up	no/slow response	128524	distal	downstream	chr20	36620401	36748926	270795	0.727150033248782
transcript_15474	transcript_15828	-	+	no/slow response	no/slow response	-2724	proximal	downstream	chr20	36746201	36748926	270795	0.85893004076876
transcript_15475	transcript_15828	-	+	no/slow response	no/slow response	-86874	distal	upstream	chr20	36835801	36748926	270795	0.243173829498335
transcript_15826	transcript_15828	-	-	no/slow response	no/slow response	100524	distal	downstream	chr20	36648401	36748926	270795	0.66486072213811
transcript_15473	transcript_15829	-	+	up	no/slow response	153331	distal	downstream	chr20	36620401	36773733	270795	-0.936372731345378
transcript_15474	transcript_15829	-	+	no/slow response	no/slow response	27531	distal	downstream	chr20	36746201	36773733	270795	-0.582022198127235
transcript_15475	transcript_15829	-	+	no/slow response	no/slow response	-62067	distal	upstream	chr20	36835801	36773733	270795	0.165578895713692
transcript_15826	transcript_15829	-	-	no/slow response	no/slow response	125331	distal	downstream	chr20	36648401	36773733	270795	-0.322016759859679
transcript_15473	transcript_15830	-	+	up	no/slow response	242373	distal	downstream	chr20	36620401	36862775	270795	0.916237020228177
transcript_15474	transcript_15830	-	+	no/slow response	no/slow response	116573	distal	downstream	chr20	36746201	36862775	270795	-0.0802631509636956
transcript_15475	transcript_15830	-	+	no/slow response	no/slow response	-26973	distal	downstream	chr20	36835801	36862775	270795	-0.726117363524037
transcript_15826	transcript_15830	-	-	no/slow response	no/slow response	214373	distal	downstream	chr20	36648401	36862775	270795	-0.270764289356393
transcript_15489	transcript_15490	+	+	no/slow response	no/slow response	-2391	proximal	upstream	chr20	38960001	38962393	68399	0.927259928735518
transcript_15501	transcript_15497	+	+	no/slow response	no/slow response	199676	distal	downstream	chr20	43657601	43457924	627667	0.701760283488472
transcript_15853	transcript_15497	+	-	no/slow response	no/slow response	132876	distal	downstream	chr20	43590801	43457924	627667	-0.530033126492916
transcript_15854	transcript_15497	+	-	no/slow response	no/slow response	199676	distal	downstream	chr20	43657601	43457924	627667	0.187844865917578
transcript_15501	transcript_15498	+	+	no/slow response	no/slow response	143085	distal	downstream	chr20	43657601	43514515	627667	0.708943536033224
transcript_15853	transcript_15498	+	-	no/slow response	no/slow response	76285	distal	downstream	chr20	43590801	43514515	627667	-0.478530327369483
transcript_15854	transcript_15498	+	-	no/slow response	no/slow response	143085	distal	downstream	chr20	43657601	43514515	627667	0.282847997864812
transcript_15501	transcript_15500	+	+	no/slow response	no/slow response	66637	distal	downstream	chr20	43657601	43590963	627667	0.864193002132382
transcript_15854	transcript_15500	+	-	no/slow response	no/slow response	66637	distal	downstream	chr20	43657601	43590963	627667	0.762514706227489
transcript_15501	transcript_15503	+	+	no/slow response	no/slow response	-9504	proximal	upstream	chr20	43657601	43667106	627667	0.816475206116669
transcript_15853	transcript_15503	+	-	no/slow response	no/slow response	-76304	distal	upstream	chr20	43590801	43667106	627667	-0.328726011848959
transcript_15854	transcript_15503	+	-	no/slow response	no/slow response	-9504	proximal	upstream	chr20	43657601	43667106	627667	0.403769492975049
transcript_15504	transcript_15497	+	+	no/slow response	no/slow response	471276	distal	downstream	chr20	43929201	43457924	627667	-0.485328112136988
transcript_15504	transcript_15498	+	+	no/slow response	no/slow response	414685	distal	downstream	chr20	43929201	43514515	627667	-0.440421453326123
transcript_15504	transcript_15500	+	+	no/slow response	no/slow response	338237	distal	downstream	chr20	43929201	43590963	627667	0.0985682459592179
transcript_15504	transcript_15503	+	+	no/slow response	no/slow response	262094	distal	downstream	chr20	43929201	43667106	627667	-0.284441347266435
transcript_15546	transcript_15545	+	+	no/slow response	no/slow response	292954	distal	downstream	chr20	50483801	50190846	445813	-0.153019433057904
transcript_15546	transcript_15547	+	+	no/slow response	no/slow response	-26613	distal	upstream	chr20	50483801	50510415	445813	0.678412152713093
transcript_1556	transcript_250	+	-	no/slow response	no/slow response	136066	distal	downstream	chr1	28505801	28369734	513712	-0.93809311485766
transcript_1557	transcript_250	+	-	no/slow response	no/slow response	212266	distal	downstream	chr1	28582001	28369734	513712	0.262824442098506
transcript_1559	transcript_250	+	-	no/slow response	no/slow response	278466	distal	downstream	chr1	28648201	28369734	513712	0.0946573813052135
transcript_1560	transcript_250	+	-	no/slow response	no/slow response	297666	distal	downstream	chr1	28667401	28369734	513712	-0.591826052384451
transcript_1561	transcript_250	+	-	no/slow response	no/slow response	299066	distal	downstream	chr1	28668801	28369734	513712	-0.535332142360331
transcript_1562	transcript_250	+	-	no/slow response	no/slow response	300266	distal	downstream	chr1	28670001	28369734	513712	0.300573676181048
transcript_1563	transcript_250	+	-	no/slow response	no/slow response	367866	distal	downstream	chr1	28737601	28369734	513712	-0.826132855321639
transcript_255	transcript_250	+	+	up	no/slow response	278866	distal	downstream	chr1	28648601	28369734	513712	0.91790798974943
transcript_256	transcript_250	+	+	no/slow response	no/slow response	299466	distal	downstream	chr1	28669201	28369734	513712	-0.756960214997997
transcript_1557	transcript_252	+	-	no/slow response	no/slow response	75946	distal	downstream	chr1	28582001	28506054	513712	0.714901751913922
transcript_1559	transcript_252	+	-	no/slow response	no/slow response	142146	distal	downstream	chr1	28648201	28506054	513712	-0.256427908044799
transcript_1560	transcript_252	+	-	no/slow response	no/slow response	161346	distal	downstream	chr1	28667401	28506054	513712	0.794840940123304
transcript_1561	transcript_252	+	-	no/slow response	no/slow response	162746	distal	downstream	chr1	28668801	28506054	513712	-0.427587074707883
transcript_1562	transcript_252	+	-	no/slow response	no/slow response	163946	distal	downstream	chr1	28670001	28506054	513712	-0.944362081425286
transcript_1563	transcript_252	+	-	no/slow response	no/slow response	231546	distal	downstream	chr1	28737601	28506054	513712	-0.173066551043769
transcript_255	transcript_252	+	+	up	no/slow response	142546	distal	downstream	chr1	28648601	28506054	513712	-0.215156489178507
transcript_256	transcript_252	+	+	no/slow response	no/slow response	163146	distal	downstream	chr1	28669201	28506054	513712	-0.463696207715996
transcript_1556	transcript_253	+	-	no/slow response	no/slow response	-40096	distal	upstream	chr1	28505801	28545898	513712	-0.914831664767142
transcript_1557	transcript_253	+	-	no/slow response	no/slow response	36102	distal	downstream	chr1	28582001	28545898	513712	-0.148385098301663
transcript_1559	transcript_253	+	-	no/slow response	no/slow response	102302	distal	downstream	chr1	28648201	28545898	513712	0.285814027026653
transcript_1560	transcript_253	+	-	no/slow response	no/slow response	121502	distal	downstream	chr1	28667401	28545898	513712	-0.891989592697394
transcript_1561	transcript_253	+	-	no/slow response	no/slow response	122902	distal	downstream	chr1	28668801	28545898	513712	-0.219269761747172
transcript_1562	transcript_253	+	-	no/slow response	no/slow response	124102	distal	downstream	chr1	28670001	28545898	513712	0.70687777839415
transcript_1563	transcript_253	+	-	no/slow response	no/slow response	191702	distal	downstream	chr1	28737601	28545898	513712	-0.61232145778144
transcript_255	transcript_253	+	+	up	no/slow response	102702	distal	downstream	chr1	28648601	28545898	513712	0.947039204765641
transcript_256	transcript_253	+	+	no/slow response	no/slow response	123302	distal	downstream	chr1	28669201	28545898	513712	-0.423715585138762
transcript_1556	transcript_259	+	-	no/slow response	no/slow response	-171091	distal	upstream	chr1	28505801	28676893	513712	-0.522361332058569
transcript_1557	transcript_259	+	-	no/slow response	no/slow response	-94891	distal	upstream	chr1	28582001	28676893	513712	-0.639908716935744
transcript_1559	transcript_259	+	-	no/slow response	no/slow response	-28691	distal	upstream	chr1	28648201	28676893	513712	0.763556705491545
transcript_1560	transcript_259	+	-	no/slow response	no/slow response	-9491	proximal	upstream	chr1	28667401	28676893	513712	-0.804774171781666
transcript_1561	transcript_259	+	-	no/slow response	no/slow response	-8091	proximal	upstream	chr1	28668801	28676893	513712	0.362456635471494
transcript_1562	transcript_259	+	-	no/slow response	no/slow response	-6891	proximal	upstream	chr1	28670001	28676893	513712	0.768315174119459
transcript_1563	transcript_259	+	-	no/slow response	no/slow response	60707	distal	downstream	chr1	28737601	28676893	513712	-0.0665509187295958
transcript_255	transcript_259	+	+	up	no/slow response	-28291	distal	upstream	chr1	28648601	28676893	513712	0.846847414741509
transcript_256	transcript_259	+	+	no/slow response	no/slow response	-7691	proximal	upstream	chr1	28669201	28676893	513712	0.102514856776096
transcript_1556	transcript_261	+	-	no/slow response	no/slow response	-231152	distal	upstream	chr1	28505801	28736954	513712	-0.000952940910722506
transcript_1557	transcript_261	+	-	no/slow response	no/slow response	-154952	distal	upstream	chr1	28582001	28736954	513712	-0.949510403596193
transcript_1559	transcript_261	+	-	no/slow response	no/slow response	-88752	distal	upstream	chr1	28648201	28736954	513712	0.651344126203233
transcript_1560	transcript_261	+	-	no/slow response	no/slow response	-69552	distal	upstream	chr1	28667401	28736954	513712	-0.659183787152079
transcript_1561	transcript_261	+	-	no/slow response	no/slow response	-68152	distal	upstream	chr1	28668801	28736954	513712	0.752611621845071
transcript_1562	transcript_261	+	-	no/slow response	no/slow response	-66952	distal	upstream	chr1	28670001	28736954	513712	0.85192207347422
transcript_255	transcript_261	+	+	up	no/slow response	-88352	distal	upstream	chr1	28648601	28736954	513712	0.260978078069642
transcript_256	transcript_261	+	+	no/slow response	no/slow response	-67752	distal	upstream	chr1	28669201	28736954	513712	0.686091574043523
transcript_1556	transcript_1558	-	-	no/slow response	no/slow response	137257	distal	downstream	chr1	28505801	28643059	513712	-0.943192674314049
transcript_1557	transcript_1558	-	-	no/slow response	no/slow response	61057	distal	downstream	chr1	28582001	28643059	513712	0.299238560494943
transcript_1559	transcript_1558	-	-	no/slow response	no/slow response	-5141	proximal	upstream	chr1	28648201	28643059	513712	0.0536322014518675
transcript_1560	transcript_1558	-	-	no/slow response	no/slow response	-24341	distal	upstream	chr1	28667401	28643059	513712	-0.577935505003162
transcript_1561	transcript_1558	-	-	no/slow response	no/slow response	-25741	distal	upstream	chr1	28668801	28643059	513712	-0.569772640696552
transcript_1562	transcript_1558	-	-	no/slow response	no/slow response	-26941	distal	upstream	chr1	28670001	28643059	513712	0.281472516737142
transcript_1563	transcript_1558	-	-	no/slow response	no/slow response	-94541	distal	upstream	chr1	28737601	28643059	513712	-0.84866009512208
transcript_255	transcript_1558	-	+	up	no/slow response	-5541	proximal	upstream	chr1	28648601	28643059	513712	0.90100834609682
transcript_256	transcript_1558	-	+	no/slow response	no/slow response	-26141	distal	upstream	chr1	28669201	28643059	513712	-0.781818468860343
transcript_15565	transcript_15919	-	+	no/slow response	no/slow response	-80746	distal	downstream	chr20	57629801	57710548	706934	-0.045371109030536
transcript_15566	transcript_15919	-	+	down	no/slow response	-52546	distal	downstream	chr20	57658001	57710548	706934	0.179110075462567
transcript_15581	transcript_15579	+	+	up	no/slow response	270314	distal	downstream	chr20	59159601	58889286	511234	0.99807035713364
transcript_15933	transcript_15579	+	-	up	no/slow response	260714	distal	downstream	chr20	59150001	58889286	511234	0.900278360533301
transcript_15934	transcript_15579	+	-	up	no/slow response	274314	distal	downstream	chr20	59163601	58889286	511234	0.966662559975241
transcript_15581	transcript_15580	+	+	up	no/slow response	178306	distal	downstream	chr20	59159601	58981294	511234	-0.927429195196059
transcript_15929	transcript_15580	+	-	no/slow response	no/slow response	-92492	distal	upstream	chr20	58888801	58981294	511234	-0.405726355540916
transcript_15933	transcript_15580	+	-	up	no/slow response	168706	distal	downstream	chr20	59150001	58981294	511234	-0.99488969782314
transcript_15934	transcript_15580	+	-	up	no/slow response	182306	distal	downstream	chr20	59163601	58981294	511234	-0.940587416562546
transcript_15593	transcript_15594	+	+	no/slow response	no/slow response	-56243	distal	upstream	chr20	62066401	62122645	142318	-0.0303386942001064
transcript_15595	transcript_15594	+	+	no/slow response	no/slow response	21555	distal	downstream	chr20	62144201	62122645	148973	0.76974116238243
transcript_15593	transcript_15956	-	+	no/slow response	no/slow response	-1784	proximal	upstream	chr20	62066401	62064616	142318	0.836344197452503
transcript_15595	transcript_15956	-	+	no/slow response	no/slow response	-79584	distal	upstream	chr20	62144201	62064616	142318	0.788304126574529
transcript_15957	transcript_15956	-	-	no/slow response	no/slow response	-57184	distal	upstream	chr20	62121801	62064616	142318	0.535021009804483
transcript_15593	transcript_15958	-	+	no/slow response	no/slow response	76972	distal	downstream	chr20	62066401	62143374	142318	-0.469340975992077
transcript_15957	transcript_15958	-	-	no/slow response	no/slow response	21572	distal	downstream	chr20	62121801	62143374	148973	-0.393656600340205
transcript_15959	transcript_15594	+	-	no/slow response	no/slow response	60355	distal	downstream	chr20	62183001	62122645	148973	-0.0950721362711513
transcript_15959	transcript_15958	-	-	no/slow response	no/slow response	-39626	distal	upstream	chr20	62183001	62143374	148973	-0.507761079049974
transcript_15604	transcript_15605	+	+	no/slow response	down	-2051	proximal	upstream	chr20	62794601	62796653	135896	-0.844777607646421
transcript_15965	transcript_15605	+	-	up	down	-19651	distal	upstream	chr20	62777001	62796653	135896	-0.856840140293597
transcript_15604	transcript_15606	+	+	no/slow response	no/slow response	-10251	distal	upstream	chr20	62794601	62804853	135896	-0.296751621981644
transcript_15965	transcript_15606	+	-	up	no/slow response	-27851	distal	upstream	chr20	62777001	62804853	135896	-0.983233564916065
transcript_15976	transcript_15975	-	-	no/slow response	no/slow response	-56770	distal	upstream	chr20	63272714	63215943	194657	0.962319014237911
transcript_15977	transcript_15975	-	-	down	no/slow response	-68257	distal	upstream	chr20	63284201	63215943	194657	0.995196253403493
transcript_15619	transcript_15625	+	+	no/slow response	no/slow response	-114054	distal	upstream	chr20	63626401	63740456	432012	-0.16853641286335
transcript_15620	transcript_15625	+	+	down	no/slow response	-113254	distal	upstream	chr20	63627201	63740456	432012	-0.722013660537709
transcript_15631	transcript_15625	+	+	no/slow response	no/slow response	229744	distal	downstream	chr20	63970201	63740456	432012	-0.565118127441685
transcript_15980	transcript_15625	+	-	no/slow response	no/slow response	-82254	distal	upstream	chr20	63658201	63740456	432012	-0.329797199552083
transcript_15982	transcript_15625	+	-	down	no/slow response	-2454	proximal	upstream	chr20	63738001	63740456	432012	-0.414407768333988
transcript_15983	transcript_15625	+	-	no/slow response	no/slow response	124544	distal	downstream	chr20	63865001	63740456	432012	-0.14215889017926
transcript_15619	transcript_15627	+	+	no/slow response	no/slow response	-238929	distal	upstream	chr20	63626401	63865331	432012	0.0926743762555696
transcript_15620	transcript_15627	+	+	down	no/slow response	-238129	distal	upstream	chr20	63627201	63865331	432012	0.860134169168924
transcript_15631	transcript_15627	+	+	no/slow response	no/slow response	104869	distal	downstream	chr20	63970201	63865331	432012	0.74188080347888
transcript_15980	transcript_15627	+	-	no/slow response	no/slow response	-207129	distal	upstream	chr20	63658201	63865331	432012	0.536513708230536
transcript_15982	transcript_15627	+	-	down	no/slow response	-127329	distal	upstream	chr20	63738001	63865331	432012	0.615624336959686
transcript_15619	transcript_15629	+	+	no/slow response	no/slow response	-293199	distal	upstream	chr20	63626401	63919601	432012	-0.537958547110254
transcript_15620	transcript_15629	+	+	down	no/slow response	-292399	distal	upstream	chr20	63627201	63919601	432012	-0.840970635476865
transcript_15631	transcript_15629	+	+	no/slow response	no/slow response	50599	distal	downstream	chr20	63970201	63919601	432012	-0.791802290319741
transcript_15980	transcript_15629	+	-	no/slow response	no/slow response	-261399	distal	upstream	chr20	63658201	63919601	432012	-0.539633908337408
transcript_15982	transcript_15629	+	-	down	no/slow response	-181599	distal	upstream	chr20	63738001	63919601	432012	-0.753228825328624
transcript_15983	transcript_15629	+	-	no/slow response	no/slow response	-54599	distal	upstream	chr20	63865001	63919601	432012	-0.689197237897588
[truncated: 4,898 more rows]
